# Supplementary material for: Aneuploidy of specific chromosomes is beneficial to cells lacking spindle checkpoint protein Bub3
Source: PLoS Genet. 2025 Feb 4;21(2):e1011576. doi: 10.1371/journal.pgen.1011576 (PMC11819610; doi:10.1371/journal.pgen.1011576)
Supplement: S1 Data — Excel file of the sequencing data from SNP analysis found in S1 Table. (XLSX) [file pgen.1011576.s012.xlsx]

## Sheet: Sheet1
SNP Annotation												A1_non-evolved	A1_evolved	A2_non-evolved	A2_evolved	A3_non-evolved	A3_evolved	A4_non-evolved	A4_evolved	B2_non-evolved	B2_evolved	B3_non-evolved	B3_evolved	C1_non-evolved	C1_evolved	C2_non-evolved	C2_evolved	C2_evolved_Bub3	C3_non-evolved	C3_evolved	C4_non-evolved	C4_evolved	D1_non-evolved	D1_evolved	D2_non-evolved	D2_evolved	D3_non-evolved	D3_evolved	D4_non-evolved	D4_evolved	E3_non-evolved	E3_evolved	E3_evolved_Bub3	E4_non-evolved	E4_evolved	F3_non-evolved	F3_evolved	F4_non-evolved	F4_evolved
Chromosome	Position	Ref Allele	Alt Allele	Variant Type	Gene Nane	Gene ID	NT Change	AA Change	LY1_non-evolved	LY1_evolved	LY1_evolved_Bub3	LY10874	LY10875	LY10896	LY10897	LY10898	LY10899	LY10876	LY10877	LY10878	LY10879	LY10900	LY10901	LY10880	LY10881	LY10902	LY10903	LY10920	LY10882	LY10883	LY10904	LY10905	LY10884	LY10885	LY10906	LY10907	LY10886	LY10887	LY10908	LY10909	LY10910	LY10911	LY10921	LY10912	LY10913	LY10892	LY10893	LY10914	LY10915
NC_001133.9	286	A	T	upstream_gene_variant	PAU8	gene-YAL068C	c.-1520A>T		0.184211	0.313433	0.203125	0.137931	0.190476	0.208333	0.205882	0.16	0.114286	0.225	0.275862	0.219512	0.254237	0.117647	0.0973451	0.241379	0.180328	0.277778	0.153846	0.288136	0.296875	0.204545	0.243243	0.137931	0.239437	0.125	0.116883	0.194444	0.2375	0.224138	0.132353	0.23913	0.27451	0.169811	0.209677	0.204545	0.226415	0.266667	0.185185	0.216667	0.116883
NC_001133.9	305	C	G	upstream_gene_variant	PAU8	gene-YAL068C	c.-1501C>G		0.209302	0.3375	0.168831	0.121212	0.190476	0.196078	0.208955	0.155172	0.111111	0.222222	0.345455	0.192308	0.242424	0.152174	0.0672269	0.246377	0.181818	0.238095	0.122222	0.308824	0.283582	0.177778	0.219512	0.169492	0.2	0.15	0.144444	0.2	0.22093	0.222222	0.116883	0.230769	0.263158	0.176	0.153846	0.190476	0.206897	0.257143	0.151515	0.212121	0.0941176
NC_001133.9	349	C	T	upstream_gene_variant	PAU8	gene-YAL068C	c.-1457C>T		0.25	0.338028	0.181818	0.121212	0.213115	0.219512	0.222222	0.192982	0.118644	0.227273	0.290909	0.184211	0.258065	0.136364	0.0619469	0.269841	0.175439	0.25641	0.139535	0.289855	0.3125	0.175	0.216216	0.189655	0.230769	0.181818	0.160494	0.210526	0.22619	0.245614	0.125	0.204082	0.208333	0.162162	0.184615	0.216216	0.226415	0.231884	0.183333	0.206349	0.0963855
NC_001133.9	358	G	A	upstream_gene_variant	PAU8	gene-YAL068C	c.-1448G>A		0.230769	0.352113	0.173913	0.0857143	0.2	0.186047	0.21875	0.2	0.118644	0.217391	0.271186	0.184211	0.238095	0.152174	0.057377	0.253731	0.178571	0.210526	0.136364	0.26087	0.301587	0.170732	0.177778	0.192982	0.227273	0.171429	0.146067	0.195122	0.195122	0.241379	0.115385	0.196078	0.2	0.172727	0.171429	0.2	0.216667	0.231884	0.186441	0.220339	0.091954
NC_001133.9	396	C	G	upstream_gene_variant	PAU8	gene-YAL068C	c.-1410C>G		0.396552	0.53012	0.325	0.306122	0.410256	0.5	0.461538	0.454545	0.39726	0.355556	0.434783	0.42	0.318182	0.463768	0.18705	0.45122	0.380952	0.467742	0.28125	0.362319	0.505495	0.413793	0.359375	0.343284	0.4	0.457627	0.330275	0.396226	0.383838	0.52381	0.271739	0.453125	0.430769	0.208	0.301205	0.416667	0.37037	0.417582	0.457447	0.529412	0.25
NC_001133.9	457	CAAACT	CAACT	upstream_gene_variant	PAU8	gene-YAL068C	c.-1346delA		0.517857	0.542857	0.264706	0.342105	0.390625	0.486842	0.447059	0.438596	0.410256	0.360656	0.314286	0.480769	0.366667	0.515152	0.224806	0.464789	0.389474	0.46875	0.363636	0.451613	0.450549	0.507937	0.298507	0.289855	0.532468	0.52381	0.267241	0.421053	0.379747	0.402174	0.256757	0.381818	0.512195	0.283333	0.266667	0.33871	0.376623	0.410959	0.455556	0.485294	0.319149
NC_001133.9	476	G	T	upstream_gene_variant	PAU8	gene-YAL068C	c.-1330G>T		0.491228	0.506667	0.246377	0.394737	0.369231	0.466667	0.397727	0.462963	0.378049	0.307692	0.315068	0.436364	0.353846	0.446154	0.19697	0.445946	0.36	0.42029	0.347826	0.440678	0.428571	0.492063	0.287879	0.272727	0.493333	0.530303	0.246032	0.393443	0.39759	0.417582	0.211765	0.362069	0.469136	0.276923	0.21978	0.333333	0.333333	0.390244	0.417582	0.43662	0.313131
NC_001133.9	482	ACTTCACTCCATGG	ACTCCACA	upstream_gene_variant	PAU8	gene-YAL068C	c.-1321_-1311delTCACTCCATGGinsCCACA		0.4375	0.40678	0.19403	0.294118	0.357143	0.424242	0.323944	0.361702	0.337662	0.245283	0.214286	0.38	0.305085	0.365385	0.144068	0.345455	0.337079	0.355932	0.282051	0.423077	0.358974	0.4	0.210526	0.181818	0.43662	0.483333	0.176991	0.285714	0.290323	0.333333	0.178082	0.276596	0.397059	0.217391	0.186047	0.283019	0.276923	0.328571	0.32	0.375	0.238636
NC_001133.9	509	G	A	upstream_gene_variant	PAU8	gene-YAL068C	c.-1297G>A		0.47619	0.506024	0.233766	0.4	0.428571	0.479452	0.358974	0.375	0.390244	0.323077	0.352941	0.436364	0.417722	0.451613	0.2	0.415385	0.371681	0.439394	0.318182	0.396552	0.410526	0.485294	0.323077	0.285714	0.47191	0.538462	0.221311	0.333333	0.419753	0.395604	0.306667	0.338983	0.426667	0.281481	0.247059	0.296296	0.373333	0.41573	0.373626	0.413333	0.306931
NC_001133.9	610	G	A	upstream_gene_variant	PAU8	gene-YAL068C	c.-1196G>A		0.444444	0.481818	0.38961	0.454545	0.443182	0.532468	0.366667	0.455882	0.529412	0.482143	0.489362	0.442308	0.539326	0.552239	0.288136	0.439394	0.45	0.5	0.395833	0.410959	0.539823	0.52381	0.467742	0.358974	0.45	0.521739	0.329897	0.411765	0.571429	0.494505	0.386667	0.474576	0.53125	0.351562	0.333333	0.469388	0.548387	0.429907	0.454545	0.54023	0.29
NC_001133.9	25488	G	A	synonymous_variant	exon-NM_001178205.1-1	GENE_exon-NM_001178205.1-1	c.2481C>T	p.Phe827Phe	0.863636	0.904762	0.965517	0.9	0.771429	0.848485	0.727273	0.894737	0.782609	0.8	0.785714	0.962963	0.888889	0.76	0.836364	0.933333	0.933333	0.875	0.805556	0.772727	0.913043	1	0.888889	0.809524	0.882353	0.866667	0.880952	0.863636	0.76087	0.888889	0.72093	0.85	0.857143	0.823529	0.861111	0.793103	0.772727	0.844444	0.818182	0.769231	0.942857
NC_001133.9	27044	C	T	missense_variant	exon-NM_001178205.1-1	GENE_exon-NM_001178205.1-1	c.925G>A	p.Val309Ile	1	1	1	1	1	1	1	1	1	0.967742	1	1	1	0.971429	1	1	1	1	1	1	1	1	1	1	1	1	1	1	0.977778	1	1	1	1	1	1	1	1	1	1	1	1
NC_001133.9	27099	T	C	synonymous_variant	exon-NM_001178205.1-1	GENE_exon-NM_001178205.1-1	c.870A>G	p.Thr290Thr	0.75	0.641026	0.837838	0.866667	0.744186	0.711864	0.717949	0.774194	0.785714	0.75	0.617647	0.730769	0.733333	0.794118	0.706522	0.764706	0.777778	0.777778	0.691176	0.866667	0.818182	0.714286	0.677419	0.861111	0.771429	0.823529	0.815385	0.9	0.72	0.734694	0.756098	0.692308	0.818182	0.786667	0.758065	0.833333	0.690476	0.823529	0.818182	0.775	0.732143
NC_001133.9	53431	G	A	synonymous_variant	exon-NM_001178193.1-1	GENE_exon-NM_001178193.1-1	c.1359C>T	p.Val453Val	0	0	0	0	0	0	0	0	0	0	0	0	0	0	0	0	0	0	0	0	0	0	0	0	0	0	0	0	0	0	0	0	0.9	0	0	0	0	0	0	0	0
NC_001133.9	141135	A	T	synonymous_variant	exon-NM_001178151.1-1	GENE_exon-NM_001178151.1-1	c.297T>A	p.Pro99Pro	1	0.967742	1	1	1	1	1	1	1	1	1	1	1	1	1	1	1	1	1	1	1	1	1	1	1	1	1	1	1	1	1	1	1	1	1	1	1	1	1	1	1
NC_001133.9	152348	G	A	missense_variant	exon-NM_001178209.1-1	GENE_exon-NM_001178209.1-1	c.92G>A	p.Ser31Asn	1	1	1	1	1	1	1	1	1	1	1	1	1	1	1	1	1	1	1	1	1	1	1	1	1	1	1	1	1	1	1	1	1	1	1	1	1	1	1	1	1
NC_001133.9	181746	C	T	upstream_gene_variant	exon-NM_001178219.1-1	GENE_exon-NM_001178219.1-1	c.-4723G>A		1	1	1	1	1	1	1	1	1	1	1	1	1	1	1	1	1	1	1	1	1	1	1	1	1	1	0.981818	1	1	1	1	1	1	1	1	1	1	1	1	1	1
NC_001133.9	181957	TTATATATAC	TTATATAC	upstream_gene_variant	exon-NM_001178219.1-1	GENE_exon-NM_001178219.1-1	c.-4942_-4941delTA		1	1	1	1	1	1	1	1	1	1	1	1	1	1	1	1	0.96	1	1	1	1	1	0.970588	1	1	1	1	1	1	1	1	1	1	1	1	1	1	1	1	1	1
NC_001133.9	182509	TAAAAAAAAATAACG	TAAAAAAAATAACG	upstream_gene_variant	exon-NM_001178220.2-1	GENE_exon-NM_001178220.2-1	c.-2698delT		1	1	1	1	1	1	1	1	1	1	1	1	1	1	1	1	1	1	1	1	0.966667	1	1	0.974359	1	1	1	1	0.966667	1	1	1	1	1	1	1	1	1	1	1	1
NC_001133.9	195677	A	G	missense_variant	exon-NM_001178227.1-1	GENE_exon-NM_001178227.1-1	c.3059A>G	p.Asp1020Gly	1	1	1	0.947368	1	1	1	1	1	1	1	1	1	1	1	1	1	1	1	1	1	1	1	1	1	1	1	1	1	1	1	1	1	1	1	1	1	1	1	1	1
NC_001133.9	196779	G	A	upstream_gene_variant	exon-NM_001184583.1-1	GENE_exon-NM_001184583.1-1	c.-4362C>T		1	1	1	1	1	1	1	1	1	1	1	1	1	1	1	1	1	1	1	1	1	1	1	1	1	1	1	1	1	1	1	1	1	1	1	1	1	1	1	1	1
NC_001133.9	196858	C	T	upstream_gene_variant	exon-NM_001184583.1-1	GENE_exon-NM_001184583.1-1	c.-4441G>A		1	1	1	1	1	1	1	1	1	1	1	1	1	1	1	1	1	1	1	1	1	1	1	1	1	1	1	1	1	1	1	1	1	1	1	1	1	1	1	1	1
NC_001133.9	196891	G	T	upstream_gene_variant	exon-NM_001184583.1-1	GENE_exon-NM_001184583.1-1	c.-4474C>A		1	1	1	1	1	1	1	1	1	1	1	1	1	1	1	0.977273	1	1	1	1	1	1	1	1	1	1	1	1	1	1	1	1	1	1	1	1	1	1	1	1	1
NC_001133.9	196899	CCA	TCC	upstream_gene_variant	exon-NM_001184583.1-1	GENE_exon-NM_001184583.1-1	c.-4484_-4482delTGGinsGGA		1	1	1	1	1	1	1	1	0.976744	1	1	1	1	1	1	1	1	1	1	1	1	1	1	1	1	1	1	1	0.952381	1	1	1	1	1	1	1	1	1	1	1	1
NC_001133.9	197032	C	T	upstream_gene_variant	exon-NM_001184583.1-1	GENE_exon-NM_001184583.1-1	c.-4615G>A		1	1	1	1	1	1	1	1	1	1	1	1	1	1	1	1	1	1	1	1	1	1	1	1	1	1	1	1	1	1	1	1	1	1	1	1	1	1	1	1	1
NC_001133.9	197120	GCCG	ACCA	upstream_gene_variant	exon-NM_001184583.1-1	GENE_exon-NM_001184583.1-1	c.-4706_-4703delCGGCinsTGGT		1	1	1	1	1	1	1	1	1	1	1	1	1	1	1	1	1	1	1	1	1	1	1	1	1	1	1	1	1	1	1	1	1	1	1	1	1	1	1	1	1
NC_001133.9	197216	A	G	upstream_gene_variant	exon-NM_001184583.1-1	GENE_exon-NM_001184583.1-1	c.-4799T>C		1	1	1	1	1	1	1	1	1	1	1	1	1	1	1	1	1	1	1	1	1	1	1	1	1	1	1	1	1	1	1	1	1	1	1	1	1	1	1	1	1
NC_001133.9	197236	G	T	upstream_gene_variant	exon-NM_001184583.1-1	GENE_exon-NM_001184583.1-1	c.-4819C>A		1	1	1	1	1	1	1	1	1	1	1	1	1	1	1	1	1	1	1	1	1	1	1	1	1	1	1	1	1	1	1	1	1	1	1	1	1	1	1	1	1
NC_001133.9	197242	TC	GT	upstream_gene_variant	exon-NM_001184583.1-1	GENE_exon-NM_001184583.1-1	c.-4826_-4825delGAinsAC		1	1	1	1	1	1	1	1	1	1	1	1	1	1	1	1	1	1	1	1	1	1	1	1	1	1	1	1	1	1	1	1	1	1	1	1	1	1	1	1	1
NC_001133.9	197277	T	C	upstream_gene_variant	exon-NM_001184583.1-1	GENE_exon-NM_001184583.1-1	c.-4860A>G		1	1	1	1	1	1	1	1	1	1	1	1	1	1	1	1	1	1	1	1	1	1	1	1	1	1	1	1	1	1	1	1	1	1	1	1	1	1	1	1	1
NC_001133.9	197344	C	T	upstream_gene_variant	exon-NM_001184583.1-1	GENE_exon-NM_001184583.1-1	c.-4927G>A		1	1	1	1	1	1	1	1	1	1	1	1	1	1	1	1	1	1	1	1	1	1	1	1	1	1	1	1	1	1	1	1	1	1	1	1	1	1	1	1	1
NC_001133.9	197350	G	A	upstream_gene_variant	exon-NM_001184583.1-1	GENE_exon-NM_001184583.1-1	c.-4933C>T		1	1	1	1	1	1	1	1	1	1	1	1	1	1	1	1	1	1	1	1	1	1	1	1	1	1	1	1	1	1	1	1	1	1	1	1	1	1	1	1	1
NC_001133.9	197428	A	T	downstream_gene_variant	SWH1	gene-YAR042W	c.*1243A>T		1	1	0.972973	1	1	1	1	1	1	1	1	1	1	1	1	1	0.98	1	1	1	1	1	1	1	1	1	1	1	1	1	1	1	1	1	1	1	1	1	1	1	1
NC_001133.9	197459	T	C	downstream_gene_variant	SWH1	gene-YAR042W	c.*1274T>C		1	1	1	1	1	1	1	1	1	1	1	1	1	1	1	1	1	1	1	1	1	1	1	1	1	1	1	1	1	1	1	1	1	1	1	1	1	1	1	1	1
NC_001133.9	197476	T	C	downstream_gene_variant	SWH1	gene-YAR042W	c.*1291T>C		1	1	1	1	1	0.97619	1	1	1	1	1	1	1	1	1	1	1	1	1	1	1	1	1	1	1	1	1	1	1	1	1	1	1	1	1	1	1	1	1	1	1
NC_001133.9	197484	T	C	downstream_gene_variant	SWH1	gene-YAR042W	c.*1299T>C		1	1	1	1	1	1	1	1	1	1	1	1	1	1	1	1	1	1	1	1	1	1	1	1	1	1	1	1	1	1	1	1	1	1	1	1	1	1	1	1	1
NC_001133.9	197497	G	A	downstream_gene_variant	SWH1	gene-YAR042W	c.*1312G>A		1	1	1	1	1	1	1	1	1	1	1	1	1	1	1	1	1	1	1	1	1	1	1	1	1	1	1	1	1	1	1	1	1	1	1	1	1	1	1	1	1
NC_001133.9	197560	A	G	downstream_gene_variant	SWH1	gene-YAR042W	c.*1375A>G		1	1	1	1	1	1	1	1	1	1	1	1	1	1	1	1	1	1	1	1	1	1	1	1	1	1	1	1	1	1	1	1	1	1	1	1	1	1	1	1	1
NC_001133.9	197587	G	A	downstream_gene_variant	SWH1	gene-YAR042W	c.*1402G>A		1	1	1	1	1	1	1	1	1	1	1	1	1	1	1	1	1	1	1	1	1	1	1	1	1	1	1	1	1	1	1	1	1	1	1	1	1	1	1	1	1
NC_001133.9	197611	GAAAATTAC	GAAAAATTAC	downstream_gene_variant	SWH1	gene-YAR042W	c.*1430_*1431insA		1	1	1	1	1	1	1	1	1	1	1	1	1	1	1	1	1	1	1	1	1	1	1	1	1	1	1	1	1	1	1	1	1	1	1	1	1	1	1	1	1
NC_001133.9	197628	TCA	TA	downstream_gene_variant	SWH1	gene-YAR042W	c.*1444delC		1	1	1	1	1	1	1	1	1	1	1	1	1	1	1	1	1	1	1	1	1	1	1	1	1	1	1	1	1	1	1	1	1	1	1	1	1	1	1	1	1
NC_001133.9	197646	T	G	downstream_gene_variant	SWH1	gene-YAR042W	c.*1461T>G		1	1	1	1	1	1	1	0.967742	1	1	1	1	1	1	1	1	1	1	1	1	1	1	1	1	1	1	1	1	1	1	1	1	1	1	1	1	1	1	1	1	1
NC_001133.9	197656	A	G	downstream_gene_variant	SWH1	gene-YAR042W	c.*1471A>G		1	1	1	1	1	1	1	1	1	1	1	1	1	1	1	1	1	1	1	1	1	1	1	1	1	1	1	1	1	1	1	1	1	1	1	1	1	1	1	1	1
NC_001133.9	197694	GA	TG	downstream_gene_variant	SWH1	gene-YAR042W	c.*1509_*1510delGAinsTG		1	1	1	1	1	1	1	1	1	1	1	1	1	1	1	1	1	1	1	1	1	1	1	1	1	1	1	1	1	1	1	1	1	1	1	1	1	1	1	1	1
NC_001133.9	197758	ATG	GTC	downstream_gene_variant	SWH1	gene-YAR042W	c.*1573_*1575delATGinsGTC		1	1	1	1	1	1	1	1	1	1	1	1	1	1	1	1	1	1	1	1	1	1	1	1	1	1	1	1	1	1	1	1	1	1	1	1	1	1	1	1	1
NC_001133.9	197765	C	G	downstream_gene_variant	SWH1	gene-YAR042W	c.*1580C>G		1	1	1	1	1	1	1	1	1	1	1	1	1	1	0.988095	1	1	1	1	1	1	1	1	1	1	1	1	1	1	1	0.981481	1	1	1	1	1	1	1	1	1	1
NC_001133.9	197770	AGA	GGG	downstream_gene_variant	SWH1	gene-YAR042W	c.*1585_*1587delAGAinsGGG		1	1	1	1	1	1	1	1	1	1	1	1	1	1	1	1	1	1	1	1	1	1	1	1	1	1	1	1	1	1	1	1	1	1	1	1	1	1	1	1	1
NC_001133.9	197783	G	A	downstream_gene_variant	SWH1	gene-YAR042W	c.*1598G>A		1	1	1	1	1	1	1	1	1	1	1	1	1	1	1	1	1	1	1	1	1	1	1	1	1	1	1	1	1	1	1	1	1	1	1	1	1	1	1	1	1
NC_001133.9	197791	A	G	downstream_gene_variant	SWH1	gene-YAR042W	c.*1606A>G		1	1	1	1	1	1	1	1	1	1	1	1	1	1	1	1	1	1	1	1	1	1	1	1	1	1	1	1	1	1	1	1	1	1	1	1	1	1	1	1	1
NC_001133.9	197811	G	A	downstream_gene_variant	SWH1	gene-YAR042W	c.*1626G>A		1	1	1	1	1	1	1	1	1	1	1	1	1	1	1	1	1	1	1	1	1	1	1	1	1	1	1	1	1	1	1	1	1	1	1	1	1	1	1	1	1
NC_001133.9	197819	A	G	downstream_gene_variant	SWH1	gene-YAR042W	c.*1634A>G		1	1	1	1	1	1	1	1	1	1	1	1	1	1	1	1	1	1	1	1	1	1	1	1	1	1	1	1	1	1	1	1	1	1	1	1	1	1	1	1	1
NC_001133.9	197825	G	A	downstream_gene_variant	SWH1	gene-YAR042W	c.*1640G>A		1	1	1	1	1	1	1	1	1	1	1	1	1	1	1	1	1	1	1	1	1	1	1	1	1	1	1	1	1	1	1	1	1	1	1	1	1	1	1	1	1
NC_001133.9	197873	G	A	downstream_gene_variant	SWH1	gene-YAR042W	c.*1688G>A		1	1	1	1	1	1	1	1	1	1	1	1	1	1	1	1	1	1	1	1	1	1	1	1	1	1	1	1	1	1	1	1	1	1	1	1	1	1	1	1	1
NC_001133.9	197908	C	T	downstream_gene_variant	SWH1	gene-YAR042W	c.*1723C>T		1	1	1	1	1	1	1	1	1	1	1	1	1	1	1	1	1	1	1	1	1	1	1	1	1	1	1	1	1	1	1	1	1	1	1	1	1	1	1	1	1
NC_001133.9	197919	GAC	GAAG	downstream_gene_variant	SWH1	gene-YAR042W	c.*1736delCinsAG		1	1	1	1	1	1	1	1	1	1	1	1	1	1	1	1	1	1	1	1	1	1	1	1	1	1	1	1	1	1	1	1	1	1	1	1	1	1	1	1	1
NC_001133.9	197983	T	A	downstream_gene_variant	SWH1	gene-YAR042W	c.*1798T>A		1	1	1	1	1	1	1	1	1	1	1	1	1	1	1	1	1	1	1	1	1	1	1	1	1	1	1	1	1	1	1	1	1	1	1	1	1	1	1	1	1
NC_001133.9	198013	T	A	downstream_gene_variant	SWH1	gene-YAR042W	c.*1828T>A		1	1	0.970588	1	1	1	1	1	1	1	1	1	0.962963	1	1	1	1	1	1	1	1	1	1	1	0.970588	1	1	1	1	1	1	1	1	1	1	1	1	1	1	1	1
NC_001133.9	198022	A	G	downstream_gene_variant	SWH1	gene-YAR042W	c.*1837A>G		1	1	1	1	1	1	1	1	1	1	1	1	1	1	1	1	1	1	1	1	1	1	1	1	1	1	1	1	1	1	1	1	1	1	1	1	1	1	1	1	1
NC_001133.9	198027	CCTCTC	TCTCATC	downstream_gene_variant	SWH1	gene-YAR042W	c.*1842_*1847delCCTCTCinsTCTCATC		1	1	1	1	1	1	1	1	1	1	1	1	1	1	1	1	1	1	1	1	1	1	1	1	1	1	1	1	1	1	1	1	1	1	1	1	1	1	1	1	1
NC_001133.9	198168	G	T	downstream_gene_variant	SWH1	gene-YAR042W	c.*1983G>T		1	0.98	1	1	1	1	1	1	1	1	1	1	1	1	1	1	1	1	1	1	1	1	1	1	1	1	1	1	1	1	1	1	1	1	1	1	1	1	1	1	1
NC_001133.9	198190	T	C	downstream_gene_variant	SWH1	gene-YAR042W	c.*2005T>C		1	1	1	1	1	1	1	1	1	1	1	1	1	1	1	1	1	1	1	1	1	1	1	1	1	1	1	1	1	1	1	1	1	1	1	1	1	1	1	1	1
NC_001133.9	198215	C	A	downstream_gene_variant	SWH1	gene-YAR042W	c.*2030C>A		1	1	1	1	1	1	1	1	1	1	1	1	1	1	1	1	1	1	1	1	1	1	1	1	1	1	1	1	1	1	1	1	1	1	1	1	1	1	1	1	1
NC_001133.9	198232	C	G	downstream_gene_variant	SWH1	gene-YAR042W	c.*2047C>G		1	1	1	1	1	1	1	1	1	1	1	1	1	1	1	1	1	1	1	1	1	1	1	1	1	1	1	1	1	1	1	1	1	1	1	1	1	1	1	1	0.984848
NC_001133.9	198244	G	T	downstream_gene_variant	SWH1	gene-YAR042W	c.*2059G>T		1	1	1	1	1	1	1	1	1	1	1	1	1	1	1	1	1	1	1	1	1	1	1	1	1	1	1	1	1	1	1	1	1	1	1	1	1	1	1	1	1
NC_001133.9	198252	CT	GC	downstream_gene_variant	SWH1	gene-YAR042W	c.*2067_*2068delCTinsGC		1	1	1	1	1	1	1	1	1	1	1	1	1	1	1	1	1	1	1	1	1	1	1	1	1	1	1	1	1	1	1	1	1	1	1	1	1	1	1	1	1
NC_001133.9	198259	T	C	downstream_gene_variant	SWH1	gene-YAR042W	c.*2074T>C		1	1	1	1	1	1	1	1	1	1	1	1	1	1	1	1	1	1	1	1	1	1	1	1	1	1	1	1	1	1	1	1	1	1	1	1	1	1	1	1	1
NC_001133.9	198267	A	G	downstream_gene_variant	SWH1	gene-YAR042W	c.*2082A>G		1	1	1	1	1	1	1	1	1	1	1	1	1	1	1	1	1	1	1	1	1	1	1	1	1	1	1	1	1	1	1	1	1	1	1	1	1	1	1	1	1
NC_001133.9	198279	A	G	downstream_gene_variant	SWH1	gene-YAR042W	c.*2094A>G		1	1	1	1	1	1	1	1	1	1	1	1	1	1	1	1	1	1	1	1	1	1	1	1	1	1	1	1	1	1	1	1	1	1	1	1	1	1	1	1	1
NC_001133.9	198287	AAGTG	GAGTA	downstream_gene_variant	SWH1	gene-YAR042W	c.*2102_*2106delAAGTGinsGAGTA		1	1	1	1	1	1	1	1	1	1	1	1	1	1	1	1	1	1	1	1	1	1	1	1	1	1	1	1	1	1	1	1	1	1	1	1	1	1	1	1	1
NC_001133.9	198307	A	G	downstream_gene_variant	SWH1	gene-YAR042W	c.*2122A>G		1	1	1	1	1	1	1	1	1	1	1	1	1	1	1	1	1	1	1	1	1	1	1	1	1	1	1	1	1	1	1	1	1	1	0.979167	1	1	1	1	1	1
NC_001133.9	198331	G	T	downstream_gene_variant	SWH1	gene-YAR042W	c.*2146G>T		1	1	1	1	1	1	1	1	1	1	1	1	1	1	1	1	1	1	1	1	1	1	1	1	1	1	1	1	1	0.971429	1	1	1	1	1	1	1	1	1	1	1
NC_001133.9	198347	GTGAG	TTGAA	downstream_gene_variant	SWH1	gene-YAR042W	c.*2162_*2166delGTGAGinsTTGAA		1	1	1	1	1	1	1	1	1	1	1	1	1	1	1	1	1	1	1	1	1	1	1	1	1	1	1	1	1	1	1	1	1	1	1	1	1	1	1	1	1
NC_001133.9	198418	A	C	upstream_gene_variant	FLO1	gene-YAR050W	c.-4984A>C		1	1	1	1	1	1	1	1	1	1	1	1	1	1	1	1	1	1	1	1	1	1	1	1	1	1	1	1	0.961538	1	1	1	1	1	1	0.952381	1	1	1	1	1
NC_001133.9	198456	T	A	upstream_gene_variant	FLO1	gene-YAR050W	c.-4946T>A		1	1	1	1	1	1	1	1	1	1	1	1	1	1	1	1	1	1	1	1	1	1	1	1	1	1	1	1	1	1	1	1	1	1	1	1	1	1	1	1	1
NC_001133.9	198468	C	G	upstream_gene_variant	FLO1	gene-YAR050W	c.-4934C>G		1	1	0.96875	1	0.974359	1	0.952381	1	0.97619	1	1	1	1	1	1	0.941176	1	1	1	0.958333	0.969697	1	1	1	1	1	0.953488	1	1	1	0.97619	1	1	0.945455	0.982456	1	0.956522	0.971429	0.956522	1	1
NC_001133.9	198601	TTTC	ATGT	upstream_gene_variant	FLO1	gene-YAR050W	c.-4801_-4798delTTTCinsATGT		1	1	1	1	1	1	1	1	1	1	1	1	1	1	1	1	1	1	1	1	1	1	1	1	1	1	1	0.954545	1	1	1	1	1	1	1	1	1	1	1	1	1
NC_001133.9	198699	CTTGC	CGTTGC	upstream_gene_variant	FLO1	gene-YAR050W	c.-4703_-4702insG		1	1	1	1	1	1	1	1	1	1	1	1	1	1	1	1	1	1	1	1	1	1	1	1	1	1	1	1	1	1	1	1	1	1	1	1	1	1	1	1	1
NC_001133.9	198707	CCTTTCC	TCTTCT	upstream_gene_variant	FLO1	gene-YAR050W	c.-4695_-4689delCCTTTCCinsTCTTCT		1	1	1	1	1	1	1	1	1	1	1	1	1	1	1	1	1	1	1	1	1	1	1	1	1	1	1	1	1	1	1	1	1	1	1	1	1	1	1	1	1
NC_001133.9	198734	T	C	upstream_gene_variant	FLO1	gene-YAR050W	c.-4668T>C		1	1	1	1	1	1	1	1	1	1	1	1	1	1	1	1	1	1	1	1	1	1	1	1	1	1	1	1	1	1	1	1	1	1	1	1	1	1	1	1	1
NC_001133.9	202663	CT	TC	upstream_gene_variant	FLO1	gene-YAR050W	c.-739_-738delCTinsTC		1	1	1	1	1	1	1	1	1	1	1	1	1	1	1	1	1	1	1	1	1	1	1	1	1	1	1	1	1	1	1	1	1	1	1	1	1	1	1	1	1
NC_001133.9	202668	GAAAACCT	GAAAAAACCT	upstream_gene_variant	FLO1	gene-YAR050W	c.-730_-729insAA		1	1	1	1	1	1	1	1	1	1	1	1	1	1	1	1	1	1	1	1	1	1	1	1	1	1	1	1	1	1	1	1	1	1	1	1	1	1	1	1	1
NC_001133.9	202692	G	T	upstream_gene_variant	FLO1	gene-YAR050W	c.-710G>T		1	1	1	1	1	1	1	1	1	1	1	1	1	1	1	1	1	1	1	1	1	1	1	1	1	1	1	1	1	1	1	1	1	1	1	1	1	1	1	1	1
NC_001133.9	202703	C	T	upstream_gene_variant	FLO1	gene-YAR050W	c.-699C>T		1	1	1	1	1	1	1	1	1	1	1	1	1	1	1	1	1	1	1	1	1	1	1	1	1	1	1	1	1	1	1	1	1	1	1	1	1	1	1	1	1
NC_001133.9	202718	A	T	upstream_gene_variant	FLO1	gene-YAR050W	c.-684A>T		1	1	1	1	1	1	1	1	1	1	1	1	1	1	1	1	1	1	1	1	1	1	1	1	1	1	1	1	1	0.961538	1	0.95	1	1	1	1	1	1	1	1	1
NC_001133.9	202724	AGCT	GGCC	upstream_gene_variant	FLO1	gene-YAR050W	c.-678_-675delAGCTinsGGCC		1	1	1	1	1	1	1	1	1	1	1	1	1	1	1	1	1	1	1	1	1	1	1	1	1	1	1	1	1	1	1	1	1	1	1	1	1	1	1	1	1
NC_001133.9	202732	G	A	upstream_gene_variant	FLO1	gene-YAR050W	c.-670G>A		1	1	1	1	1	1	1	1	1	1	1	1	1	1	1	1	1	1	1	1	1	1	1	1	1	1	1	1	1	1	1	1	1	1	1	1	1	1	1	1	1
NC_001133.9	202740	T	A	upstream_gene_variant	FLO1	gene-YAR050W	c.-662T>A		1	1	1	1	1	1	1	1	1	1	1	1	1	1	1	1	1	1	1	1	1	1	1	1	1	1	1	1	1	1	1	1	1	1	1	1	1	1	1	1	1
NC_001133.9	202761	CTC	TAG	upstream_gene_variant	FLO1	gene-YAR050W	c.-641_-639delCTCinsTAG		1	1	1	1	1	1	1	1	1	1	1	1	1	1	1	1	1	1	1	1	1	1	1	1	1	1	1	1	1	1	1	1	1	1	1	1	1	1	1	1	1
NC_001133.9	202786	A	T	upstream_gene_variant	FLO1	gene-YAR050W	c.-616A>T		1	1	1	1	1	1	1	1	1	0.941176	1	1	1	1	1	1	1	1	1	1	0.966667	1	1	1	1	1	1	1	1	1	1	1	1	1	1	1	1	1	1	1	1
NC_001133.9	202801	G	A	upstream_gene_variant	FLO1	gene-YAR050W	c.-601G>A		1	1	1	1	1	1	1	1	1	1	1	1	1	1	1	1	1	1	1	1	1	1	1	1	1	1	1	1	1	1	1	1	1	1	1	1	1	1	1	1	1
NC_001133.9	202896	TCCTCTG	TTG	upstream_gene_variant	FLO1	gene-YAR050W	c.-505_-502delCCTC		1	1	1	1	1	1	1	1	1	1	1	1	1	1	1	1	1	1	1	1	1	1	1	1	1	1	1	1	1	1	1	1	1	1	1	1	1	1	1	1	1
NC_001133.9	202945	G	A	upstream_gene_variant	FLO1	gene-YAR050W	c.-457G>A		1	1	1	1	1	1	1	1	1	1	1	1	1	1	1	1	1	1	1	1	1	1	1	1	1	1	1	1	1	1	1	1	1	1	1	1	1	1	1	1	1
NC_001133.9	202953	ATTGT	GTTGC	upstream_gene_variant	FLO1	gene-YAR050W	c.-449_-445delATTGTinsGTTGC		1	1	1	1	1	1	1	1	1	1	1	1	1	1	1	1	1	1	1	1	1	1	1	1	1	1	1	1	1	1	1	1	1	1	1	1	1	1	1	1	1
NC_001133.9	202977	A	T	upstream_gene_variant	FLO1	gene-YAR050W	c.-425A>T		1	1	1	1	1	1	1	1	1	1	1	1	1	1	1	1	1	1	1	1	1	1	1	1	1	1	1	1	1	1	1	1	1	1	1	1	1	1	1	1	1
NC_001133.9	202994	G	T	upstream_gene_variant	FLO1	gene-YAR050W	c.-408G>T		1	1	1	1	1	0.969697	0.973684	1	1	1	1	1	1	1	1	1	1	1	1	1	1	1	1	1	1	1	1	1	1	1	1	1	1	1	1	1	1	1	1	1	1
NC_001133.9	203091	CAAAAAGAT	CAAAAGAT	upstream_gene_variant	FLO1	gene-YAR050W	c.-306delA		1	1	1	1	1	1	1	1	1	1	1	1	1	1	1	1	1	1	1	1	1	1	1	1	1	1	1	1	1	1	1	1	1	1	1	1	1	1	1	1	1
NC_001133.9	203104	CA	TG	upstream_gene_variant	FLO1	gene-YAR050W	c.-298_-297delCAinsTG		1	1	1	1	1	1	1	1	1	1	1	1	1	1	1	1	1	1	1	1	1	1	1	1	1	1	1	1	1	1	1	1	1	1	1	1	1	1	1	1	1
NC_001133.9	203111	C	T	upstream_gene_variant	FLO1	gene-YAR050W	c.-291C>T		1	1	1	1	1	1	1	1	1	1	1	1	1	1	1	1	1	1	1	1	1	1	1	1	1	1	1	1	1	1	1	1	1	1	1	1	1	1	1	1	1
NC_001133.9	203180	T	C	upstream_gene_variant	FLO1	gene-YAR050W	c.-222T>C		1	1	1	1	1	1	1	1	1	1	1	1	1	1	1	1	1	1	1	1	1	1	1	1	1	0.952381	1	1	1	1	1	1	1	1	1	1	1	1	1	1	1
NC_001133.9	203214	GC	CT	upstream_gene_variant	FLO1	gene-YAR050W	c.-188_-187delGCinsCT		1	1	1	1	1	1	1	1	1	1	1	1	1	1	1	1	1	1	1	1	1	1	1	1	1	1	1	1	1	1	1	1	1	1	1	1	1	1	1	1	1
NC_001133.9	203283	A	T	upstream_gene_variant	FLO1	gene-YAR050W	c.-119A>T		1	1	1	1	1	1	1	1	1	1	1	1	1	1	1	1	1	1	1	1	1	1	1	1	1	1	1	1	1	1	1	1	1	1	1	1	1	1	1	1	1
NC_001133.9	203313	G	A	upstream_gene_variant	FLO1	gene-YAR050W	c.-89G>A		1	1	1	1	1	1	1	1	1	1	1	1	1	1	1	1	1	1	1	1	1	1	1	1	0.980769	1	1	1	1	1	1	1	1	1	1	1	1	1	1	1	1
NC_001133.9	203349	C	T	upstream_gene_variant	FLO1	gene-YAR050W	c.-53C>T		1	1	1	1	1	1	1	1	1	1	1	1	1	1	1	1	1	1	1	1	1	1	1	1	1	1	1	1	1	1	1	1	1	1	1	1	1	1	1	1	1
NC_001133.9	203364	A	G	upstream_gene_variant	FLO1	gene-YAR050W	c.-38A>G		1	1	1	1	1	1	1	1	1	1	1	1	1	1	1	1	1	1	1	1	1	1	1	1	1	1	1	1	1	1	1	1	1	1	1	1	1	1	1	1	1
NC_001133.9	203458	CTAG	TTAA	missense_variant	exon-NM_001178230.1-1	GENE_exon-NM_001178230.1-1	c.56_59delCTAGinsTTAA	p.ThrSer19IleAsn	1	1	1	1	1	1	1	1	1	1	1	1	1	1	1	1	1	1	1	1	1	1	1	1	1	1	1	1	1	1	1	1	1	1	1	1	1	1	1	1	1
NC_001133.9	203606	C	T	synonymous_variant	exon-NM_001178230.1-1	GENE_exon-NM_001178230.1-1	c.204C>T	p.Thr68Thr	1	1	1	1	1	1	1	1	1	1	1	1	1	1	1	1	1	1	1	1	1	1	1	1	1	1	1	1	1	1	1	1	1	1	1	1	1	1	1	1	1
NC_001133.9	203660	C	T	synonymous_variant	exon-NM_001178230.1-1	GENE_exon-NM_001178230.1-1	c.258C>T	p.Pro86Pro	1	1	0.967742	1	1	1	1	1	1	1	1	1	1	1	1	1	1	1	1	1	1	1	1	1	1	1	1	1	1	1	1	1	1	1	1	1	1	1	1	1	1
NC_001133.9	203912	A	T	synonymous_variant	exon-NM_001178230.1-1	GENE_exon-NM_001178230.1-1	c.510A>T	p.Ala170Ala	1	1	0.972222	1	1	1	0.975	1	1	0.972973	1	1	1	1	1	1	1	1	1	1	1	1	1	1	1	1	1	1	1	1	1	1	1	0.989796	0.983871	1	1	1	1	1	1
NC_001133.9	203922	A	G	missense_variant	exon-NM_001178230.1-1	GENE_exon-NM_001178230.1-1	c.520A>G	p.Asn174Asp	1	1	1	1	1	1	1	1	1	1	1	1	1	1	1	1	1	1	1	1	1	1	1	1	1	1	1	1	1	1	1	1	1	1	1	1	1	1	1	1	1
NC_001133.9	203957	A	G	synonymous_variant	exon-NM_001178230.1-1	GENE_exon-NM_001178230.1-1	c.555A>G	p.Ser185Ser	1	1	1	1	1	1	1	1	1	1	1	1	1	1	1	1	1	1	1	1	1	1	1	1	1	1	1	1	1	1	1	1	1	1	1	1	1	1	1	1	1
NC_001133.9	203973	G	A	missense_variant	exon-NM_001178230.1-1	GENE_exon-NM_001178230.1-1	c.571G>A	p.Asp191Asn	1	1	1	1	1	1	1	1	1	1	1	1	1	1	1	1	1	1	1	1	1	1	1	1	1	1	1	1	1	1	1	1	1	1	1	1	1	1	1	1	1
NC_001133.9	203984	G	A	synonymous_variant	exon-NM_001178230.1-1	GENE_exon-NM_001178230.1-1	c.582G>A	p.Lys194Lys	1	1	1	1	1	1	1	1	1	1	1	1	1	1	1	1	1	1	1	1	1	1	1	1	1	1	1	1	1	1	1	1	1	1	1	1	1	1	1	1	1
NC_001133.9	204012	ATC	GTT	missense_variant	exon-NM_001178230.1-1	GENE_exon-NM_001178230.1-1	c.610_612delATCinsGTT	p.Ile204Val	1	1	1	1	1	1	1	1	1	1	1	1	1	1	1	1	1	1	1	1	1	1	1	1	1	1	1	1	1	1	1	1	1	1	1	1	1	1	1	1	1
NC_001133.9	204023	C	T	synonymous_variant	exon-NM_001178230.1-1	GENE_exon-NM_001178230.1-1	c.621C>T	p.Thr207Thr	1	1	1	1	1	1	1	1	1	1	1	1	1	1	1	1	1	1	1	1	1	1	1	1	1	1	1	1	1	1	1	1	1	1	1	1	1	1	1	1	1
NC_001133.9	204029	T	C	synonymous_variant	exon-NM_001178230.1-1	GENE_exon-NM_001178230.1-1	c.627T>C	p.Tyr209Tyr	1	1	1	1	1	1	1	1	1	1	1	1	1	1	1	1	1	1	1	1	1	1	1	1	1	1	1	1	1	1	1	1	1	1	1	1	1	1	1	1	1
NC_001133.9	204035	C	T	synonymous_variant	exon-NM_001178230.1-1	GENE_exon-NM_001178230.1-1	c.633C>T	p.Tyr211Tyr	1	1	1	1	1	1	1	1	1	1	1	1	1	1	1	1	1	1	1	1	1	1	1	1	1	1	1	1	1	1	1	1	1	1	1	1	1	1	1	1	1
NC_001133.9	204041	CTACTATTAT	ATTCTACTAC	missense_variant	exon-NM_001178230.1-1	GENE_exon-NM_001178230.1-1	c.639_648delCTACTATTATinsATTCTACTAC	p.Tyr214Phe	1	1	1	1	1	1	1	1	1	1	1	1	1	1	1	1	1	1	1	1	1	1	1	1	1	1	1	1	1	1	1	1	1	1	1	1	1	1	1	1	1
NC_001133.9	204059	G	A	synonymous_variant	exon-NM_001178230.1-1	GENE_exon-NM_001178230.1-1	c.657G>A	p.Lys219Lys	1	1	1	1	1	1	1	1	1	1	1	1	1	1	1	1	1	1	1	1	1	1	1	1	1	1	1	1	1	1	1	1	1	1	1	1	1	1	1	1	1
NC_001133.9	204113	TCCA	GCCT	synonymous_variant	exon-NM_001178230.1-1	GENE_exon-NM_001178230.1-1	c.711_714delTCCAinsGCCT	p.239	1	1	1	1	1	1	1	1	1	1	1	1	1	1	1	1	1	1	1	1	1	1	1	1	1	1	1	1	1	1	1	1	1	1	1	1	1	1	1	1	1
NC_001133.9	205901	A	G	synonymous_variant	exon-NM_001178230.1-1	GENE_exon-NM_001178230.1-1	c.2499A>G	p.Glu833Glu	0.794872	1	0.928571	0.782609	0.756757	0.828571	0.895833	0.73913	0.833333	0.9	0.964286	0.884615	0.892857	0.892857	0.882353	0.788462	0.765957	0.903226	0.933333	0.958333	0.868421	0.964286	0.847826	0.848485	0.966667	0.9	0.859155	0.794872	0.891892	0.971429	0.753846	0.780488	0.868421	0.819444	0.861111	0.884615	0.933333	0.8	0.810811	0.869565	0.921053
NC_001133.9	206278	C	A	missense_variant	exon-NM_001178230.1-1	GENE_exon-NM_001178230.1-1	c.2876C>A	p.Thr959Asn	0.969136	0.973684	0.973684	0.975309	0.987654	0.979798	0.992188	0.986014	0.96875	0.974026	0.979167	0.988372	0.969072	0.955357	0.986413	0.985507	0.963636	0.978723	0.994083	0.988764	0.979167	0.971014	1	0.956522	0.955056	0.954545	0.97786	0.949495	0.913043	0.966102	0.964758	0.954248	1	0.989619	0.96281	0.973684	0.987952	0.980132	0.95679	0.977528	0.978873
NC_001133.9	207233	T	C	synonymous_variant	exon-NM_001178230.1-1	GENE_exon-NM_001178230.1-1	c.3831T>C	p.Thr1277Thr	1	1	1	1	1	1	1	1	1	1	1	1	1	1	1	1	1	1	1	1	1	1	1	1	1	1	1	1	1	1	1	1	1	1	1	1	1	1	1	1	1
NC_001133.9	207247	AG	GA	missense_variant	exon-NM_001178230.1-1	GENE_exon-NM_001178230.1-1	c.3845_3846delAGinsGA	p.Lys1282Arg	1	1	1	1	1	1	1	1	1	1	1	1	1	1	1	1	1	1	1	1	1	1	1	1	1	1	1	1	1	1	1	1	1	1	1	1	1	1	1	1	1
NC_001133.9	207330	G	A	missense_variant	exon-NM_001178230.1-1	GENE_exon-NM_001178230.1-1	c.3928G>A	p.Val1310Ile	1	1	1	1	1	1	1	1	1	1	1	1	1	1	1	1	1	1	1	1	1	1	1	1	1	1	1	1	1	1	1	1	1	1	1	1	1	1	1	1	1
NC_001133.9	207569	G	A	synonymous_variant	exon-NM_001178230.1-1	GENE_exon-NM_001178230.1-1	c.4167G>A	p.Arg1389Arg	1	1	1	1	1	1	1	1	1	1	1	1	1	1	1	1	1	1	1	1	1	1	1	1	1	1	1	1	1	1	1	1	1	1	1	1	1	1	1	1	1
NC_001133.9	207579	G	A	missense_variant	exon-NM_001178230.1-1	GENE_exon-NM_001178230.1-1	c.4177G>A	p.Ala1393Thr	1	1	1	1	1	1	1	1	1	1	1	1	1	1	1	1	1	1	1	1	1	1	1	1	1	1	1	1	1	1	1	1	1	1	1	1	1	1	1	1	1
NC_001133.9	207621	G	A	missense_variant	exon-NM_001178230.1-1	GENE_exon-NM_001178230.1-1	c.4219G>A	p.Gly1407Ser	1	1	1	1	1	1	1	1	1	1	1	1	1	1	0.981818	1	1	1	1	1	1	1	0.952381	1	1	1	1	1	1	1	1	1	1	1	1	1	1	1	1	1	1
NC_001133.9	207670	T	G	missense_variant	exon-NM_001178230.1-1	GENE_exon-NM_001178230.1-1	c.4268T>G	p.Val1423Gly	1	1	1	1	0.958333	0.967742	1	1	0.972222	0.952381	1	1	1	1	1	1	0.967742	1	1	1	1	1	1	1	1	1	1	1	1	1	1	1	1	1	1	1	1	1	1	1	1
NC_001133.9	207691	A	G	missense_variant	exon-NM_001178230.1-1	GENE_exon-NM_001178230.1-1	c.4289A>G	p.Asn1430Ser	1	1	1	1	1	0.972973	1	1	0.972973	0.952381	1	1	1	1	1	1	1	1	1	1	1	1	1	1	1	1	1	1	1	1	1	1	1	1	1	1	1	1	1	1	1
NC_001133.9	219241	C	G	upstream_gene_variant	YAR064W	gene-YAR064W	c.-956C>G		0.956522	1	1	1	1	1	1	1	1	0.923077	1	1	1	1	1	1	1	1	1	1	1	1	1	0.952381	1	1	0.977778	1	1	1	1	1	1	1	1	1	1	1	1	1	1
NC_001133.9	219265	A	G	upstream_gene_variant	YAR064W	gene-YAR064W	c.-932A>G		1	1	1	1	1	1	1	1	1	1	1	1	1	1	1	1	1	1	1	1	1	1	1	1	1	1	1	1	1	1	1	1	1	1	1	1	1	1	1	1	1
NC_001133.9	219285	A	C	upstream_gene_variant	YAR064W	gene-YAR064W	c.-912A>C		1	1	1	1	1	1	1	1	1	1	0.96	1	1	1	1	1	1	1	1	1	1	1	1	1	1	1	1	1	1	1	1	1	1	1	1	1	1	1	1	1	1
NC_001133.9	219551	A	C	upstream_gene_variant	YAR064W	gene-YAR064W	c.-646A>C		0.966667	0.969697	1	1	1	1	1	1	1	1	1	1	1	1	1	1	1	1	1	1	1	1	1	1	1	1	1	1	1	1	1	1	1	1	1	1	1	1	1	1	1
NC_001133.9	219608	TAT	GAA	upstream_gene_variant	YAR064W	gene-YAR064W	c.-589_-587delTATinsGAA		0.969697	1	1	1	1	1	1	1	1	1	1	1	1	1	1	1	1	1	1	1	1	1	1	1	1	1	1	1	1	1	1	1	1	1	1	1	1	1	1	1	1
NC_001133.9	219618	C	T	upstream_gene_variant	YAR064W	gene-YAR064W	c.-579C>T		0.96875	1	1	1	1	1	1	1	1	1	1	1	1	1	1	1	1	1	1	1	1	1	1	1	1	1	1	1	1	1	1	1	1	1	1	1	1	1	1	1	1
NC_001133.9	219637	T	A	upstream_gene_variant	YAR064W	gene-YAR064W	c.-560T>A		0.96875	1	1	1	1	1	1	1	1	1	1	1	1	1	1	1	1	1	0.972973	1	1	1	1	1	1	1	1	1	1	1	1	1	1	1	1	1	1	1	1	1	1
NC_001133.9	219669	C	G	upstream_gene_variant	YAR064W	gene-YAR064W	c.-528C>G		0.947368	1	1	1	1	1	1	1	1	1	1	1	1	1	1	1	1	1	1	1	1	1	0.947368	1	1	1	1	1	1	1	1	1	1	1	1	1	1	1	1	1	1
NC_001133.9	220309	C	T	missense_variant	exon-NM_001178235.1-1	GENE_exon-NM_001178235.1-1	c.112C>T	p.Pro38Ser	1	1	1	1	1	1	1	1	1	1	1	1	1	1	1	1	1	1	1	1	1	1	1	1	1	1	1	1	1	1	1	1	1	1	1	1	1	1	1	1	1
NC_001133.9	220464	TT	AG	missense_variant	exon-NM_001178235.1-1	GENE_exon-NM_001178235.1-1	c.267_268delTTinsAG	p.PheTrp89LeuGly	1	1	1	1	1	1	1	1	1	1	1	1	1	1	1	1	1	1	1	1	1	1	1	0.970588	1	1	1	1	1	1	1	1	1	1	1	1	1	1	1	1	0.97619
NC_001133.9	220503	T	C	upstream_gene_variant	YAR066W	gene-YAR066W	c.-545T>C		1	1	1	1	1	1	1	1	1	1	1	1	1	1	1	1	1	1	1	1	1	1	1	1	1	1	1	1	1	1	1	1	1	1	0.976744	1	1	1	1	1	0.975
NC_001133.9	221861	C	T	upstream_gene_variant	YAR068W	gene-YAR068W	c.-544C>T		1	1	1	1	1	1	1	1	1	1	1	1	1	1	1	1	1	1	1	1	1	1	1	1	1	1	1	1	1	1	1	1	1	1	1	1	1	1	1	1	1
NC_001133.9	222191	C	T	upstream_gene_variant	YAR068W	gene-YAR068W	c.-214C>T		1	1	1	1	1	1	1	1	1	1	1	1	1	1	1	1	1	1	1	1	1	1	1	1	1	1	1	1	1	1	1	1	1	1	1	1	1	1	1	1	1
NC_001133.9	222206	G	C	upstream_gene_variant	YAR068W	gene-YAR068W	c.-199G>C		1	1	1	1	1	1	1	1	1	0.954545	1	1	1	1	1	1	0.966667	1	1	1	1	1	1	1	1	1	1	1	0.973684	1	1	1	1	0.967742	1	1	1	1	1	1	1
NC_001133.9	222506	C	T	missense_variant	exon-NM_001178236.1-1	GENE_exon-NM_001178236.1-1	c.101C>T	p.Pro34Leu	1	1	1	1	1	1	1	1	1	1	1	1	1	1	1	1	1	1	1	1	1	1	1	1	1	1	1	1	1	1	1	1	1	1	1	1	1	1	1	1	1
NC_001133.9	222605	T	C	missense_variant	exon-NM_001178236.1-1	GENE_exon-NM_001178236.1-1	c.200T>C	p.Leu67Pro	1	1	1	1	1	1	1	1	1	1	1	1	1	1	1	1	1	1	1	1	1	1	1	1	1	1	1	1	1	1	1	1	1	1	1	1	1	1	1	1	1
NC_001133.9	222857	T	C	missense_variant	exon-NM_001178236.1-1	GENE_exon-NM_001178236.1-1	c.452T>C	p.Leu151Ser	1	1	1	1	1	1	1	1	1	1	1	1	1	1	1	1	1	1	1	1	1	1	1	1	1	1	1	1	1	1	1	1	1	1	1	1	1	1	1	1	1
NC_001133.9	223320	G	A	upstream_gene_variant	PHO11	gene-YAR071W	c.-2139G>A		1	1	1	1	1	1	1	1	1	1	1	1	1	1	1	1	1	1	1	1	1	1	1	1	1	1	1	1	1	1	1	1	1	0.983333	1	1	1	1	1	1	1
NC_001133.9	223325	G	A	upstream_gene_variant	PHO11	gene-YAR071W	c.-2134G>A		1	1	1	1	1	1	1	1	1	1	1	1	1	1	1	1	1	1	1	1	1	1	1	1	1	1	1	1	1	1	1	1	1	0.979592	1	1	1	1	1	1	1
NC_001133.9	223350	C	T	upstream_gene_variant	PHO11	gene-YAR071W	c.-2109C>T		1	1	1	1	1	1	1	1	1	1	1	1	1	1	1	1	1	1	1	1	1	1	1	1	1	1	1	1	1	1	1	1	1	1	1	1	1	1	1	1	1
NC_001133.9	223359	A	G	upstream_gene_variant	PHO11	gene-YAR071W	c.-2100A>G		1	1	1	1	1	1	1	1	1	1	1	1	1	1	1	1	1	1	1	1	1	1	1	1	1	1	1	1	1	1	1	1	1	1	1	1	1	1	1	1	1
NC_001133.9	223372	A	G	upstream_gene_variant	PHO11	gene-YAR071W	c.-2087A>G		1	1	1	1	1	1	1	1	1	1	1	1	1	1	1	1	1	1	1	1	1	1	1	1	1	1	1	1	1	1	1	1	1	1	1	1	1	1	1	1	1
NC_001133.9	223656	C	T	upstream_gene_variant	PHO11	gene-YAR071W	c.-1803C>T		1	0.972222	1	1	0.970588	1	1	1	1	1	1	1	0.958333	1	1	1	0.95	1	1	1	0.96	0.928571	1	0.954545	0.958333	0.962963	1	1	0.888889	0.958333	1	1	1	0.979167	1	1	1	1	1	1	0.966667
NC_001133.9	223668	T	C	upstream_gene_variant	PHO11	gene-YAR071W	c.-1791T>C		1	0.973684	1	1	1	1	1	0.964286	1	1	1	1	0.96	1	1	1	0.956522	1	1	1	0.962963	0.923077	1	0.958333	0.961538	0.965517	1	1	0.896552	0.958333	1	1	1	0.980392	1	1	1	1	1	1	0.971429
NC_001133.9	225760	C	G	missense_variant	exon-NM_001178239.1-1	GENE_exon-NM_001178239.1-1	c.301C>G	p.Gln101Glu	1	1	1	1	1	1	0.974359	1	1	1	1	1	1	1	1	1	1	1	1	1	1	0.956522	1	1	1	1	1	1	1	1	1	1	1	1	1	1	1	1	1	1	1
NC_001134.8	6440	G	C	upstream_gene_variant	exon-NM_001180054.1-1	GENE_exon-NM_001180054.1-1	c.-3782C>G		0.96	1	1	1	1	1	1	1	1	1	1	1	1	1	1	1	1	1	1	1	1	1	1	1	0.978723	1	1	1	1	1	1	1	1	1	1	1	1	1	1	1	1
NC_001134.8	7510	GG	AA	upstream_gene_variant	exon-NM_001180054.1-1	GENE_exon-NM_001180054.1-1	c.-4853_-4852delCCinsTT		1	1	1	1	1	1	1	1	1	1	1	1	1	1	1	1	1	1	1	1	1	1	1	1	1	1	1	1	1	1	1	1	1	1	1	1	1	1	1	1	1
NC_001134.8	7912	GAAAGC	GAAGC	upstream_gene_variant	exon-NM_001180052.1-1	GENE_exon-NM_001180052.1-1	c.-2906delT		1	1	1	1	1	1	1	1	1	1	1	1	1	1	1	1	1	1	1	1	1	1	1	1	1	1	1	1	1	1	1	1	1	1	1	1	1	1	1	1	1
NC_001134.8	15101	T	G	missense_variant	exon-NM_001178345.2-1	GENE_exon-NM_001178345.2-1	c.2596A>C	p.Ile866Leu	1	1	1	1	1	1	1	1	1	1	1	1	1	1	1	1	1	1	1	1	1	1	1	1	0.97561	1	1	1	1	1	1	1	1	0.983051	0.961538	1	1	1	1	0.985714	1
NC_001134.8	15510	G	T	synonymous_variant	exon-NM_001178345.2-1	GENE_exon-NM_001178345.2-1	c.2187C>A	p.Thr729Thr	1	1	1	1	1	0.982143	1	1	1	1	1	1	1	1	1	1	1	1	1	1	1	1	1	1	1	1	1	1	1	1	1	1	1	1	1	1	1	1	1	1	1
NC_001134.8	15518	A	G	synonymous_variant	exon-NM_001178345.2-1	GENE_exon-NM_001178345.2-1	c.2179T>C	p.Leu727Leu	1	1	1	1	1	1	1	1	1	1	1	1	1	1	1	1	1	1	1	1	1	1	1	1	1	1	1	1	1	1	1	1	1	1	1	1	1	1	1	1	1
NC_001134.8	16380	C	T	synonymous_variant	exon-NM_001178345.2-1	GENE_exon-NM_001178345.2-1	c.1317G>A	p.Gly439Gly	1	1	1	1	1	1	1	1	1	1	1	1	1	1	1	1	1	1	1	1	1	1	1	1	1	1	1	1	1	1	1	1	1	1	1	1	1	1	1	1	1
NC_001134.8	16392	A	G	synonymous_variant	exon-NM_001178345.2-1	GENE_exon-NM_001178345.2-1	c.1305T>C	p.Leu435Leu	1	1	1	1	1	1	1	0.964286	1	1	1	1	1	1	1	1	1	1	1	1	1	1	1	1	1	1	1	1	1	1	1	1	1	1	1	1	1	1	1	1	1
NC_001134.8	30012	C	T	synonymous_variant	exon-NM_001180049.1-1	GENE_exon-NM_001180049.1-1	c.78C>T	p.Val26Val	1	1	1	1	1	1	1	1	1	1	1	1	1	1	1	1	1	1	1	1	1	1	1	1	1	1	1	1	1	1	1	1	1	1	1	1	1	1	1	1	1
NC_001134.8	30050	A	G	missense_variant	exon-NM_001180049.1-1	GENE_exon-NM_001180049.1-1	c.116A>G	p.Asn39Ser	0.965517	1	0.972222	1	1	0.984127	1	1	1	1	1	1	0.967742	1	0.947368	1	1	1	1	0.980392	1	1	1	1	0.958333	1	1	1	1	1	1	1	0.969697	0.983051	1	1	1	1	1	0.981481	0.939394
NC_001134.8	59755	T	C	upstream_gene_variant	exon-NM_001178328.2-1	GENE_exon-NM_001178328.2-1	c.-373A>G		1	1	1	1	1	1	1	1	1	1	1	1	1	1	1	1	1	1	1	1	1	1	1	1	1	1	1	1	1	1	1	1	1	1	1	1	1	1	1	1	1
NC_001134.8	88484	GGAGAAGAGAAGAAAAAAT	GGAGAAGAAAAAAT	upstream_gene_variant	exon-NM_001178316.1-1	GENE_exon-NM_001178316.1-1	c.-4235_-4231delTCTTC		1	1	1	1	1	1	1	1	1	1	1	1	1	1	1	1	1	1	1	1	1	1	1	1	1	1	1	1	1	1	1	1	1	1	1	1	1	1	1	1	1
NC_001134.8	150036	T	A	stop_gained	exon-NM_001178277.1-1	GENE_exon-NM_001178277.1-1	c.2828T>A	p.Leu943*	1	1	1	1	1	1	1	1	1	1	1	1	1	1	1	1	1	1	1	1	1	1	1	1	1	1	1	1	1	1	1	1	1	1	1	1	0.981818	1	1	1	1
NC_001134.8	155739	T	G	missense_variant	exon-NM_001178274.1-1	GENE_exon-NM_001178274.1-1	c.2651A>C	p.Asn884Thr	1	1	1	1	1	1	1	1	1	1	1	1	1	1	0.97561	1	1	1	1	1	1	1	1	1	1	1	1	1	1	1	1	1	1	1	1	1	1	1	1	1	1
NC_001134.8	155783	A	G	synonymous_variant	exon-NM_001178274.1-1	GENE_exon-NM_001178274.1-1	c.2607T>C	p.Thr869Thr	1	1	1	1	1	1	1	1	1	1	1	1	1	1	1	1	1	1	1	1	1	1	1	1	1	1	1	1	1	1	1	1	1	1	1	1	1	1	1	1	1
NC_001134.8	156017	C	T	synonymous_variant	exon-NM_001178274.1-1	GENE_exon-NM_001178274.1-1	c.2373G>A	p.Gln791Gln	1	1	1	1	1	1	1	1	1	1	1	1	1	1	1	1	1	1	1	1	1	1	1	1	1	1	1	1	1	1	1	1	1	1	1	1	1	1	1	1	1
NC_001134.8	156194	C	T	synonymous_variant	exon-NM_001178274.1-1	GENE_exon-NM_001178274.1-1	c.2196G>A	p.Lys732Lys	1	1	1	1	1	1	1	1	1	1	1	1	1	1	1	1	1	1	1	1	1	1	1	1	1	1	1	1	1	1	1	1	1	1	1	1	1	1	1	1	1
NC_001134.8	156203	C	A	synonymous_variant	exon-NM_001178274.1-1	GENE_exon-NM_001178274.1-1	c.2187G>T	p.Pro729Pro	1	1	1	0.933333	1	0.982456	1	1	1	1	1	1	1	1	1	1	1	1	1	1	1	1	1	1	1	1	0.982456	1	1	1	1	0.923077	1	1	1	1	1	1	1	1	1
NC_001134.8	156652	C	T	missense_variant	exon-NM_001178274.1-1	GENE_exon-NM_001178274.1-1	c.1738G>A	p.Ala580Thr	1	1	1	1	1	1	1	1	1	1	1	1	1	1	1	1	1	1	1	1	1	1	1	1	1	1	1	1	1	1	1	1	1	1	1	1	1	0.976744	1	1	1
NC_001134.8	156776	A	G	synonymous_variant	exon-NM_001178274.1-1	GENE_exon-NM_001178274.1-1	c.1614T>C	p.Cys538Cys	1	1	1	1	1	1	1	1	1	1	1	1	1	1	1	1	1	1	1	1	1	1	1	1	1	1	1	1	1	1	1	1	1	1	1	1	1	1	1	1	1
NC_001134.8	157617	T	C	missense_variant	exon-NM_001178274.1-1	GENE_exon-NM_001178274.1-1	c.773A>G	p.Lys258Arg	1	1	1	1	1	1	1	1	1	1	1	1	1	1	1	1	1	1	1	1	1	1	1	1	1	1	1	1	1	1	1	1	1	1	1	1	1	1	1	1	1
NC_001134.8	158200	C	T	missense_variant	exon-NM_001178274.1-1	GENE_exon-NM_001178274.1-1	c.190G>A	p.Ala64Thr	1	1	1	1	1	1	1	1	1	1	1	1	1	1	1	1	1	1	1	1	1	1	1	1	1	1	1	1	1	1	1	1	1	1	1	1	1	1	1	1	1
NC_001134.8	158707	G	A	synonymous_variant	exon-NM_001178273.1-1	GENE_exon-NM_001178273.1-1	c.987C>T	p.Asn329Asn	1	1	1	1	1	1	1	1	1	1	1	1	0.979167	1	1	1	0.965517	1	1	1	1	0.954545	1	1	1	1	1	1	1	1	1	1	1	1	1	1	1	1	1	1	1
NC_001134.8	158800	GAGA	TAGG	synonymous_variant	exon-NM_001178273.1-1	GENE_exon-NM_001178273.1-1	c.891_894delTCTCinsCCTA	p.299	1	1	1	1	1	1	1	1	1	1	1	1	1	1	1	1	1	1	1	1	1	1	1	1	1	1	1	1	1	1	1	1	1	1	1	1	1	1	1	1	1
NC_001134.8	158986	C	T	synonymous_variant	exon-NM_001178273.1-1	GENE_exon-NM_001178273.1-1	c.708G>A	p.Ser236Ser	1	1	1	1	1	1	1	1	1	1	1	1	1	1	1	1	1	1	1	1	1	1	1	1	1	1	1	1	1	1	1	1	1	1	1	1	1	1	1	1	1
NC_001134.8	159067	G	A	synonymous_variant	exon-NM_001178273.1-1	GENE_exon-NM_001178273.1-1	c.627C>T	p.Ala209Ala	1	1	1	1	1	1	1	1	1	1	1	1	1	1	1	1	1	1	1	1	1	1	1	1	1	1	1	1	1	1	1	1	1	1	1	1	0.980769	1	1	1	1
NC_001134.8	159079	C	T	synonymous_variant	exon-NM_001178273.1-1	GENE_exon-NM_001178273.1-1	c.615G>A	p.Glu205Glu	1	1	1	1	1	1	1	1	1	1	1	1	1	1	1	1	1	1	1	1	1	1	1	1	1	1	1	1	1	1	1	1	1	1	1	1	1	1	1	1	1
NC_001134.8	159139	T	G	synonymous_variant	exon-NM_001178273.1-1	GENE_exon-NM_001178273.1-1	c.555A>C	p.Gly185Gly	1	1	1	1	1	1	1	1	1	1	1	1	1	1	1	1	1	1	1	1	1	1	1	1	1	1	1	1	1	0.977778	1	1	1	1	1	0.970588	1	1	1	1	1
NC_001134.8	159226	G	A	synonymous_variant	exon-NM_001178273.1-1	GENE_exon-NM_001178273.1-1	c.468C>T	p.Ser156Ser	0.96	1	1	1	1	1	1	1	1	1	1	1	0.96875	1	1	1	1	1	1	1	1	1	1	0.981818	1	1	0.977778	1	1	1	1	1	1	1	1	0.971429	0.984375	1	1	1	1
NC_001134.8	159397	T	C	synonymous_variant	exon-NM_001178273.1-1	GENE_exon-NM_001178273.1-1	c.297A>G	p.Lys99Lys	1	1	1	1	1	1	1	1	1	1	1	1	1	1	1	1	1	1	1	1	1	1	1	1	1	1	1	1	1	1	1	1	1	1	1	1	1	1	1	1	1
NC_001134.8	159412	G	A	synonymous_variant	exon-NM_001178273.1-1	GENE_exon-NM_001178273.1-1	c.282C>T	p.Gly94Gly	1	1	1	1	1	1	1	1	1	1	1	1	1	1	1	1	1	1	1	1	1	1	1	0.98	1	1	1	1	1	1	1	1	1	1	1	1	1	1	1	1	1
NC_001134.8	159427	A	G	synonymous_variant	exon-NM_001178273.1-1	GENE_exon-NM_001178273.1-1	c.267T>C	p.Asp89Asp	1	1	1	1	1	1	1	1	1	1	1	1	1	1	1	1	1	1	1	1	1	1	1	1	1	1	1	1	1	1	1	1	1	1	1	1	1	1	1	1	1
NC_001134.8	159926	C	A	upstream_gene_variant	exon-NM_001178274.1-1	GENE_exon-NM_001178274.1-1	c.-1537G>T		1	1	1	1	1	1	1	1	0.981481	1	1	0.964286	1	1	1	1	1	1	1	1	0.972973	1	1	1	1	1	1	1	0.975	1	1	1	1	1	1	1	1	0.967742	1	1	1
NC_001134.8	159931	T	G	upstream_gene_variant	exon-NM_001178274.1-1	GENE_exon-NM_001178274.1-1	c.-1542A>C		1	1	1	1	1	1	1	1	1	1	1	1	1	1	1	1	1	1	1	1	1	1	1	1	1	1	1	1	1	1	1	1	1	1	1	1	1	1	1	1	1
NC_001134.8	159953	CATTA	TATTG	upstream_gene_variant	exon-NM_001178274.1-1	GENE_exon-NM_001178274.1-1	c.-1568_-1564delTAATGinsCAATA		1	1	1	1	1	1	1	1	1	1	1	1	1	1	1	1	1	1	1	1	1	1	1	1	1	1	1	1	1	1	1	1	1	1	1	1	1	1	1	1	1
NC_001134.8	160020	C	T	upstream_gene_variant	exon-NM_001178274.1-1	GENE_exon-NM_001178274.1-1	c.-1631G>A		1	1	1	1	1	1	1	1	1	1	1	1	1	1	1	1	1	1	1	1	1	1	1	1	1	1	1	1	1	1	1	1	1	1	1	1	1	1	1	1	1
NC_001134.8	160143	T	G	upstream_gene_variant	exon-NM_001178274.1-1	GENE_exon-NM_001178274.1-1	c.-1754A>C		1	1	1	1	1	1	1	1	1	0.96	1	1	1	1	1	1	1	1	1	1	1	1	1	1	1	1	1	1	1	1	1	1	1	1	1	1	1	1	0.966667	1	1
NC_001134.8	160403	G	T	missense_variant	exon-NM_001178272.1-1	GENE_exon-NM_001178272.1-1	c.220G>T	p.Ala74Ser	1	1	1	1	1	1	1	1	1	1	1	1	1	1	1	1	1	1	1	1	1	1	1	1	1	1	1	1	1	1	1	1	1	1	1	1	1	1	1	1	1
NC_001134.8	160509	A	G	missense_variant	exon-NM_001178272.1-1	GENE_exon-NM_001178272.1-1	c.326A>G	p.Asp109Gly	1	1	1	1	1	1	1	1	1	1	1	1	1	1	1	1	1	1	1	1	1	1	1	1	1	1	1	1	1	1	1	1	1	1	1	1	1	1	1	1	1
NC_001134.8	160618	C	T	synonymous_variant	exon-NM_001178272.1-1	GENE_exon-NM_001178272.1-1	c.435C>T	p.Asp145Asp	1	1	1	1	1	1	1	1	1	1	1	1	1	1	1	1	1	1	1	1	1	1	1	1	1	1	1	1	1	1	1	1	1	1	1	1	1	1	1	1	1
NC_001134.8	160810	T	G	synonymous_variant	exon-NM_001178272.1-1	GENE_exon-NM_001178272.1-1	c.627T>G	p.Gly209Gly	1	1	1	1	1	1	1	1	1	1	1	1	1	1	1	1	1	1	1	1	1	1	1	1	1	1	1	1	1	1	1	1	1	1	1	1	1	1	1	1	1
NC_001134.8	161432	GAAAAAAATGAT	GAAAAAATGAT	upstream_gene_variant	exon-NM_001178274.1-1	GENE_exon-NM_001178274.1-1	c.-3050delT		1	1	1	1	1	1	1	1	1	1	1	1	1	1	1	1	1	1	1	1	1	1	1	1	1	1	1	1	1	1	1	1	1	1	1	1	1	1	1	1	1
NC_001134.8	161463	T	C	upstream_gene_variant	exon-NM_001178274.1-1	GENE_exon-NM_001178274.1-1	c.-3074A>G		1	1	1	1	1	1	1	1	1	1	1	1	1	1	1	1	1	1	1	1	1	1	1	1	1	1	1	1	1	1	1	1	1	1	1	1	1	1	1	1	1
NC_001134.8	161687	T	C	upstream_gene_variant	exon-NM_001178274.1-1	GENE_exon-NM_001178274.1-1	c.-3298A>G		1	1	1	1	1	1	1	1	1	1	1	1	1	1	1	1	1	1	1	1	1	1	1	1	1	1	1	1	1	1	1	1	1	1	1	1	1	1	1	1	1
NC_001134.8	161757	G	A	missense_variant	exon-NM_001178271.1-1	GENE_exon-NM_001178271.1-1	c.59G>A	p.Gly20Asp	1	1	1	1	1	1	1	1	1	1	1	1	1	1	1	1	1	1	1	1	1	1	1	1	1	1	1	1	1	1	1	1	1	1	1	1	1	1	1	1	1
NC_001134.8	161840	T	C	synonymous_variant	exon-NM_001178271.1-1	GENE_exon-NM_001178271.1-1	c.142T>C	p.Leu48Leu	1	1	1	1	1	1	1	1	1	1	1	1	1	1	1	1	1	1	1	1	1	1	1	1	1	1	1	1	1	1	1	1	1	1	1	1	1	1	1	1	1
NC_001134.8	162251	A	G	missense_variant	exon-NM_001178271.1-1	GENE_exon-NM_001178271.1-1	c.553A>G	p.Ile185Val	1	1	1	1	1	1	1	1	1	1	1	1	1	1	1	1	1	1	1	1	1	1	1	1	1	1	1	1	1	1	1	1	1	1	1	1	1	1	1	1	1
NC_001134.8	162271	A	G	synonymous_variant	exon-NM_001178271.1-1	GENE_exon-NM_001178271.1-1	c.573A>G	p.Thr191Thr	1	1	1	1	1	1	1	1	1	1	1	1	1	1	1	1	1	1	1	1	1	1	1	1	1	1	1	1	1	1	1	1	1	1	1	1	1	1	1	1	1
NC_001134.8	162420	T	C	missense_variant	exon-NM_001178271.1-1	GENE_exon-NM_001178271.1-1	c.722T>C	p.Ile241Thr	1	1	1	1	1	1	1	1	1	1	1	1	1	1	1	1	1	1	1	1	1	1	1	1	1	1	1	1	1	1	1	1	1	1	1	1	1	1	1	1	1
NC_001134.8	162680	A	G	missense_variant	exon-NM_001178271.1-1	GENE_exon-NM_001178271.1-1	c.982A>G	p.Thr328Ala	1	1	1	1	1	1	1	1	1	1	1	1	1	1	1	1	1	1	1	1	1	1	1	1	1	1	1	1	1	1	1	1	1	1	1	1	1	1	1	1	1
NC_001134.8	162773	T	C	upstream_gene_variant	exon-NM_001178274.1-1	GENE_exon-NM_001178274.1-1	c.-4384A>G		1	1	1	1	1	1	1	1	1	1	1	1	1	1	1	1	1	1	1	1	1	1	1	1	1	1	1	1	1	1	1	1	1	1	1	1	1	1	1	1	1
NC_001134.8	162819	ATTTTTTTTTTTTCTTCTTTAT	ATTTTTTTTTTTCTTCTTTAT	upstream_gene_variant	exon-NM_001178274.1-1	GENE_exon-NM_001178274.1-1	c.-4442delA		1	1	0.884615	1	1	0.963636	0.983051	1	0.964286	0.962963	1	1	0.935484	1	0.964286	1	0.947368	0.98	1	0.974359	0.961538	0.956522	0.978261	0.980392	0.967742	1	0.982456	1	1	1	1	1	0.965517	0.969697	0.954545	1	1	1	1	0.984127	1
NC_001134.8	162986	GAAAAAAAGGAAAATG	GAAAAAAAAGGAAAATG	upstream_gene_variant	exon-NM_001178274.1-1	GENE_exon-NM_001178274.1-1	c.-4605_-4604insT		1	1	1	1	1	1	1	1	1	1	1	1	1	1	1	1	1	1	1	1	1	1	1	1	1	1	1	0.979592	1	1	1	0.962963	1	1	1	1	1	1	1	1	1
NC_001134.8	163121	A	G	synonymous_variant	exon-NM_001178270.1-1	GENE_exon-NM_001178270.1-1	c.877T>C	p.Leu293Leu	1	1	1	1	1	1	1	1	1	1	1	1	1	1	1	1	1	1	1	1	1	1	1	1	1	1	1	1	1	1	1	1	1	1	1	1	1	1	1	1	1
NC_001134.8	163854	T	C	synonymous_variant	exon-NM_001178270.1-1	GENE_exon-NM_001178270.1-1	c.144A>G	p.Lys48Lys	1	1	1	1	1	1	1	1	1	1	1	1	1	1	1	1	1	1	1	1	1	1	1	1	1	1	1	1	1	1	1	1	1	1	1	1	1	1	1	1	1
NC_001134.8	163967	A	G	synonymous_variant	exon-NM_001178270.1-1	GENE_exon-NM_001178270.1-1	c.31T>C	p.Leu11Leu	1	1	1	1	1	1	1	1	1	1	1	1	1	1	1	1	1	1	1	1	1	1	1	1	1	1	1	1	1	1	1	1	1	1	1	1	1	1	1	1	1
NC_001134.8	163989	G	A	synonymous_variant	exon-NM_001178270.1-1	GENE_exon-NM_001178270.1-1	c.9C>T	p.Ser3Ser	1	1	1	1	1	1	1	1	1	1	1	1	1	1	1	1	1	1	1	1	1	1	1	1	1	1	1	1	1	1	1	1	1	1	1	1	1	1	1	1	1
NC_001134.8	164419	T	C	upstream_gene_variant	exon-NM_001178273.1-1	GENE_exon-NM_001178273.1-1	c.-4726A>G		1	1	1	1	1	1	1	1	1	1	1	1	1	1	1	1	1	1	1	1	1	1	1	1	1	1	1	1	1	1	1	1	1	1	1	1	1	1	1	1	1
NC_001134.8	164474	A	G	upstream_gene_variant	exon-NM_001178273.1-1	GENE_exon-NM_001178273.1-1	c.-4781T>C		1	1	1	1	1	1	1	1	1	1	1	1	1	1	1	1	1	1	1	1	1	1	1	1	1	1	1	1	1	1	1	1	1	1	1	1	1	1	1	1	1
NC_001134.8	164851	T	A	upstream_gene_variant	exon-NM_001178270.1-1	GENE_exon-NM_001178270.1-1	c.-854A>T		1	1	1	1	1	1	1	1	0.986301	1	1	1	1	1	1	1	1	1	1	1	0.977273	1	1	1	1	1	1	1	1	0.983051	1	1	1	1	1	1	1	1	1	1	1
NC_001134.8	164975	T	C	upstream_gene_variant	exon-NM_001178270.1-1	GENE_exon-NM_001178270.1-1	c.-978A>G		1	1	1	0.944444	1	1	1	1	1	1	1	1	1	1	1	1	1	1	1	1	1	1	1	1	1	1	1	1	1	1	1	1	1	1	1	1	1	1	1	1	1
NC_001134.8	164995	T	G	upstream_gene_variant	exon-NM_001178270.1-1	GENE_exon-NM_001178270.1-1	c.-998A>C		1	1	1	1	1	1	1	1	0.984848	1	1	1	1	1	1	1	1	1	1	0.983871	1	1	1	0.984848	1	1	1	1	1	1	0.962963	1	1	0.986486	1	1	1	1	1	1	1
NC_001134.8	165010	CTTTTTTTTTTTTCTCAA	CTTTTTTTTTTTCTCAA	upstream_gene_variant	exon-NM_001178270.1-1	GENE_exon-NM_001178270.1-1	c.-1025delA		1	0.971429	0.923077	1	1	0.967213	0.956522	0.96	0.964912	1	0.966667	1	0.954545	1	0.925926	1	1	0.906977	0.952381	1	0.90625	1	0.93617	0.910714	0.911765	1	0.977778	0.964286	1	0.888889	0.916667	0.9	0.960784	0.939394	1	0.97619	0.980392	0.964286	0.948718	0.979592	0.84
NC_001134.8	165049	C	T	upstream_gene_variant	exon-NM_001178270.1-1	GENE_exon-NM_001178270.1-1	c.-1052G>A		1	1	1	1	1	1	1	1	1	1	1	1	1	1	1	1	1	1	1	1	1	1	1	1	1	1	1	1	1	1	1	1	1	1	1	1	1	1	1	1	1
NC_001134.8	165178	C	G	upstream_gene_variant	exon-NM_001178270.1-1	GENE_exon-NM_001178270.1-1	c.-1181G>C		1	0.969697	1	1	1	1	1	1	1	1	1	1	1	1	1	1	1	1	1	1	1	1	1	1	1	1	1	1	1	1	1	1	1	1	1	1	1	1	1	1	1
NC_001134.8	165525	G	A	upstream_gene_variant	exon-NM_001178270.1-1	GENE_exon-NM_001178270.1-1	c.-1528C>T		1	1	1	1	1	1	1	1	1	1	1	1	1	1	1	1	1	1	1	1	1	1	1	1	1	1	1	1	1	1	1	1	1	1	1	1	1	1	1	1	1
NC_001134.8	165586	T	A	upstream_gene_variant	exon-NM_001178270.1-1	GENE_exon-NM_001178270.1-1	c.-1589A>T		1	1	1	1	1	1	1	1	1	1	1	1	1	0.97561	1	1	1	0.978261	1	1	1	1	1	1	1	1	1	1	0.975	1	1	1	0.980769	1	1	1	1	1	1	1	1
NC_001134.8	165680	A	C	upstream_gene_variant	exon-NM_001178270.1-1	GENE_exon-NM_001178270.1-1	c.-1683T>G		1	1	0.956522	0.961538	1	1	0.983333	1	1	1	1	1	1	0.977778	1	1	1	1	0.962963	0.969697	1	0.965517	1	1	1	1	1	0.981481	1	1	1	1	1	1	1	1	1	1	1	0.985294	0.958333
NC_001134.8	165729	T	C	upstream_gene_variant	exon-NM_001178270.1-1	GENE_exon-NM_001178270.1-1	c.-1732A>G		1	1	1	1	1	1	1	1	1	1	1	1	1	1	1	1	0.969697	1	1	1	1	1	1	1	1	1	1	1	1	1	1	1	1	1	0.966667	1	1	1	1	1	1
NC_001134.8	166019	T	C	upstream_gene_variant	exon-NM_001178270.1-1	GENE_exon-NM_001178270.1-1	c.-2022A>G		1	1	1	1	1	1	1	1	1	1	1	1	1	1	1	1	1	1	1	1	1	1	1	1	1	1	1	1	1	1	1	1	1	1	1	1	1	1	1	1	1
NC_001134.8	166025	CTTTTTTTTGAA	CTTTTTTGAA	upstream_gene_variant	exon-NM_001178270.1-1	GENE_exon-NM_001178270.1-1	c.-2036_-2035delAA		1	1	1	1	1	1	1	1	1	1	1	1	1	1	1	1	1	1	1	1	1	1	1	1	1	1	1	1	1	1	1	1	1	1	1	1	1	1	1	1	1
NC_001134.8	166311	C	T	synonymous_variant	exon-NM_001178269.1-1	GENE_exon-NM_001178269.1-1	c.178C>T	p.Leu60Leu	1	1	1	1	1	1	1	1	1	1	1	1	1	1	1	1	1	1	1	1	1	1	1	1	1	1	1	1	1	1	1	1	1	1	1	1	1	1	1	1	1
NC_001134.8	166396	A	T	missense_variant	exon-NM_001178269.1-1	GENE_exon-NM_001178269.1-1	c.263A>T	p.Asn88Ile	1	1	1	1	1	1	1	1	1	1	1	1	1	1	1	1	1	1	1	1	1	1	1	1	1	0.954545	1	1	1	1	1	1	1	1	1	1	1	1	0.964286	1	1
NC_001134.8	166460	C	T	synonymous_variant	exon-NM_001178269.1-1	GENE_exon-NM_001178269.1-1	c.327C>T	p.Ala109Ala	1	1	1	1	1	1	1	1	0.983051	1	1	1	1	1	1	1	1	1	1	1	1	1	1	1	1	1	1	1	1	1	1	1	1	1	1	1	1	1	1	1	1
NC_001134.8	166550	G	A	synonymous_variant	exon-NM_001178269.1-1	GENE_exon-NM_001178269.1-1	c.417G>A	p.Ser139Ser	1	1	1	1	1	1	1	1	1	1	1	1	1	1	1	1	1	1	1	1	1	1	1	1	1	1	1	1	1	1	1	1	1	1	1	1	1	1	1	1	1
NC_001134.8	166572	C	T	missense_variant	exon-NM_001178269.1-1	GENE_exon-NM_001178269.1-1	c.439C>T	p.Pro147Ser	1	1	1	1	1	1	1	1	1	1	1	1	1	1	1	1	1	1	1	1	1	1	1	1	1	1	1	1	1	1	1	1	1	1	1	1	1	1	1	1	1
NC_001134.8	166607	T	C	synonymous_variant	exon-NM_001178269.1-1	GENE_exon-NM_001178269.1-1	c.474T>C	p.Pro158Pro	1	1	1	1	1	1	1	1	1	1	1	1	1	1	1	1	1	1	1	1	1	1	1	1	1	1	1	1	1	1	1	1	1	1	1	1	1	1	1	1	1
NC_001134.8	166703	G	A	synonymous_variant	exon-NM_001178269.1-1	GENE_exon-NM_001178269.1-1	c.570G>A	p.Ser190Ser	1	1	1	1	1	1	1	1	1	1	1	1	1	1	1	1	1	1	1	1	1	1	1	1	1	1	1	1	1	1	1	1	1	1	1	1	1	1	1	1	1
NC_001134.8	167174	A	G	synonymous_variant	exon-NM_001178269.1-1	GENE_exon-NM_001178269.1-1	c.1041A>G	p.Thr347Thr	0.947368	1	1	1	1	1	1	1	1	1	1	1	1	1	1	1	1	1	1	1	0.971429	1	1	1	1	1	1	1	1	1	1	1	1	1	1	1	1	1	1	1	1
NC_001134.8	167275	CAAAAAAAAAAATGC	CAAAAAAAAAATGC	upstream_gene_variant	exon-NM_001178270.1-1	GENE_exon-NM_001178270.1-1	c.-3289delT		1	0.875	0.958333	1	1	0.926471	0.972603	1	0.984375	1	1	1	1	0.97561	0.918919	1	0.931034	1	1	0.962264	1	1	0.95122	1	1	1	0.980392	1	1	0.969697	1	1	0.977778	1	0.913043	0.941176	0.965517	1	1	0.983607	0.964286
NC_001134.8	167373	C	T	upstream_gene_variant	exon-NM_001178270.1-1	GENE_exon-NM_001178270.1-1	c.-3376G>A		1	1	1	1	1	1	1	1	1	1	1	1	1	1	1	1	1	1	1	1	1	1	1	1	1	1	1	1	1	1	1	1	1	1	1	1	1	1	1	1	1
NC_001134.8	167385	CTTTCA	CTTTTCA	upstream_gene_variant	exon-NM_001178270.1-1	GENE_exon-NM_001178270.1-1	c.-3392_-3391insA		1	1	1	1	1	1	1	1	1	1	1	1	1	1	1	1	1	1	1	1	1	1	1	1	1	1	1	1	1	1	1	1	1	1	1	1	1	1	1	1	1
NC_001134.8	167426	G	A	upstream_gene_variant	exon-NM_001178270.1-1	GENE_exon-NM_001178270.1-1	c.-3429C>T		1	1	1	1	1	1	1	1	1	1	1	1	1	1	1	1	1	1	1	1	1	1	1	1	1	1	1	1	1	1	1	1	1	1	1	1	1	1	1	1	1
NC_001134.8	167650	C	T	synonymous_variant	exon-NM_001178268.1-1	GENE_exon-NM_001178268.1-1	c.189G>A	p.Glu63Glu	1	1	1	1	1	1	1	1	1	1	1	1	1	1	1	1	1	1	1	1	1	1	1	1	1	1	1	1	1	1	1	1	1	1	1	1	1	1	1	1	1
NC_001134.8	167794	A	G	synonymous_variant	exon-NM_001178268.1-1	GENE_exon-NM_001178268.1-1	c.45T>C	p.Ser15Ser	1	1	1	1	1	1	1	1	1	1	1	1	1	1	1	1	1	1	1	1	1	1	1	1	1	1	1	1	1	1	1	1	1	1	1	1	1	1	1	1	1
NC_001134.8	167821	A	T	synonymous_variant	exon-NM_001178268.1-1	GENE_exon-NM_001178268.1-1	c.18T>A	p.Arg6Arg	1	0.969697	1	1	1	1	1	1	1	1	1	1	1	1	1	1	1	1	1	1	1	1	1	1	1	1	1	1	1	1	1	1	1	1	1	1	1	1	1	1	1
NC_001134.8	167924	A	T	upstream_gene_variant	exon-NM_001178270.1-1	GENE_exon-NM_001178270.1-1	c.-3927T>A		1	1	1	1	1	1	1	1	1	1	1	1	1	1	1	1	1	1	1	1	1	1	1	1	1	1	1	1	1	1	1	1	1	1	1	1	1	1	1	1	1
NC_001134.8	168065	T	C	upstream_gene_variant	exon-NM_001178270.1-1	GENE_exon-NM_001178270.1-1	c.-4068A>G		1	1	1	1	1	0.979592	1	1	1	1	1	1	1	1	1	1	1	1	1	1	1	1	1	1	1	1	1	1	1	1	1	1	1	1	1	1	1	1	1	1	1
NC_001134.8	168150	C	G	upstream_gene_variant	exon-NM_001178270.1-1	GENE_exon-NM_001178270.1-1	c.-4153G>C		1	1	1	1	1	1	1	1	1	1	1	1	1	1	1	1	1	0.97619	1	1	1	1	1	1	1	1	1	1	1	1	1	1	1	1	1	1	1	1	1	1	1
NC_001134.8	168194	G	A	upstream_gene_variant	exon-NM_001178270.1-1	GENE_exon-NM_001178270.1-1	c.-4197C>T		1	1	1	1	1	1	1	1	1	1	1	1	1	1	1	1	1	1	1	1	1	1	1	1	1	1	1	1	1	1	1	1	1	1	1	1	1	1	1	1	1
NC_001134.8	168448	T	C	upstream_gene_variant	exon-NM_001178270.1-1	GENE_exon-NM_001178270.1-1	c.-4451A>G		1	1	1	1	1	1	1	1	1	1	1	1	1	1	1	1	1	1	1	1	1	1	1	1	1	1	1	1	1	1	1	1	1	1	1	1	1	1	1	1	1
NC_001134.8	168467	T	G	upstream_gene_variant	exon-NM_001178270.1-1	GENE_exon-NM_001178270.1-1	c.-4470A>C		1	1	1	1	1	1	1	1	0.987179	1	1	1	1	1	1	1	1	1	1	1	0.980769	1	1	1	1	1	1	1	1	1	1	1	1	1	1	1	0.982759	1	1	1	1
NC_001134.8	169496	G	C	upstream_gene_variant	exon-NM_001184457.1-1	GENE_exon-NM_001184457.1-1	c.-4724C>G		1	1	0.972973	1	1	1	1	1	1	1	1	1	1	1	1	1	1	1	1	1	1	1	1	1	1	1	1	1	1	1	1	1	1	1	1	1	1	1	1	1	1
NC_001134.8	169621	C	T	upstream_gene_variant	exon-NM_001184457.1-1	GENE_exon-NM_001184457.1-1	c.-4849G>A		1	1	1	1	1	1	1	1	1	1	1	1	1	1	1	1	1	1	1	1	1	1	1	1	1	1	1	1	1	1	1	1	1	1	1	1	1	1	1	1	1
NC_001134.8	169893	T	C	upstream_gene_variant	exon-NM_001178268.1-1	GENE_exon-NM_001178268.1-1	c.-2055A>G		1	1	1	1	1	1	1	1	1	1	1	1	1	1	1	1	1	1	1	1	1	1	1	1	1	1	1	1	1	1	1	1	1	1	1	1	1	1	1	1	1
NC_001134.8	169999	T	G	upstream_gene_variant	exon-NM_001178268.1-1	GENE_exon-NM_001178268.1-1	c.-2161A>C		1	1	1	1	1	1	1	1	1	1	1	1	1	1	1	0.941176	1	1	1	1	1	1	1	1	1	1	1	1	1	1	1	1	1	1	1	1	1	1	1	1	1
NC_001134.8	170152	T	C	upstream_gene_variant	exon-NM_001178268.1-1	GENE_exon-NM_001178268.1-1	c.-2314A>G		1	1	1	1	1	0.983871	1	1	1	1	1	1	1	1	1	1	1	1	1	1	1	1	1	1	1	1	1	1	1	1	1	1	1	1	1	1	1	1	1	1	1
NC_001134.8	170167	C	G	upstream_gene_variant	exon-NM_001178268.1-1	GENE_exon-NM_001178268.1-1	c.-2329G>C		1	1	1	1	1	0.984848	1	1	1	1	1	1	1	1	1	1	1	1	1	1	1	1	1	1	1	1	1	1	1	1	1	1	1	1	1	1	1	1	1	1	1
NC_001134.8	170179	T	C	upstream_gene_variant	exon-NM_001178268.1-1	GENE_exon-NM_001178268.1-1	c.-2341A>G		1	1	1	1	1	1	1	1	1	1	1	1	1	1	1	1	1	1	1	1	1	1	1	1	1	1	1	1	1	1	1	1	1	1	1	1	1	1	1	1	1
NC_001134.8	170206	G	T	upstream_gene_variant	exon-NM_001178268.1-1	GENE_exon-NM_001178268.1-1	c.-2368C>A		1	1	1	1	1	1	1	1	1	1	1	1	1	0.981481	1	1	1	1	1	1	1	1	1	1	1	1	1	1	1	1	1	1	1	1	1	1	1	1	1	1	1
NC_001134.8	170442	T	C	upstream_gene_variant	exon-NM_001178268.1-1	GENE_exon-NM_001178268.1-1	c.-2604A>G		1	1	1	1	1	1	1	1	1	1	1	1	1	1	1	1	1	1	1	1	1	1	1	1	1	1	1	1	1	1	1	1	1	1	1	1	1	1	1	1	1
NC_001134.8	170593	A	G	upstream_gene_variant	exon-NM_001178268.1-1	GENE_exon-NM_001178268.1-1	c.-2755T>C		1	1	1	1	1	1	1	1	1	1	1	1	1	1	1	1	1	1	1	1	1	1	1	1	1	1	1	1	1	1	1	1	1	1	1	1	1	1	1	1	1
NC_001134.8	170676	G	A	splice_region_variant&synonymous_variant	exon-NM_001178266.1-1	GENE_exon-NM_001178266.1-1	c.54G>A	p.Glu18Glu	1	1	1	1	1	1	1	1	1	1	1	1	1	1	1	1	1	1	0.974359	1	1	1	1	1	1	1	1	1	1	1	1	1	1	1	1	1	1	1	1	1	1
NC_001134.8	170790	T	C	upstream_gene_variant	exon-NM_001178268.1-1	GENE_exon-NM_001178268.1-1	c.-2952A>G		1	1	1	1	1	1	1	1	1	1	1	1	1	1	1	1	1	1	1	1	1	1	1	1	1	1	1	1	1	1	1	1	1	1	1	1	1	1	1	1	1
NC_001134.8	170868	C	T	synonymous_variant	exon-NM_001178266.1-1	GENE_exon-NM_001178266.1-1	c.118C>T	p.Leu40Leu	1	1	1	1	1	1	1	1	1	1	1	1	1	1	1	1	1	1	1	1	1	1	1	1	1	1	1	1	1	1	1	1	1	1	1	1	1	1	1	1	1
NC_001134.8	171433	A	G	upstream_gene_variant	exon-NM_001178268.1-1	GENE_exon-NM_001178268.1-1	c.-3595T>C		1	1	1	1	1	1	1	1	1	1	1	1	1	1	1	1	1	1	1	1	1	1	1	1	1	1	1	1	1	1	1	1	1	1	1	1	1	1	1	1	1
NC_001134.8	171495	A	T	synonymous_variant	exon-NM_001178265.1-1	GENE_exon-NM_001178265.1-1	c.15A>T	p.Val5Val	1	1	1	1	1	1	1	1	1	1	0.969697	1	1	1	1	1	1	0.963636	1	1	0.983051	1	1	1	1	1	1	1	1	1	1	1	1	1	1	1	1	1	1	1	1
NC_001134.8	171570	A	G	synonymous_variant	exon-NM_001178265.1-1	GENE_exon-NM_001178265.1-1	c.90A>G	p.Lys30Lys	1	1	1	1	1	1	1	1	1	1	1	1	1	1	1	1	1	1	1	1	1	1	1	1	1	1	1	1	1	1	1	1	1	1	1	1	1	1	1	1	1
NC_001134.8	171612	G	C	missense_variant	exon-NM_001178265.1-1	GENE_exon-NM_001178265.1-1	c.132G>C	p.Glu44Asp	1	1	1	1	1	1	1	1	1	1	1	1	1	1	1	1	1	1	1	1	1	1	1	1	1	1	1	1	1	1	1	1	1	1	1	1	1	1	1	1	1
NC_001134.8	171924	G	A	upstream_gene_variant	exon-NM_001178268.1-1	GENE_exon-NM_001178268.1-1	c.-4086C>T		1	1	1	1	1	1	1	1	1	1	1	1	1	1	1	1	1	1	1	1	1	1	1	1	1	1	1	1	1	1	1	1	1	1	1	1	1	1	1	1	1
NC_001134.8	172113	T	C	upstream_gene_variant	exon-NM_001178268.1-1	GENE_exon-NM_001178268.1-1	c.-4275A>G		1	1	1	1	1	1	1	1	1	1	1	1	1	1	1	1	1	1	1	1	1	1	1	1	1	1	1	1	1	1	1	1	1	1	1	1	1	1	1	1	1
NC_001134.8	172171	C	T	upstream_gene_variant	exon-NM_001178268.1-1	GENE_exon-NM_001178268.1-1	c.-4333G>A		1	1	1	1	1	1	1	1	1	1	1	1	1	1	1	1	1	1	1	1	1	1	1	1	1	1	1	1	1	1	1	1	1	1	1	1	1	1	1	1	1
NC_001134.8	172178	C	A	upstream_gene_variant	exon-NM_001178268.1-1	GENE_exon-NM_001178268.1-1	c.-4340G>T		1	1	1	1	1	1	1	1	1	1	1	1	1	0.977273	1	1	1	1	1	1	1	1	1	1	1	1	1	1	1	1	1	1	1	1	1	1	1	1	1	1	1
NC_001134.8	172223	A	G	upstream_gene_variant	exon-NM_001178268.1-1	GENE_exon-NM_001178268.1-1	c.-4385T>C		1	1	1	1	1	1	1	1	1	1	1	1	1	1	1	1	1	1	1	1	1	1	1	1	1	1	1	1	1	1	1	1	1	1	1	1	1	1	1	1	1
NC_001134.8	172245	C	T	upstream_gene_variant	exon-NM_001178268.1-1	GENE_exon-NM_001178268.1-1	c.-4407G>A		1	0.972973	1	1	1	1	1	1	1	1	1	1	1	1	1	1	1	1	1	1	1	1	1	1	1	1	1	1	1	1	1	1	1	1	1	1	1	1	1	1	1
NC_001134.8	172262	A	G	upstream_gene_variant	exon-NM_001178268.1-1	GENE_exon-NM_001178268.1-1	c.-4424T>C		1	1	1	1	1	1	1	1	1	1	1	1	1	1	1	1	1	1	1	1	1	1	1	1	1	1	1	1	1	1	1	1	1	1	1	1	1	1	1	1	1
NC_001134.8	172302	A	G	upstream_gene_variant	exon-NM_001178268.1-1	GENE_exon-NM_001178268.1-1	c.-4464T>C		1	1	1	1	1	1	1	1	1	1	1	1	1	1	1	1	1	1	1	1	1	1	1	1	1	1	1	1	1	1	1	1	1	1	1	1	1	1	1	1	1
NC_001134.8	172307	T	C	upstream_gene_variant	exon-NM_001178268.1-1	GENE_exon-NM_001178268.1-1	c.-4469A>G		1	1	1	1	1	1	1	1	1	1	1	1	1	1	1	1	1	1	1	1	1	1	1	1	1	1	1	1	1	1	1	1	1	1	1	1	1	1	1	1	1
NC_001134.8	172322	GT	TA	upstream_gene_variant	exon-NM_001178268.1-1	GENE_exon-NM_001178268.1-1	c.-4485_-4484delACinsTA		1	1	1	1	1	1	1	1	1	1	1	1	1	1	1	1	1	1	1	1	1	1	1	1	1	1	1	1	1	1	1	1	1	1	1	1	1	1	1	1	1
NC_001134.8	172338	T	G	upstream_gene_variant	exon-NM_001178268.1-1	GENE_exon-NM_001178268.1-1	c.-4500A>C		1	1	1	1	1	1	1	1	1	1	1	1	1	1	1	1	1	1	1	1	1	1	1	1	1	1	1	1	1	1	1	1	1	0.983871	1	1	1	1	1	0.984615	1
NC_001134.8	172371	CTTTTTTTTTGTCCTC	CTTTTTTTTGTCCTC	upstream_gene_variant	exon-NM_001178268.1-1	GENE_exon-NM_001178268.1-1	c.-4542delA		1	1	0.964286	1	1	1	1	1	1	1	1	1	1	1	1	1	1	1	1	1	0.975	1	1	1	1	1	1	1	1	1	1	1	1	1	1	1	1	1	1	0.985714	1
NC_001134.8	172488	A	G	upstream_gene_variant	exon-NM_001178268.1-1	GENE_exon-NM_001178268.1-1	c.-4650T>C		1	1	1	1	1	1	1	1	1	1	1	1	1	1	1	1	1	1	1	1	1	1	1	1	1	1	1	1	1	1	1	1	1	1	1	1	1	1	1	1	1
NC_001134.8	172681	G	A	missense_variant	exon-NM_001178264.1-1	GENE_exon-NM_001178264.1-1	c.148G>A	p.Asp50Asn	1	1	1	1	1	1	1	1	1	1	1	1	1	1	1	1	0.956522	1	1	1	1	1	1	1	1	1	1	1	1	1	1	1	1	1	1	1	1	1	1	1	1
NC_001134.8	173028	T	C	synonymous_variant	exon-NM_001178264.1-1	GENE_exon-NM_001178264.1-1	c.495T>C	p.Pro165Pro	1	1	1	1	1	1	1	1	1	1	1	1	1	1	1	1	1	1	1	1	1	1	1	1	1	1	1	1	1	1	1	1	1	1	1	1	1	1	1	1	1
NC_001134.8	173043	A	G	synonymous_variant	exon-NM_001178264.1-1	GENE_exon-NM_001178264.1-1	c.510A>G	p.Leu170Leu	1	1	1	1	1	1	1	1	1	1	1	1	1	1	1	1	1	1	1	1	1	1	1	1	1	1	1	1	1	1	1	1	1	1	1	1	1	1	1	1	1
NC_001134.8	173659	T	C	missense_variant	exon-NM_001178264.1-1	GENE_exon-NM_001178264.1-1	c.1126T>C	p.Ser376Pro	1	1	1	1	1	1	1	1	1	1	1	1	1	1	1	1	1	1	1	1	1	1	1	1	1	1	1	1	1	1	1	1	1	1	1	1	1	1	1	1	1
NC_001134.8	174535	C	T	missense_variant	exon-NM_001178264.1-1	GENE_exon-NM_001178264.1-1	c.2002C>T	p.Pro668Ser	1	1	1	1	1	1	1	1	1	1	1	1	1	1	1	1	1	1	1	1	1	1	1	1	0.976744	1	1	1	1	1	1	1	1	0.980392	1	1	1	1	1	1	1
NC_001134.8	175160	T	A	synonymous_variant	exon-NM_001178263.1-1	GENE_exon-NM_001178263.1-1	c.2367A>T	p.Val789Val	1	1	1	0.956522	1	1	1	1	1	1	1	1	1	0.982143	1	1	1	1	1	1	1	1	1	1	1	1	1	1	1	1	1	1	1	1	1	1	1	1	0.976744	1	1
NC_001134.8	175505	C	A	synonymous_variant	exon-NM_001178263.1-1	GENE_exon-NM_001178263.1-1	c.2022G>T	p.Leu674Leu	1	1	1	1	1	1	1	1	1	1	1	1	1	1	1	1	1	0.977778	1	1	1	1	1	1	1	1	1	1	1	1	1	1	1	1	1	1	1	1	1	1	1
NC_001134.8	175526	A	G	synonymous_variant	exon-NM_001178263.1-1	GENE_exon-NM_001178263.1-1	c.2001T>C	p.Val667Val	1	1	1	1	1	1	1	1	1	1	1	1	1	1	1	1	1	1	1	1	1	1	1	1	1	1	1	1	1	1	1	1	1	1	1	1	1	1	1	1	1
NC_001134.8	175964	T	C	synonymous_variant	exon-NM_001178263.1-1	GENE_exon-NM_001178263.1-1	c.1563A>G	p.Gly521Gly	1	1	1	1	1	1	1	1	1	1	1	1	1	1	1	1	1	1	1	1	1	1	1	1	1	1	1	1	1	1	1	1	1	1	1	1	1	1	1	1	1
NC_001134.8	176084	T	C	synonymous_variant	exon-NM_001178263.1-1	GENE_exon-NM_001178263.1-1	c.1443A>G	p.Glu481Glu	1	1	1	1	1	1	1	1	1	1	1	1	1	1	1	1	1	1	1	1	1	1	1	1	1	1	1	1	1	1	1	1	1	1	1	1	1	1	1	1	1
NC_001134.8	176261	T	C	synonymous_variant	exon-NM_001178263.1-1	GENE_exon-NM_001178263.1-1	c.1266A>G	p.Glu422Glu	1	1	1	1	1	1	1	1	1	1	1	1	1	1	1	1	1	1	1	1	1	1	1	1	1	1	1	1	1	1	1	1	1	1	1	1	1	1	0.96875	1	1
NC_001134.8	176546	T	C	synonymous_variant	exon-NM_001178263.1-1	GENE_exon-NM_001178263.1-1	c.981A>G	p.Arg327Arg	1	1	1	1	1	1	1	1	1	1	1	1	1	1	1	1	1	1	1	1	1	1	1	1	1	1	1	1	1	1	1	1	1	1	1	1	1	1	1	1	1
NC_001134.8	176636	G	A	synonymous_variant	exon-NM_001178263.1-1	GENE_exon-NM_001178263.1-1	c.891C>T	p.Ile297Ile	1	1	1	1	1	1	1	1	1	1	1	1	1	1	1	1	1	1	1	1	1	0.954545	1	1	1	1	1	1	1	1	1	1	1	1	1	1	1	1	1	1	1
NC_001134.8	177287	C	G	missense_variant	exon-NM_001178263.1-1	GENE_exon-NM_001178263.1-1	c.240G>C	p.Glu80Asp	1	1	1	1	1	1	1	1	1	1	1	1	1	1	1	1	1	1	1	1	1	1	1	1	1	1	1	1	1	1	1	1	1	1	1	1	1	1	1	1	1
NC_001134.8	177793	G	A	upstream_gene_variant	exon-NM_001178263.1-1	GENE_exon-NM_001178263.1-1	c.-267C>T		1	1	1	1	1	1	1	1	1	1	1	1	1	1	1	1	1	1	1	1	1	1	1	1	1	1	1	1	1	1	1	1	1	1	1	1	1	1	1	1	1
NC_001134.8	178099	A	G	synonymous_variant	exon-NM_001178262.1-1	GENE_exon-NM_001178262.1-1	c.3177T>C	p.Ala1059Ala	1	1	1	1	1	1	1	1	1	1	1	1	1	1	1	1	1	1	1	1	1	1	1	1	1	1	1	1	1	1	1	1	1	1	1	1	1	1	1	1	1
NC_001134.8	178447	A	G	synonymous_variant	exon-NM_001178262.1-1	GENE_exon-NM_001178262.1-1	c.2829T>C	p.Tyr943Tyr	1	1	1	1	1	1	1	1	1	1	1	1	1	1	1	1	1	1	1	1	1	1	1	1	1	1	1	1	1	1	1	1	1	1	1	1	1	1	1	1	1
NC_001134.8	178930	C	T	synonymous_variant	exon-NM_001178262.1-1	GENE_exon-NM_001178262.1-1	c.2346G>A	p.Gln782Gln	1	1	1	1	1	1	1	1	1	1	1	1	1	1	1	1	1	1	1	1	1	1	1	1	1	1	1	1	1	1	1	1	1	1	1	1	1	1	1	1	1
NC_001134.8	179110	G	A	synonymous_variant	exon-NM_001178262.1-1	GENE_exon-NM_001178262.1-1	c.2166C>T	p.Asp722Asp	1	1	1	1	1	1	1	1	1	1	1	1	1	1	1	1	1	1	1	1	1	1	1	1	1	1	1	1	1	1	1	1	1	1	1	1	1	1	1	1	1
NC_001134.8	179146	G	A	synonymous_variant	exon-NM_001178262.1-1	GENE_exon-NM_001178262.1-1	c.2130C>T	p.His710His	1	1	1	1	1	1	1	1	1	1	1	1	1	1	1	1	1	0.981481	1	1	1	1	1	1	1	1	1	1	1	1	1	1	1	1	1	1	1	1	1	1	1
NC_001134.8	179233	T	C	synonymous_variant	exon-NM_001178262.1-1	GENE_exon-NM_001178262.1-1	c.2043A>G	p.Arg681Arg	1	1	1	1	1	1	1	1	1	1	1	1	1	1	1	1	1	1	1	1	1	1	1	1	1	1	1	1	1	1	1	1	1	1	1	1	1	1	1	1	1
NC_001134.8	179248	A	G	synonymous_variant	exon-NM_001178262.1-1	GENE_exon-NM_001178262.1-1	c.2028T>C	p.Gly676Gly	1	1	1	1	1	1	1	1	1	1	1	1	1	1	1	1	1	1	1	1	1	1	1	1	1	1	1	1	1	1	1	1	1	1	1	1	1	1	1	1	1
NC_001134.8	179257	C	T	synonymous_variant	exon-NM_001178262.1-1	GENE_exon-NM_001178262.1-1	c.2019G>A	p.Thr673Thr	1	1	1	1	1	1	1	1	1	1	1	1	1	1	1	1	1	1	1	1	1	1	1	1	1	1	1	1	1	1	1	1	1	1	1	1	1	1	1	1	1
NC_001134.8	179266	A	G	synonymous_variant	exon-NM_001178262.1-1	GENE_exon-NM_001178262.1-1	c.2010T>C	p.His670His	1	1	1	1	1	1	1	1	1	1	1	1	1	1	1	1	1	1	1	1	1	1	1	1	1	1	1	1	1	1	1	1	1	1	1	1	1	1	1	1	1
NC_001134.8	180070	T	G	synonymous_variant	exon-NM_001178262.1-1	GENE_exon-NM_001178262.1-1	c.1206A>C	p.Ile402Ile	1	1	1	1	1	1	1	1	1	1	1	1	1	1	1	1	1	1	1	1	1	1	1	1	1	1	1	1	1	0.97561	1	1	1	1	1	1	1	1	1	1	1
NC_001134.8	180168	A	G	synonymous_variant	exon-NM_001178262.1-1	GENE_exon-NM_001178262.1-1	c.1108T>C	p.Leu370Leu	1	1	1	1	1	1	1	1	1	1	1	1	1	1	1	1	1	1	1	1	1	1	1	1	1	1	1	1	1	1	1	1	1	1	1	1	1	1	1	1	1
NC_001134.8	180244	T	C	synonymous_variant	exon-NM_001178262.1-1	GENE_exon-NM_001178262.1-1	c.1032A>G	p.Arg344Arg	1	1	1	1	1	1	1	1	1	1	1	1	1	1	1	1	1	1	1	1	1	1	1	1	1	1	1	1	1	1	1	1	1	1	1	1	1	1	1	1	1
NC_001134.8	180298	C	T	synonymous_variant	exon-NM_001178262.1-1	GENE_exon-NM_001178262.1-1	c.978G>A	p.Leu326Leu	1	1	1	1	1	1	1	1	1	1	1	1	1	1	1	1	1	1	1	1	1	1	1	1	1	1	1	1	1	1	1	1	1	1	1	1	1	1	1	1	1
NC_001134.8	180312	C	T	missense_variant	exon-NM_001178262.1-1	GENE_exon-NM_001178262.1-1	c.964G>A	p.Ala322Thr	1	1	1	1	1	1	1	1	1	1	1	1	1	1	1	1	1	1	1	1	1	1	1	1	1	1	1	1	1	1	1	1	1	1	1	1	1	1	1	1	1
NC_001134.8	180372	T	A	missense_variant	exon-NM_001178262.1-1	GENE_exon-NM_001178262.1-1	c.904A>T	p.Thr302Ser	1	1	1	1	1	1	1	1	1	1	1	1	0.972222	1	1	1	1	1	1	1	1	1	1	1	1	1	1	1	1	0.972222	1	1	1	1	1	1	1	0.974359	1	1	0.970588
NC_001134.8	180379	A	G	synonymous_variant	exon-NM_001178262.1-1	GENE_exon-NM_001178262.1-1	c.897T>C	p.Asp299Asp	1	1	1	1	1	1	1	1	1	1	1	1	1	1	1	1	1	1	1	1	1	1	1	1	1	1	1	1	1	1	1	1	1	1	1	1	1	1	1	1	1
NC_001134.8	180607	G	A	synonymous_variant	exon-NM_001178262.1-1	GENE_exon-NM_001178262.1-1	c.669C>T	p.Gly223Gly	1	1	1	1	1	1	1	1	1	1	1	1	1	1	1	1	1	1	1	1	1	1	1	1	1	1	1	1	1	1	1	1	1	1	1	1	1	1	1	1	1
NC_001134.8	181279	C	T	upstream_gene_variant	exon-NM_001178263.1-1	GENE_exon-NM_001178263.1-1	c.-3753G>A		1	1	1	1	1	1	1	1	1	1	1	1	0.974359	1	1	1	1	1	1	1	1	1	1	1	1	1	1	1	1	1	1	1	1	1	1	1	1	1	1	1	1
NC_001134.8	181302	A	G	upstream_gene_variant	exon-NM_001178263.1-1	GENE_exon-NM_001178263.1-1	c.-3776T>C		1	1	1	1	1	1	1	1	1	1	1	1	1	1	1	1	1	1	1	1	1	1	1	1	1	1	1	1	1	1	1	1	1	1	1	1	1	1	1	1	1
NC_001134.8	181425	A	C	upstream_gene_variant	exon-NM_001178263.1-1	GENE_exon-NM_001178263.1-1	c.-3899T>G		1	1	1	1	1	1	1	1	1	1	1	1	1	1	1	1	1	1	1	1	1	1	1	1	1	1	1	1	1	1	1	1	1	1	1	1	1	1	1	1	1
NC_001134.8	181705	C	G	synonymous_variant	exon-NM_001178261.1-1	GENE_exon-NM_001178261.1-1	c.390G>C	p.Leu130Leu	1	1	1	1	1	1	0.983607	1	1	1	1	1	1	1	1	1	1	1	1	1	1	1	1	1	1	1	1	1	1	1	1	1	1	1	1	1	1	1	1	1	1
NC_001134.8	182128	T	C	upstream_gene_variant	exon-NM_001178263.1-1	GENE_exon-NM_001178263.1-1	c.-4602A>G		1	1	1	1	1	1	1	1	1	1	1	1	1	1	1	1	1	1	1	1	1	1	1	1	1	1	1	1	1	1	1	1	1	1	1	1	1	1	1	1	1
NC_001134.8	182360	T	C	upstream_gene_variant	exon-NM_001178263.1-1	GENE_exon-NM_001178263.1-1	c.-4834A>G		1	1	1	1	1	1	1	1	1	1	1	1	1	1	1	1	1	1	1	1	1	1	1	1	1	1	1	1	1	1	1	1	1	1	1	1	1	1	1	1	1
NC_001134.8	182436	T	C	synonymous_variant	exon-NM_001178260.1-1	GENE_exon-NM_001178260.1-1	c.36T>C	p.Ser12Ser	1	1	1	1	1	1	1	1	1	1	1	1	1	1	1	1	1	1	1	1	1	1	1	1	1	1	1	1	1	1	1	1	1	1	1	1	1	1	1	1	1
NC_001134.8	182643	C	T	synonymous_variant	exon-NM_001178260.1-1	GENE_exon-NM_001178260.1-1	c.243C>T	p.Ile81Ile	1	1	1	1	1	1	1	1	1	1	1	1	1	1	1	1	1	1	1	1	1	1	1	1	1	1	1	1	1	1	1	1	1	1	1	1	1	1	1	1	1
NC_001134.8	182700	T	C	synonymous_variant	exon-NM_001178260.1-1	GENE_exon-NM_001178260.1-1	c.300T>C	p.Thr100Thr	1	1	1	1	1	1	1	1	1	1	1	1	1	1	1	1	1	1	1	1	1	1	1	1	1	1	1	1	1	1	1	1	1	1	1	1	1	1	1	1	1
NC_001134.8	182892	G	A	synonymous_variant	exon-NM_001178260.1-1	GENE_exon-NM_001178260.1-1	c.492G>A	p.Glu164Glu	1	1	1	1	1	1	1	1	1	1	1	1	1	1	1	1	1	1	1	1	1	1	1	1	1	1	1	1	1	1	1	1	1	1	1	1	1	1	1	1	1
NC_001134.8	182901	C	T	synonymous_variant	exon-NM_001178260.1-1	GENE_exon-NM_001178260.1-1	c.501C>T	p.Phe167Phe	1	1	1	1	1	1	1	1	1	1	1	1	1	1	1	1	1	1	1	1	1	1	1	1	1	1	1	1	1	1	1	1	1	1	1	1	1	1	1	1	1
NC_001134.8	183084	A	C	synonymous_variant	exon-NM_001178260.1-1	GENE_exon-NM_001178260.1-1	c.684A>C	p.Gly228Gly	1	1	1	1	1	0.988372	1	1	1	1	1	1	1	1	1	1	1	1	1	1	1	1	1	1	1	1	1	1	1	1	1	1	1	1	1	1	1	1	1	1	1
NC_001134.8	184236	G	C	upstream_gene_variant	exon-NM_001178262.1-1	GENE_exon-NM_001178262.1-1	c.-2961C>G		1	1	1	1	1	1	1	1	1	1	1	1	1	1	0.974359	1	1	1	1	1	1	1	1	1	1	1	1	1	1	1	1	1	1	1	1	1	1	1	1	1	1
NC_001134.8	184932	A	C	missense_variant	exon-NM_001178259.1-1	GENE_exon-NM_001178259.1-1	c.580A>C	p.Met194Leu	1	1	1	1	1	1	1	1	0.986111	1	1	1	1	1	1	1	1	1	1	1	1	1	1	1	1	1	1	1	1	1	1	1	1	1	1	1	1	1	1	1	1
NC_001134.8	184941	T	A	missense_variant	exon-NM_001178259.1-1	GENE_exon-NM_001178259.1-1	c.589T>A	p.Leu197Ile	1	1	1	1	1	1	1	1	0.986486	1	1	1	1	1	1	1	1	1	1	1	0.974359	1	1	1	1	1	1	1	1	1	1	1	1	0.9875	1	1	1	1	1	1	1
NC_001134.8	185478	C	G	missense_variant	exon-NM_001178259.1-1	GENE_exon-NM_001178259.1-1	c.1126C>G	p.Pro376Ala	1	1	1	1	1	1	1	1	1	1	1	1	1	1	1	1	1	1	1	1	1	1	1	1	1	1	1	1	1	1	1	1	1	1	1	1	1	0.975	1	1	1
NC_001134.8	185922	A	G	upstream_gene_variant	exon-NM_001178262.1-1	GENE_exon-NM_001178262.1-1	c.-4647T>C		1	1	1	1	1	1	1	1	0.970588	1	1	1	1	1	1	1	1	1	1	1	1	1	1	1	1	1	1	1	1	1	1	1	1	1	1	1	1	1	1	1	1
NC_001134.8	186753	G	A	upstream_gene_variant	exon-NM_001178261.1-1	GENE_exon-NM_001178261.1-1	c.-4659C>T		1	1	1	1	1	1	1	1	1	1	1	1	1	1	1	1	1	1	1	1	1	1	1	1	1	1	1	1	1	1	1	1	1	1	1	1	1	1	1	1	1
NC_001134.8	187142	C	T	missense_variant	exon-NM_001178257.1-1	GENE_exon-NM_001178257.1-1	c.4442G>A	p.Arg1481Lys	1	1	1	1	1	1	1	1	1	1	1	1	1	1	1	1	1	1	1	1	1	1	1	1	1	1	1	1	1	1	1	1	1	1	1	1	1	1	1	1	1
NC_001134.8	187153	G	A	synonymous_variant	exon-NM_001178257.1-1	GENE_exon-NM_001178257.1-1	c.4431C>T	p.Ile1477Ile	1	1	1	1	1	1	1	1	1	1	1	1	1	1	1	1	1	1	1	1	1	1	1	1	1	1	1	1	1	1	1	1	1	1	1	1	1	1	1	1	1
NC_001134.8	187552	T	A	synonymous_variant	exon-NM_001178257.1-1	GENE_exon-NM_001178257.1-1	c.4032A>T	p.Pro1344Pro	1	1	1	1	1	1	1	1	0.984848	1	1	1	1	1	1	1	1	1	1	1	1	1	1	1	1	1	1	1	1	1	1	1	1	1	1	1	0.981818	1	1	1	1
NC_001134.8	187714	C	T	synonymous_variant	exon-NM_001178257.1-1	GENE_exon-NM_001178257.1-1	c.3870G>A	p.Gly1290Gly	1	1	1	1	1	1	1	1	1	1	1	1	1	1	1	1	1	1	1	1	1	1	1	1	1	1	1	1	1	1	1	1	1	1	1	1	1	1	1	1	1
NC_001134.8	187744	T	C	synonymous_variant	exon-NM_001178257.1-1	GENE_exon-NM_001178257.1-1	c.3840A>G	p.Leu1280Leu	1	1	1	1	1	1	1	1	1	1	1	1	1	1	1	1	1	1	1	1	1	1	1	1	1	1	1	1	1	1	1	1	1	1	1	1	1	1	1	1	1
NC_001134.8	187873	T	C	synonymous_variant	exon-NM_001178257.1-1	GENE_exon-NM_001178257.1-1	c.3711A>G	p.Thr1237Thr	1	1	1	1	1	1	1	1	1	1	1	1	1	1	1	1	1	1	1	1	1	1	1	1	1	1	1	1	1	1	0.941176	1	1	1	1	1	1	1	1	1	1
NC_001134.8	187957	G	A	synonymous_variant	exon-NM_001178257.1-1	GENE_exon-NM_001178257.1-1	c.3627C>T	p.Thr1209Thr	1	1	1	1	1	1	1	0.964286	1	1	1	1	1	1	1	1	1	1	1	1	0.978261	1	1	1	1	1	1	1	1	1	1	1	1	1	1	1	1	1	1	1	1
NC_001134.8	188032	G	A	synonymous_variant	exon-NM_001178257.1-1	GENE_exon-NM_001178257.1-1	c.3552C>T	p.Ser1184Ser	1	1	1	1	1	1	1	1	0.985075	1	1	1	1	1	1	1	1	1	1	1	1	1	1	1	1	1	1	1	1	1	1	1	1	1	1	1	1	1	1	1	1
NC_001134.8	189113	C	A	missense_variant	exon-NM_001178257.1-1	GENE_exon-NM_001178257.1-1	c.2471G>T	p.Arg824Met	1	1	1	1	1	1	1	1	1	1	1	1	1	1	1	1	1	1	1	1	1	1	1	1	1	1	1	1	1	1	1	1	1	0.983871	1	1	1	1	1	1	1
NC_001134.8	189209	T	A	missense_variant	exon-NM_001178257.1-1	GENE_exon-NM_001178257.1-1	c.2375A>T	p.Tyr792Phe	0.96	1	1	1	1	1	1	1	0.984375	1	1	1	1	1	1	1	1	1	1	1	1	1	1	1	1	1	1	1	1	0.977273	1	1	0.983051	1	1	1	1	1	1	1	1
NC_001134.8	189223	C	T	synonymous_variant	exon-NM_001178257.1-1	GENE_exon-NM_001178257.1-1	c.2361G>A	p.Val787Val	1	1	1	1	1	1	1	1	1	1	1	1	1	1	1	1	1	1	1	1	1	1	1	1	1	1	1	1	1	1	1	1	1	1	1	1	1	1	1	1	1
NC_001134.8	189661	T	C	synonymous_variant	exon-NM_001178257.1-1	GENE_exon-NM_001178257.1-1	c.1923A>G	p.Gln641Gln	1	1	1	1	1	1	1	1	1	1	1	1	1	1	1	1	1	1	1	1	1	1	1	1	1	1	1	1	1	1	1	1	1	1	1	1	1	1	1	1	1
NC_001134.8	189673	A	G	synonymous_variant	exon-NM_001178257.1-1	GENE_exon-NM_001178257.1-1	c.1911T>C	p.Phe637Phe	1	1	1	1	1	1	1	1	1	1	1	1	1	1	1	1	1	1	1	1	1	1	1	1	1	1	1	1	1	1	1	1	1	1	1	1	1	1	1	1	1
NC_001134.8	190032	T	C	missense_variant	exon-NM_001178257.1-1	GENE_exon-NM_001178257.1-1	c.1552A>G	p.Ile518Val	1	1	1	1	1	1	1	1	1	1	1	1	1	1	1	1	1	1	1	1	1	1	1	1	1	1	1	1	1	1	1	1	1	1	1	1	1	1	1	1	1
NC_001134.8	190128	T	A	missense_variant	exon-NM_001178257.1-1	GENE_exon-NM_001178257.1-1	c.1456A>T	p.Thr486Ser	1	1	1	1	1	1	1	1	1	1	1	1	1	1	1	1	1	0.981481	1	0.98	1	1	1	1	1	1	1	1	1	1	1	1	1	1	1	1	1	1	1	1	1
NC_001134.8	190246	C	T	synonymous_variant	exon-NM_001178257.1-1	GENE_exon-NM_001178257.1-1	c.1338G>A	p.Glu446Glu	1	1	1	1	1	1	1	1	1	1	1	1	1	1	1	1	1	1	1	1	1	1	1	1	1	1	1	1	1	1	1	1	1	1	1	1	1	1	1	1	1
NC_001134.8	190452	A	G	missense_variant	exon-NM_001178257.1-1	GENE_exon-NM_001178257.1-1	c.1132T>C	p.Phe378Leu	1	1	1	1	1	1	1	1	1	1	1	1	1	1	1	1	1	1	1	1	1	1	1	1	1	1	1	1	1	1	1	1	1	1	1	1	1	1	1	1	1
NC_001134.8	190583	G	A	missense_variant	exon-NM_001178257.1-1	GENE_exon-NM_001178257.1-1	c.1001C>T	p.Pro334Leu	1	1	1	1	1	1	1	1	1	1	1	1	1	1	1	1	1	1	1	1	1	1	1	1	1	1	1	1	1	1	1	1	1	1	1	1	1	1	1	1	1
NC_001134.8	190620	C	G	missense_variant	exon-NM_001178257.1-1	GENE_exon-NM_001178257.1-1	c.964G>C	p.Glu322Gln	0.967742	1	0.964286	1	1	1	1	1	1	1	1	1	1	1	1	1	1	1	1	1	1	1	1	1	1	1	1	1	1	1	1	1	1	1	1	1	1	1	1	1	1
NC_001134.8	190641	A	G	synonymous_variant	exon-NM_001178257.1-1	GENE_exon-NM_001178257.1-1	c.943T>C	p.Leu315Leu	1	1	1	1	1	1	1	1	1	1	1	1	1	1	1	1	1	1	1	1	1	1	1	1	1	1	1	1	1	1	1	1	1	1	1	1	1	1	1	1	1
NC_001134.8	190670	T	C	missense_variant	exon-NM_001178257.1-1	GENE_exon-NM_001178257.1-1	c.914A>G	p.Asn305Ser	1	1	1	1	1	1	1	1	1	1	1	1	1	1	1	1	1	1	1	1	1	1	1	1	1	1	1	1	1	1	1	1	1	1	1	1	1	1	1	1	1
NC_001134.8	190881	G	A	missense_variant	exon-NM_001178257.1-1	GENE_exon-NM_001178257.1-1	c.703C>T	p.Leu235Phe	1	1	1	1	1	1	1	1	1	1	1	1	1	1	1	1	1	1	1	1	1	1	1	1	1	1	1	1	1	1	1	1	1	1	1	1	1	1	1	1	1
NC_001134.8	191207	T	C	missense_variant	exon-NM_001178257.1-1	GENE_exon-NM_001178257.1-1	c.377A>G	p.Glu126Gly	1	1	1	1	1	1	1	1	1	1	1	1	1	1	1	1	1	1	1	1	1	1	1	1	1	1	1	1	1	1	1	1	1	1	1	1	1	1	1	1	1
NC_001134.8	191232	A	G	missense_variant	exon-NM_001178257.1-1	GENE_exon-NM_001178257.1-1	c.352T>C	p.Ser118Pro	1	1	1	1	1	1	1	1	1	1	1	1	1	1	1	1	1	1	1	1	1	1	1	1	1	1	1	1	1	1	1	1	1	1	1	1	1	1	1	1	1
NC_001134.8	191242	C	A	synonymous_variant	exon-NM_001178257.1-1	GENE_exon-NM_001178257.1-1	c.342G>T	p.Thr114Thr	1	1	1	1	1	1	1	1	1	1	1	1	1	1	1	1	1	1	1	1	1	1	1	1	1	1	1	1	1	1	1	1	1	1	1	1	1	1	1	1	1
NC_001134.8	191470	A	T	missense_variant	exon-NM_001178257.1-1	GENE_exon-NM_001178257.1-1	c.114T>A	p.Asp38Glu	1	1	1	1	1	1	0.986486	1	1	1	1	1	1	1	1	0.965517	1	1	1	1	1	1	1	1	0.971429	1	1	1	1	1	1	1	1	0.985075	1	1	1	1	1	1	1
NC_001134.8	191528	G	A	missense_variant	exon-NM_001178257.1-1	GENE_exon-NM_001178257.1-1	c.56C>T	p.Thr19Ile	1	1	1	1	1	1	1	1	1	1	1	1	1	1	1	1	1	1	1	1	1	1	1	1	1	1	1	1	1	1	1	1	1	1	1	1	1	1	1	1	1
NC_001134.8	191563	G	T	synonymous_variant	exon-NM_001178257.1-1	GENE_exon-NM_001178257.1-1	c.21C>A	p.Val7Val	1	1	1	1	1	1	1	1	1	1	1	1	1	1	1	1	1	1	1	1	1	1	1	1	1	1	1	1	1	1	1	1	1	1	1	1	1	1	1	1	1
NC_001134.8	191613	G	A	upstream_gene_variant	exon-NM_001178257.1-1	GENE_exon-NM_001178257.1-1	c.-30C>T		1	1	1	1	1	1	1	1	1	1	1	1	1	1	1	1	1	1	1	1	1	1	1	1	1	1	1	1	1	1	1	1	1	1	1	1	1	1	1	1	1
NC_001134.8	192289	G	C	upstream_gene_variant	exon-NM_001178257.1-1	GENE_exon-NM_001178257.1-1	c.-706C>G		1	1	1	1	1	1	1	1	1	1	0.96875	1	1	1	1	1	1	1	1	1	1	1	1	1	1	1	1	1	1	1	1	1	1	1	1	1	1	1	1	1	1
NC_001134.8	192398	TA	AG	upstream_gene_variant	exon-NM_001178257.1-1	GENE_exon-NM_001178257.1-1	c.-816_-815delTAinsCT		1	1	1	1	1	1	1	1	1	1	1	1	1	1	1	1	1	1	1	1	1	1	1	1	1	1	1	1	1	1	1	1	1	1	1	1	1	1	1	1	1
NC_001134.8	192441	G	A	upstream_gene_variant	exon-NM_001178257.1-1	GENE_exon-NM_001178257.1-1	c.-858C>T		1	1	1	1	1	1	1	1	1	1	1	1	1	1	1	1	1	1	1	1	1	1	1	1	1	1	1	1	1	1	1	1	1	1	1	1	1	1	1	1	1
NC_001134.8	192576	A	G	synonymous_variant	exon-NM_001178256.1-1	GENE_exon-NM_001178256.1-1	c.126A>G	p.Lys42Lys	1	1	1	1	1	1	1	1	1	1	1	1	1	1	1	1	1	1	1	1	1	1	1	1	1	1	1	1	1	1	1	1	1	1	1	1	1	1	1	1	1
NC_001134.8	193122	T	C	synonymous_variant	exon-NM_001178256.1-1	GENE_exon-NM_001178256.1-1	c.672T>C	p.Pro224Pro	1	1	1	1	1	1	1	1	1	1	1	1	1	1	1	1	1	1	1	1	1	1	1	1	1	1	1	1	1	1	1	1	1	1	1	1	1	1	1	1	1
NC_001134.8	193664	T	C	upstream_gene_variant	exon-NM_001178257.1-1	GENE_exon-NM_001178257.1-1	c.-2081A>G		1	1	1	1	1	1	1	1	1	1	1	1	1	1	1	1	1	1	1	1	1	1	1	1	1	1	1	1	1	1	1	1	1	1	1	1	1	1	1	1	1
NC_001134.8	193715	GAAAAAAAAAATGAAGAAC	GAAAAAAAATGAAGAAC	upstream_gene_variant	exon-NM_001178257.1-1	GENE_exon-NM_001178257.1-1	c.-2142_-2141delTT		1	1	1	1	1	1	1	1	1	1	1	1	1	1	1	1	1	1	1	1	1	1	1	1	1	1	1	1	1	1	1	1	1	1	1	1	1	1	1	1	1
NC_001134.8	194226	C	T	synonymous_variant	exon-NM_001178255.1-1	GENE_exon-NM_001178255.1-1	c.105C>T	p.Tyr35Tyr	1	1	1	1	1	1	1	1	1	1	1	1	1	1	1	1	1	1	1	1	1	1	1	1	1	1	1	1	1	1	1	1	1	1	1	1	1	1	1	1	1
NC_001134.8	209404	T	C	upstream_gene_variant	exon-NM_001178250.1-1	GENE_exon-NM_001178250.1-1	c.-2455A>G		1	1	1	1	1	1	1	1	1	1	1	1	1	1	1	1	1	1	1	1	1	1	1	1	1	1	1	1	1	1	1	1	1	1	1	1	1	1	1	1	1
NC_001134.8	252559	CTTTCTA	CTTCTA	upstream_gene_variant	exon-NM_001178355.2-1	GENE_exon-NM_001178355.2-1	c.-1546delA		1	1	1	1	1	1	1	1	1	1	1	1	1	1	1	1	1	1	1	1	1	1	1	1	1	1	1	1	1	1	1	1	1	1	1	1	1	1	1	1	1
NC_001134.8	252572	T	G	synonymous_variant	exon-NM_001178356.1-1	GENE_exon-NM_001178356.1-1	c.1638A>C	p.Thr546Thr	0.965517	1	1	1	1	0.984375	1	1	1	1	1	1	1	0.97619	1	1	1	1	1	1	1	1	1	1	1	1	1	1	1	1	1	1	1	1	1	1	1	1	1	1	1
NC_001134.8	252578	C	T	synonymous_variant	exon-NM_001178356.1-1	GENE_exon-NM_001178356.1-1	c.1632G>A	p.Ser544Ser	1	1	1	1	1	1	1	1	1	1	1	1	1	1	1	1	1	1	1	1	1	1	1	1	1	1	1	1	1	1	1	1	1	1	1	1	1	1	1	1	1
NC_001134.8	252589	T	C	missense_variant	exon-NM_001178356.1-1	GENE_exon-NM_001178356.1-1	c.1621A>G	p.Thr541Ala	1	1	1	1	1	1	1	1	1	1	1	1	1	1	1	1	1	1	1	1	1	1	1	1	1	1	1	1	1	1	1	1	1	1	1	1	1	1	1	1	1
NC_001134.8	252599	T	C	synonymous_variant	exon-NM_001178356.1-1	GENE_exon-NM_001178356.1-1	c.1611A>G	p.Pro537Pro	1	1	1	1	1	1	1	1	1	1	1	1	1	1	1	1	1	1	1	1	1	1	1	0.979167	1	1	1	1	1	1	1	1	1	1	1	1	1	1	1	1	1
NC_001134.8	252680	A	G	synonymous_variant	exon-NM_001178356.1-1	GENE_exon-NM_001178356.1-1	c.1530T>C	p.Pro510Pro	1	1	1	1	1	1	1	1	1	1	1	1	1	1	1	1	1	1	1	1	1	1	1	1	1	1	1	1	1	1	1	1	1	1	1	1	1	1	1	1	1
NC_001134.8	252704	G	T	missense_variant	exon-NM_001178356.1-1	GENE_exon-NM_001178356.1-1	c.1506C>A	p.Asp502Glu	1	1	1	1	1	1	1	1	1	1	1	1	1	1	1	1	1	1	1	1	1	1	0.985294	1	1	1	1	1	1	1	1	1	1	1	1	1	1	1	1	1	1
NC_001134.8	252792	T	G	missense_variant	exon-NM_001178356.1-1	GENE_exon-NM_001178356.1-1	c.1418A>C	p.Lys473Thr	1	1	1	1	0.971429	0.985915	0.987013	1	0.972973	1	0.97619	1	1	1	0.977778	1	1	1	1	1	1	1	1	1	1	1	1	1	1	1	1	1	1	1	0.969697	1	1	1	1	1	1
NC_001134.8	253095	C	T	missense_variant	exon-NM_001178356.1-1	GENE_exon-NM_001178356.1-1	c.1115G>A	p.Ser372Asn	1	1	1	1	1	1	1	1	1	1	1	1	1	1	1	1	1	1	1	1	1	1	1	1	1	1	1	1	1	1	1	1	1	1	1	1	1	1	1	1	1
NC_001134.8	253219	G	A	missense_variant	exon-NM_001178356.1-1	GENE_exon-NM_001178356.1-1	c.991C>T	p.Leu331Phe	1	1	1	1	1	1	1	1	1	1	1	1	1	1	1	1	1	1	1	1	1	1	1	1	1	1	1	1	1	1	1	1	1	1	1	1	1	1	1	1	1
NC_001134.8	253709	G	A	synonymous_variant	exon-NM_001178356.1-1	GENE_exon-NM_001178356.1-1	c.501C>T	p.Arg167Arg	1	0.978261	1	1	1	1	1	1	1	1	1	1	1	1	1	1	1	1	1	1	1	1	1	1	1	1	1	1	1	1	1	1	1	1	1	1	1	1	1	1	1
NC_001134.8	254030	C	T	synonymous_variant	exon-NM_001178356.1-1	GENE_exon-NM_001178356.1-1	c.180G>A	p.Ser60Ser	1	1	1	1	1	1	1	1	1	1	1	1	1	1	1	1	1	1	1	1	1	1	1	1	1	1	1	1	1	1	1	1	1	1	1	1	1	1	1	1	1
NC_001134.8	254124	T	C	missense_variant	exon-NM_001178356.1-1	GENE_exon-NM_001178356.1-1	c.86A>G	p.Gln29Arg	1	1	1	1	1	1	1	1	1	1	1	1	1	1	1	1	1	1	1	1	1	1	1	1	1	1	1	1	1	1	1	1	1	1	1	1	1	1	1	1	1
NC_001134.8	254349	C	T	upstream_gene_variant	exon-NM_001178355.2-1	GENE_exon-NM_001178355.2-1	c.-3333G>A		1	1	1	1	1	1	1	1	1	1	1	1	1	1	1	1	1	1	1	1	1	1	1	1	1	1	1	1	1	1	1	1	1	1	1	1	1	1	1	1	1
NC_001134.8	254368	C	T	upstream_gene_variant	exon-NM_001178355.2-1	GENE_exon-NM_001178355.2-1	c.-3352G>A		1	1	1	1	1	1	1	1	1	1	1	1	1	1	1	1	1	1	1	1	1	1	1	1	1	1	1	1	1	1	1	1	1	1	1	1	1	1	1	1	1
NC_001134.8	254409	C	T	upstream_gene_variant	exon-NM_001178355.2-1	GENE_exon-NM_001178355.2-1	c.-3393G>A		1	1	1	1	1	1	1	1	1	1	0.970588	1	1	1	1	1	1	1	1	1	1	1	1	1	1	1	1	1	1	1	1	1	1	1	1	1	1	1	1	1	1
NC_001134.8	254436	T	C	upstream_gene_variant	exon-NM_001178355.2-1	GENE_exon-NM_001178355.2-1	c.-3420A>G		1	1	1	1	1	1	1	1	1	1	1	1	1	1	1	1	1	1	1	1	1	1	1	1	1	1	1	1	1	1	1	1	1	1	1	1	1	1	1	1	1
NC_001134.8	254834	A	G	upstream_gene_variant	exon-NM_001178355.2-1	GENE_exon-NM_001178355.2-1	c.-3818T>C		1	1	1	1	1	1	1	1	1	1	1	1	1	1	1	1	1	1	1	1	1	1	1	1	1	1	1	1	1	1	1	1	1	1	1	1	1	1	1	1	1
NC_001134.8	254899	T	A	upstream_gene_variant	exon-NM_001178355.2-1	GENE_exon-NM_001178355.2-1	c.-3883A>T		1	1	0.987013	1	1	0.969231	1	1	1	1	1	1	1	1	1	0.974359	1	1	1	1	1	1	0.982143	1	1	1	1	1	1	1	1	1	1	0.981818	1	0.95	1	0.977273	1	1	1
NC_001134.8	255058	A	G	upstream_gene_variant	exon-NM_001178355.2-1	GENE_exon-NM_001178355.2-1	c.-4042T>C		1	1	0.507463	1	1	1	1	1	1	1	1	1	1	1	1	1	1	1	1	0.642105	1	1	1	1	1	1	1	1	1	1	1	1	1	1	0.351351	1	1	1	1	1	1
NC_001134.8	255127	A	G	upstream_gene_variant	exon-NM_001178355.2-1	GENE_exon-NM_001178355.2-1	c.-4111T>C		1	1	1	1	1	1	1	1	1	1	1	1	1	1	1	1	1	1	1	1	1	1	1	1	1	1	1	1	1	1	1	1	1	1	1	1	1	1	1	1	1
NC_001134.8	255469	G	A	synonymous_variant	exon-NM_001178357.1-1	GENE_exon-NM_001178357.1-1	c.216C>T	p.Thr72Thr	1	1	0.973684	1	1	1	1	1	1	1	1	1	1	1	0.970588	1	1	1	1	1	1	1	1	1	1	1	1	1	1	1	1	1	1	1	1	1	1	1	1	1	1
NC_001134.8	255688	T	A	upstream_gene_variant	exon-NM_001178355.2-1	GENE_exon-NM_001178355.2-1	c.-4672A>T		1	1	1	1	1	1	1	1	1	1	1	1	1	1	1	1	1	1	1	1	1	1	1	1	1	1	1	1	1	1	1	1	1	1	1	1	0.98	1	1	1	1
NC_001134.8	255740	GTAC	ATAT	upstream_gene_variant	exon-NM_001178355.2-1	GENE_exon-NM_001178355.2-1	c.-4727_-4724delGTACinsATAT		1	1	1	1	1	1	1	1	1	1	1	1	1	1	1	1	1	1	1	1	1	1	1	1	1	1	1	1	1	1	1	1	1	1	1	1	1	1	1	1	1
NC_001134.8	255828	T	C	upstream_gene_variant	exon-NM_001178355.2-1	GENE_exon-NM_001178355.2-1	c.-4812A>G		1	1	1	1	1	1	1	1	1	1	1	1	1	1	1	1	1	1	1	1	1	1	1	1	1	1	1	1	1	1	1	1	1	1	1	1	1	1	1	1	1
NC_001134.8	255862	AGGGGGGGTGGC	AGGGGGGGGTGGC	upstream_gene_variant	exon-NM_001178355.2-1	GENE_exon-NM_001178355.2-1	c.-4854_-4853insC		0.941176	1	1	1	1	1	1	1	1	1	0.964286	1	1	1	1	1	1	1	1	1	1	1	0.980392	1	1	1	1	1	0.923077	1	1	1	1	0.979167	1	1	1	1	1	1	1
NC_001134.8	256267	C	A	upstream_gene_variant	exon-NM_001178356.1-1	GENE_exon-NM_001178356.1-1	c.-2058G>T		1	1	1	1	1	1	1	1	1	1	1	1	1	1	1	1	1	1	1	1	1	1	1	1	1	1	1	1	1	1	1	1	1	1	1	1	1	0.961538	1	1	1
NC_001134.8	256875	TAAAAAAAAATAG	TAAAAAAAAAATAG	upstream_gene_variant	exon-NM_001178356.1-1	GENE_exon-NM_001178356.1-1	c.-2676_-2675insT		1	1	1	1	1	0.978261	0.986111	0.935484	1	0.944444	0.964286	1	0.969697	0.948718	1	0.962963	0.962963	1	1	0.973684	1	0.96	1	1	1	0.882353	1	1	1	0.971429	0.96	1	1	0.980769	1	0.9	1	0.933333	1	1	0.962963
NC_001134.8	256925	T	C	upstream_gene_variant	exon-NM_001178356.1-1	GENE_exon-NM_001178356.1-1	c.-2716A>G		1	1	1	1	1	1	1	1	1	1	1	1	1	1	1	1	1	1	1	1	1	1	1	1	1	1	1	1	1	1	1	1	1	1	1	1	1	1	1	1	1
NC_001134.8	256941	A	T	upstream_gene_variant	exon-NM_001178356.1-1	GENE_exon-NM_001178356.1-1	c.-2732T>A		0.962963	1	1	1	1	0.985507	0.989247	0.977273	1	0.952381	1	1	1	1	1	0.969697	1	0.982456	1	1	0.979592	1	0.984615	1	1	0.961538	1	0.958333	1	1	1	1	1	0.986111	0.972222	1	1	1	1	1	1
NC_001134.8	257176	G	A	missense_variant	exon-NM_001178359.1-1	GENE_exon-NM_001178359.1-1	c.800C>T	p.Pro267Leu	1	1	1	1	1	1	1	1	1	1	1	1	1	1	1	1	1	1	1	1	1	1	1	1	1	1	1	1	1	1	1	1	1	1	1	1	1	1	1	1	1
NC_001134.8	257430	C	T	synonymous_variant	exon-NM_001178359.1-1	GENE_exon-NM_001178359.1-1	c.546G>A	p.Leu182Leu	1	1	1	1	1	0.986301	1	1	1	1	1	1	1	1	1	1	1	1	1	1	1	1	1	1	1	1	1	1	1	1	1	1	1	1	1	1	1	1	1	1	1
NC_001134.8	257565	T	C	synonymous_variant	exon-NM_001178359.1-1	GENE_exon-NM_001178359.1-1	c.411A>G	p.Gln137Gln	1	1	1	1	1	1	1	1	1	1	1	1	1	1	1	1	1	1	1	1	1	1	1	1	1	1	1	1	1	1	1	1	1	1	1	1	1	1	1	1	1
NC_001134.8	257913	T	C	synonymous_variant	exon-NM_001178359.1-1	GENE_exon-NM_001178359.1-1	c.63A>G	p.Glu21Glu	1	1	1	1	1	1	1	1	1	1	1	1	1	1	1	1	1	1	1	1	1	1	1	1	1	1	1	1	1	1	1	1	1	1	1	1	1	1	1	1	1
NC_001134.8	258153	T	C	upstream_gene_variant	exon-NM_001178356.1-1	GENE_exon-NM_001178356.1-1	c.-3944A>G		1	1	1	1	1	1	1	1	1	1	1	1	1	1	1	1	1	1	1	1	1	1	1	1	1	1	1	1	1	1	1	1	1	1	1	1	1	1	1	1	1
NC_001134.8	258313	G	C	upstream_gene_variant	exon-NM_001178356.1-1	GENE_exon-NM_001178356.1-1	c.-4104C>G		1	1	1	1	1	1	1	1	1	1	1	1	1	1	1	1	1	1	1	1	1	1	1	1	1	1	1	1	1	1	1	1	1	1	1	1	1	1	1	1	1
NC_001134.8	258409	C	A	upstream_gene_variant	exon-NM_001178356.1-1	GENE_exon-NM_001178356.1-1	c.-4200G>T		1	1	1	1	0.975	1	1	1	1	1	1	1	1	1	1	1	1	1	1	1	1	1	1	1	1	1	1	1	1	1	0.966667	1	1	1	1	1	1	1	1	1	1
NC_001134.8	258653	C	T	upstream_gene_variant	exon-NM_001178356.1-1	GENE_exon-NM_001178356.1-1	c.-4444G>A		1	1	1	1	1	1	1	1	1	1	1	1	1	1	1	1	1	1	1	1	1	1	1	1	1	1	1	1	1	1	1	1	1	1	1	1	1	1	1	1	1
NC_001134.8	258667	A	G	upstream_gene_variant	exon-NM_001178356.1-1	GENE_exon-NM_001178356.1-1	c.-4458T>C		1	1	1	1	1	1	1	1	1	1	1	1	1	1	1	1	1	1	1	1	1	1	1	1	1	1	1	1	1	1	1	1	1	1	1	1	1	1	1	1	1
NC_001134.8	266324	T	C	upstream_gene_variant	exon-NM_001178361.1-1	GENE_exon-NM_001178361.1-1	c.-443A>G		1	1	1	1	1	1	1	1	1	1	1	1	1	1	1	1	1	1	1	1	1	1	1	1	1	1	1	1	1	1	1	1	1	1	1	1	1	1	1	1	1
NC_001134.8	266331	A	G	upstream_gene_variant	exon-NM_001178361.1-1	GENE_exon-NM_001178361.1-1	c.-450T>C		1	1	1	1	1	1	1	1	1	1	1	1	1	1	1	1	1	1	1	1	1	1	1	1	1	1	1	1	1	1	1	1	1	1	1	1	1	1	1	1	1
NC_001134.8	266339	T	A	upstream_gene_variant	exon-NM_001178361.1-1	GENE_exon-NM_001178361.1-1	c.-458A>T		1	1	1	1	1	1	1	1	1	1	1	1	1	1	1	1	1	1	1	0.983333	0.980392	1	0.981132	1	1	1	1	1	1	1	1	1	1	1	1	1	1	1	1	1	1
NC_001134.8	266351	C	G	upstream_gene_variant	exon-NM_001178361.1-1	GENE_exon-NM_001178361.1-1	c.-470G>C		1	1	1	1	1	1	1	1	1	1	1	1	1	1	1	1	1	1	1	1	1	1	1	1	1	1	1	1	1	1	1	1	1	1	1	1	1	1	1	1	1
NC_001134.8	266358	C	G	upstream_gene_variant	exon-NM_001178361.1-1	GENE_exon-NM_001178361.1-1	c.-477G>C		1	1	1	1	1	1	0.989691	1	1	1	1	1	1	1	1	1	1	1	1	1	1	1	1	1	1	1	1	1	1	1	1	1	1	1	1	1	1	1	1	1	1
NC_001134.8	266450	ATTTTTTTGAA	ATTTTTTTTGAA	upstream_gene_variant	exon-NM_001178361.1-1	GENE_exon-NM_001178361.1-1	c.-577_-576insA		1	1	0.97561	0.95	1	0.982456	1	1	0.985915	1	1	0.965517	0.966667	0.978261	0.971429	1	1	1	1	0.981481	1	0.944444	1	1	0.965517	1	1	1	1	1	1	1	0.977778	0.986301	1	1	1	1	1	1	0.972973
NC_001134.8	266478	G	A	upstream_gene_variant	exon-NM_001178361.1-1	GENE_exon-NM_001178361.1-1	c.-597C>T		1	1	1	1	1	1	1	1	1	1	1	1	1	1	1	1	1	1	1	1	1	1	1	1	1	1	1	1	1	1	1	1	1	1	1	1	1	1	1	1	1
NC_001134.8	266551	C	G	upstream_gene_variant	exon-NM_001178361.1-1	GENE_exon-NM_001178361.1-1	c.-670G>C		1	1	1	1	1	1	1	1	1	1	1	1	1	1	1	1	1	1	1	1	1	1	1	1	1	1	1	1	1	1	1	1	1	1	1	1	1	1	1	1	1
NC_001134.8	266590	C	T	upstream_gene_variant	exon-NM_001178361.1-1	GENE_exon-NM_001178361.1-1	c.-709G>A		1	1	1	1	1	1	1	1	1	1	1	1	1	1	1	1	1	1	1	1	1	1	1	1	1	1	1	1	1	1	1	1	1	1	1	1	1	1	1	1	1
NC_001134.8	266718	A	G	upstream_gene_variant	exon-NM_001178361.1-1	GENE_exon-NM_001178361.1-1	c.-837T>C		1	1	1	1	1	1	1	1	1	1	1	1	1	1	1	1	1	1	1	1	1	1	1	1	1	1	1	1	1	1	1	1	1	1	1	1	1	1	1	1	1
NC_001134.8	266773	G	A	synonymous_variant	exon-NM_001178362.1-1	GENE_exon-NM_001178362.1-1	c.564C>T	p.Ser188Ser	1	1	1	1	1	1	1	1	1	1	1	1	1	1	1	1	1	1	1	1	1	1	1	1	1	1	1	1	1	1	1	1	1	1	1	1	1	1	1	1	1
NC_001134.8	266791	G	A	synonymous_variant	exon-NM_001178362.1-1	GENE_exon-NM_001178362.1-1	c.546C>T	p.Asp182Asp	1	1	1	1	1	1	1	1	1	1	1	1	1	1	1	1	1	1	1	1	1	1	1	1	1	1	1	1	1	1	1	1	1	1	1	1	1	1	1	1	1
NC_001134.8	267105	T	C	missense_variant	exon-NM_001178362.1-1	GENE_exon-NM_001178362.1-1	c.232A>G	p.Lys78Glu	1	1	1	1	1	1	1	1	1	1	1	1	1	1	1	1	1	1	1	1	1	1	1	1	1	1	1	1	1	1	1	1	1	1	1	1	1	1	1	1	1
NC_001134.8	267339	C	T	upstream_gene_variant	exon-NM_001178361.1-1	GENE_exon-NM_001178361.1-1	c.-1458G>A		1	1	1	1	1	1	1	1	1	1	1	1	1	1	1	1	1	1	1	1	1	1	1	1	1	1	1	1	1	1	1	1	1	1	1	1	1	1	1	1	1
NC_001134.8	267399	GTTTTTTCTTTTATTTGA	GTTTTTTTCTTTTATTTGA	upstream_gene_variant	exon-NM_001178361.1-1	GENE_exon-NM_001178361.1-1	c.-1525_-1524insA		1	1	1	1	1	1	1	1	1	1	1	1	1	1	1	1	1	1	0.954545	1	1	1	1	0.97561	0.961538	1	1	1	1	1	1	1	1	1	1	1	1	1	1	1	1
NC_001134.8	267510	C	T	upstream_gene_variant	exon-NM_001178361.1-1	GENE_exon-NM_001178361.1-1	c.-1629G>A		1	0.978261	1	1	1	1	1	1	1	1	1	1	1	1	1	1	1	1	1	1	1	1	1	1	1	1	1	1	1	1	1	1	1	1	1	1	1	1	1	1	1
NC_001134.8	267673	T	C	upstream_gene_variant	exon-NM_001178361.1-1	GENE_exon-NM_001178361.1-1	c.-1792A>G		1	1	1	1	1	1	1	1	1	1	1	1	1	1	1	1	1	1	1	1	1	1	1	1	1	1	1	1	1	1	1	1	1	1	1	1	1	1	1	1	1
NC_001134.8	268100	G	A	synonymous_variant	exon-NM_001178363.1-1	GENE_exon-NM_001178363.1-1	c.1404C>T	p.Ile468Ile	1	1	1	1	1	1	1	1	1	1	1	1	1	1	1	1	1	1	1	1	1	1	1	1	1	1	1	1	1	1	1	1	1	1	1	1	1	1	1	1	1
NC_001134.8	268319	A	G	synonymous_variant	exon-NM_001178363.1-1	GENE_exon-NM_001178363.1-1	c.1185T>C	p.Gly395Gly	1	1	1	1	1	1	1	1	1	1	1	1	1	1	1	1	1	1	1	1	1	1	1	1	1	1	1	1	1	1	1	1	1	1	1	1	1	1	1	1	1
NC_001134.8	268644	G	T	missense_variant	exon-NM_001178363.1-1	GENE_exon-NM_001178363.1-1	c.860C>A	p.Thr287Lys	1	1	1	0.964286	1	1	1	1	1	1	1	1	1	1	0.976744	1	0.972973	1	1	1	1	1	1	1	1	1	1	0.980769	1	1	0.971429	1	1	1	1	1	1	1	1	1	1
NC_001134.8	268844	C	G	synonymous_variant	exon-NM_001178363.1-1	GENE_exon-NM_001178363.1-1	c.660G>C	p.Leu220Leu	1	1	1	1	1	1	1	1	1	1	1	1	1	1	1	1	1	1	1	1	1	1	1	1	1	1	1	1	1	1	1	1	1	1	1	1	1	1	1	1	1
NC_001134.8	268895	G	A	synonymous_variant	exon-NM_001178363.1-1	GENE_exon-NM_001178363.1-1	c.609C>T	p.Val203Val	1	1	1	1	1	1	1	1	1	1	1	1	1	1	1	1	1	1	1	1	1	1	1	1	1	1	1	1	1	1	1	1	1	1	1	1	1	1	1	1	1
NC_001134.8	268913	G	A	synonymous_variant	exon-NM_001178363.1-1	GENE_exon-NM_001178363.1-1	c.591C>T	p.Thr197Thr	1	0.981818	1	1	1	1	1	1	1	1	1	1	1	1	1	1	1	1	1	1	1	1	1	1	1	1	1	1	1	1	0.96875	1	1	1	1	1	1	1	1	1	1
NC_001134.8	268925	C	T	synonymous_variant	exon-NM_001178363.1-1	GENE_exon-NM_001178363.1-1	c.579G>A	p.Arg193Arg	1	1	1	1	1	1	1	1	1	1	1	1	1	1	1	1	1	1	1	1	1	1	1	1	1	1	1	1	1	1	1	1	1	1	1	1	1	1	1	1	1
NC_001134.8	268930	A	G	synonymous_variant	exon-NM_001178363.1-1	GENE_exon-NM_001178363.1-1	c.574T>C	p.Leu192Leu	1	1	1	1	1	1	1	1	1	1	1	1	1	1	1	1	1	1	1	1	1	1	1	1	1	1	1	1	1	1	1	1	1	1	1	1	1	1	1	1	1
NC_001134.8	268949	T	C	synonymous_variant	exon-NM_001178363.1-1	GENE_exon-NM_001178363.1-1	c.555A>G	p.Ala185Ala	1	1	1	1	1	1	1	1	1	1	1	1	1	1	1	1	1	1	1	1	1	1	1	1	1	1	1	1	1	1	1	1	1	1	1	1	1	1	1	1	1
NC_001134.8	269066	A	G	synonymous_variant	exon-NM_001178363.1-1	GENE_exon-NM_001178363.1-1	c.438T>C	p.Ser146Ser	1	1	1	1	1	1	1	1	1	1	1	1	1	1	1	1	1	1	1	1	1	1	1	1	1	1	1	1	1	1	1	1	1	0.981481	1	1	1	1	1	1	1
NC_001134.8	269255	G	A	synonymous_variant	exon-NM_001178363.1-1	GENE_exon-NM_001178363.1-1	c.249C>T	p.Ser83Ser	1	1	1	1	1	1	1	1	1	1	1	1	1	1	1	1	1	1	1	1	1	0.96875	1	1	1	1	1	1	1	1	1	1	1	1	1	1	1	1	1	1	1
NC_001134.8	269653	C	T	upstream_gene_variant	exon-NM_001178361.1-1	GENE_exon-NM_001178361.1-1	c.-3772G>A		1	1	1	1	1	1	1	1	1	1	1	1	1	1	1	1	1	1	1	1	1	1	1	1	1	1	1	1	1	1	1	1	1	1	1	1	1	1	1	1	1
NC_001134.8	269986	G	A	upstream_gene_variant	exon-NM_001178361.1-1	GENE_exon-NM_001178361.1-1	c.-4105C>T		1	1	1	1	1	1	1	1	1	1	1	1	1	1	1	1	1	1	1	1	1	1	1	1	1	1	1	1	1	1	1	1	1	1	1	1	1	1	1	1	1
NC_001134.8	270169	C	T	upstream_gene_variant	exon-NM_001178361.1-1	GENE_exon-NM_001178361.1-1	c.-4288G>A		1	1	1	1	1	1	1	1	1	1	1	1	1	1	1	1	1	1	1	1	1	1	1	1	1	1	1	1	1	1	1	1	1	1	1	1	1	1	1	1	1
NC_001134.8	270245	C	A	upstream_gene_variant	exon-NM_001178361.1-1	GENE_exon-NM_001178361.1-1	c.-4364G>T		0.962963	1	1	0.96	1	1	1	1	1	1	1	1	1	0.977778	1	1	1	1	0.969697	1	1	1	1	0.984848	1	1	1	0.981818	1	1	1	1	1	0.986842	1	1	0.985294	0.972973	1	1	0.964286
NC_001134.8	270315	G	T	synonymous_variant	exon-NM_001178364.1-1	GENE_exon-NM_001178364.1-1	c.69G>T	p.Pro23Pro	1	1	1	1	1	1	1	1	1	1	1	1	1	1	1	1	1	1	1	1	1	1	1	1	1	1	1	1	1	1	1	1	1	1	1	1	1	1	1	1	1
NC_001134.8	270387	CCAGCAGCAGCAGCAGC	CCAGCAGCAGCAGC	disruptive_inframe_deletion	exon-NM_001178364.1-1	GENE_exon-NM_001178364.1-1	c.156_158delGCA	p.Gln52del	1	1	1	1	1	1	1	1	1	1	1	1	1	1	1	1	1	1	1	1	1	1	1	1	1	1	1	1	1	1	1	1	1	1	1	1	1	1	1	1	1
NC_001134.8	270720	GTGTT	GT	upstream_gene_variant	exon-NM_001178361.1-1	GENE_exon-NM_001178361.1-1	c.-4843_-4841delAAC		1	1	1	1	1	1	1	1	1	1	1	1	1	1	1	1	1	1	1	1	1	1	1	1	1	1	1	1	1	1	1	1	1	1	1	1	1	1	1	1	1
NC_001134.8	270857	CTTTTTTTTTTTTCCGA	CTTTTTTTTTTTCCGA	upstream_gene_variant	exon-NM_001178361.1-1	GENE_exon-NM_001178361.1-1	c.-4988delA		0.952381	0.967742	0.96875	1	1	0.967742	1	0.972973	0.970588	1	0.956522	0.95	0.967742	1	0.925926	1	0.948718	0.957447	1	1	0.862069	0.958333	0.963636	0.880952	0.962963	0.95	0.982143	0.97619	0.925	0.975	0.928571	0.931034	0.977778	0.925373	1	0.9375	0.878788	0.935484	0.962963	0.98	0.942857
NC_001134.8	271427	C	T	synonymous_variant	exon-NM_001178365.1-1	GENE_exon-NM_001178365.1-1	c.2277G>A	p.Ala759Ala	1	1	1	1	1	1	1	1	1	1	1	1	1	1	1	1	1	1	1	1	1	1	1	1	1	1	1	1	1	1	1	1	1	1	1	1	1	1	1	1	1
NC_001134.8	271526	C	T	synonymous_variant	exon-NM_001178365.1-1	GENE_exon-NM_001178365.1-1	c.2178G>A	p.Ser726Ser	1	1	1	1	1	1	1	1	1	1	1	1	1	1	1	1	1	1	1	1	0.967742	1	1	1	1	1	1	1	1	1	1	1	1	1	1	1	1	1	1	1	1
NC_001134.8	297970	A	T	upstream_gene_variant	exon-NM_001178374.1-1	GENE_exon-NM_001178374.1-1	c.-3951T>A		1	1	1	1	1	1	1	1	1	1	1	1	1	1	1	1	1	1	1	1	1	1	0.978723	1	1	1	1	1	1	1	1	1	1	1	1	1	1	1	1	1	1
NC_001134.8	298141	C	T	upstream_gene_variant	exon-NM_001178374.1-1	GENE_exon-NM_001178374.1-1	c.-4122G>A		1	1	1	1	1	1	1	1	1	1	1	1	1	1	1	1	1	1	1	1	1	1	1	1	1	1	1	1	1	1	1	1	1	1	1	1	1	1	1	1	1
NC_001134.8	298721	G	A	missense_variant	exon-NM_001178378.1-1	GENE_exon-NM_001178378.1-1	c.430G>A	p.Ala144Thr	1	1	1	1	1	1	1	1	1	1	1	1	1	1	1	1	1	1	1	1	1	1	1	1	1	1	1	1	1	1	1	1	1	1	1	1	1	1	1	1	1
NC_001134.8	298966	T	C	synonymous_variant	exon-NM_001178378.1-1	GENE_exon-NM_001178378.1-1	c.675T>C	p.His225His	1	1	1	1	1	1	1	1	1	1	1	1	1	1	1	1	1	1	1	1	1	1	1	1	1	1	1	1	1	1	1	1	1	1	1	1	1	1	1	1	1
NC_001134.8	298990	G	A	synonymous_variant	exon-NM_001178378.1-1	GENE_exon-NM_001178378.1-1	c.699G>A	p.Lys233Lys	1	1	1	1	1	1	1	1	1	1	1	1	1	1	1	1	1	1	1	1	1	1	1	1	1	1	1	1	1	1	1	1	1	1	1	1	1	1	1	1	1
NC_001134.8	299034	A	G	missense_variant	exon-NM_001178378.1-1	GENE_exon-NM_001178378.1-1	c.743A>G	p.Asp248Gly	1	1	1	1	1	1	1	1	1	1	1	1	1	1	1	1	1	1	0.966667	1	1	1	1	1	1	1	1	1	1	1	1	1	1	1	1	1	1	1	1	1	1
NC_001134.8	299174	T	C	missense_variant	exon-NM_001178378.1-1	GENE_exon-NM_001178378.1-1	c.883T>C	p.Tyr295His	1	1	1	1	1	1	1	1	1	1	1	1	1	1	1	1	1	1	1	1	1	1	1	1	1	1	1	1	1	1	1	1	1	1	1	1	1	1	1	1	1
NC_001134.8	299196	T	C	missense_variant	exon-NM_001178378.1-1	GENE_exon-NM_001178378.1-1	c.905T>C	p.Ile302Thr	1	1	1	1	1	1	1	1	1	1	1	1	1	1	1	1	1	1	1	1	1	1	1	1	1	1	1	1	1	1	1	1	1	1	1	1	1	1	1	1	1
NC_001134.8	299389	A	G	synonymous_variant	exon-NM_001178378.1-1	GENE_exon-NM_001178378.1-1	c.1098A>G	p.Lys366Lys	1	1	1	1	1	1	1	1	1	1	1	1	1	1	1	1	1	1	1	1	1	1	1	1	1	1	1	1	1	1	1	1	1	1	1	1	1	1	1	1	1
NC_001134.8	299524	C	T	synonymous_variant	exon-NM_001178378.1-1	GENE_exon-NM_001178378.1-1	c.1233C>T	p.Asp411Asp	1	1	1	1	1	1	1	1	1	1	1	1	1	1	1	1	1	1	1	1	1	1	1	1	1	1	1	1	1	1	1	1	1	1	1	1	1	1	1	1	1
NC_001134.8	299680	T	G	synonymous_variant	exon-NM_001178378.1-1	GENE_exon-NM_001178378.1-1	c.1389T>G	p.Val463Val	1	1	1	1	1	1	1	1	1	1	1	1	1	1	1	1	1	1	0.970588	1	1	1	1	1	1	1	1	0.977778	1	1	1	1	1	1	1	1	1	1	1	1	1
NC_001134.8	299708	G	A	missense_variant	exon-NM_001178378.1-1	GENE_exon-NM_001178378.1-1	c.1417G>A	p.Ala473Thr	1	1	1	1	1	1	1	1	1	1	1	1	1	1	1	1	1	1	1	1	1	1	1	1	1	1	1	1	1	1	1	1	1	1	1	1	1	1	1	1	1
NC_001134.8	299759	C	T	synonymous_variant	exon-NM_001178378.1-1	GENE_exon-NM_001178378.1-1	c.1468C>T	p.Leu490Leu	1	1	1	1	1	1	1	1	1	1	1	1	1	1	1	1	1	1	1	1	1	1	1	1	1	1	1	1	1	1	1	1	1	1	1	1	1	1	1	1	1
NC_001134.8	299803	C	A	missense_variant	exon-NM_001178378.1-1	GENE_exon-NM_001178378.1-1	c.1512C>A	p.Asn504Lys	1	1	1	1	1	1	1	1	1	1	1	1	1	1	1	1	1	1	1	1	1	1	1	1	1	1	1	1	0.954545	1	1	1	1	1	1	1	0.977778	1	1	1	1
NC_001134.8	300849	C	T	synonymous_variant	exon-NM_001178379.1-1	GENE_exon-NM_001178379.1-1	c.684C>T	p.Ala228Ala	1	1	1	1	1	1	1	1	1	1	1	1	1	1	1	1	1	1	1	1	1	1	1	1	1	1	1	1	1	1	1	1	1	1	1	1	1	1	1	1	1
NC_001134.8	383176	CGGTA	CGGGTA	frameshift_variant	exon-NM_001178421.4-1	GENE_exon-NM_001178421.4-1	c.67dupG	p.Val23fs	1	1	1	1	1	1	1	1	1	1	1	1	1	1	1	1	1	1	1	1	1	1	1	1	1	1	1	1	1	1	1	1	1	1	1	1	1	1	1	1	1
NC_001134.8	389421	GCTCTCTTCG	GCTCTTGC	upstream_gene_variant	ECM8	gene-YBR076W	c.-800_-796delCTTCGinsTGC		1	1	1	1	1	1	1	1	1	1	1	1	1	1	1	1	1	1	1	1	1	1	1	1	1	1	1	1	1	1	1	1	1	1	1	1	1	1	1	1	1
NC_001134.8	432798	G	A	missense_variant	exon-NM_001178442.2-1	GENE_exon-NM_001178442.2-1	c.763G>A	p.Glu255Lys	1	1	1	1	1	1	1	1	0.983607	1	1	1	1	1	1	1	1	1	1	1	1	1	1	1	1	1	1	1	1	1	1	1	1	1	1	1	1	1	1	1	1
NC_001134.8	493379	C	T	missense_variant	exon-NM_001178476.1-1	GENE_exon-NM_001178476.1-1	c.737G>A	p.Arg246Lys	1	1	1	1	1	1	1	1	1	1	1	1	1	1	1	1	1	1	1	1	1	1	1	1	1	1	1	1	1	1	1	1	1	1	1	1	1	1	1	1	1
NC_001134.8	513345	C	T	missense_variant	exon-NM_001178485.2-1	GENE_exon-NM_001178485.2-1	c.302C>T	p.Ser101Leu	1	1	1	1	1	1	1	1	1	1	1	1	1	1	1	1	1	1	1	1	1	1	1	1	1	1	1	1	1	1	1	1	1	1	1	1	1	1	1	1	1
NC_001134.8	559867	G	T	upstream_gene_variant	CDC28	gene-YBR160W	c.-210G>T		1	1	1	1	1	1	1	1	1	1	1	1	1	1	1	1	1	1	1	1	1	1	1	1	1	1	1	1	1	1	1	1	1	1	1	1	1	1	1	1	1
NC_001134.8	621166	T	A	missense_variant	exon-NM_001178548.3-1	GENE_exon-NM_001178548.3-1	c.295T>A	p.Phe99Ile	1	1	1	1	1	1	1	1	1	1	1	1	1	1	0.97561	1	1	1	1	0.979167	1	0.954545	0.979167	1	1	1	1	1	1	1	1	1	1	0.982456	0.923077	0.9375	1	1	1	1	1
NC_001134.8	621285	G	A	synonymous_variant	exon-NM_001178548.3-1	GENE_exon-NM_001178548.3-1	c.414G>A	p.Val138Val	1	1	1	1	1	1	1	1	1	1	1	1	1	1	1	1	1	1	1	1	1	1	1	1	1	1	1	1	1	1	1	1	1	1	1	1	1	1	1	1	1
NC_001134.8	621546	C	T	synonymous_variant	exon-NM_001178548.3-1	GENE_exon-NM_001178548.3-1	c.675C>T	p.Asn225Asn	1	1	1	1	1	1	1	1	1	1	1	1	1	1	1	1	1	1	1	1	1	1	1	1	1	1	1	1	1	1	1	1	1	1	1	1	1	1	1	1	1
NC_001134.8	621963	C	T	synonymous_variant	exon-NM_001178548.3-1	GENE_exon-NM_001178548.3-1	c.1092C>T	p.Ser364Ser	1	0.972222	1	1	1	1	1	1	1	1	1	1	1	1	1	1	1	1	1	1	1	1	1	1	1	1	1	1	1	1	1	1	1	1	1	1	1	1	1	1	1
NC_001134.8	622305	T	A	synonymous_variant	exon-NM_001178548.3-1	GENE_exon-NM_001178548.3-1	c.1434T>A	p.Thr478Thr	1	1	1	1	1	1	1	1	1	1	1	1	1	1	1	0.961538	1	1	1	1	1	1	1	1	1	1	1	1	1	1	1	1	1	1	1	1	1	1	1	1	1
NC_001134.8	622655	G	A	upstream_gene_variant	exon-NM_001178546.1-1	GENE_exon-NM_001178546.1-1	c.-4132C>T		1	1	1	1	1	1	0.985294	1	1	1	1	1	1	1	1	1	1	1	1	1	1	1	1	1	1	1	1	1	1	1	1	1	1	1	1	1	1	1	1	1	1
NC_001134.8	622789	G	T	upstream_gene_variant	exon-NM_001178546.1-1	GENE_exon-NM_001178546.1-1	c.-4266C>A		1	1	1	1	1	1	1	1	1	1	1	1	1	1	1	1	1	1	1	1	1	1	1	1	1	1	1	1	1	1	1	1	1	1	1	1	1	1	1	1	1
NC_001134.8	622849	A	T	upstream_gene_variant	exon-NM_001178546.1-1	GENE_exon-NM_001178546.1-1	c.-4326T>A		1	1	1	1	1	1	1	1	1	1	1	1	1	1	1	1	1	1	1	1	1	1	1	1	1	1	1	0.979167	1	1	1	1	1	1	1	1	1	1	1	1	1
NC_001134.8	622888	C	A	upstream_gene_variant	exon-NM_001178546.1-1	GENE_exon-NM_001178546.1-1	c.-4365G>T		1	1	1	1	1	1	1	1	1	1	1	1	1	1	1	1	1	1	1	1	1	1	1	1	1	1	1	1	1	1	1	1	1	1	1	1	1	1	1	1	1
NC_001134.8	622971	T	C	upstream_gene_variant	exon-NM_001178546.1-1	GENE_exon-NM_001178546.1-1	c.-4448A>G		1	1	1	1	1	1	1	1	1	1	1	1	1	1	1	1	1	1	1	1	1	1	1	1	1	1	1	1	1	1	1	1	1	1	1	1	1	1	1	1	1
NC_001134.8	622981	A	C	upstream_gene_variant	exon-NM_001178546.1-1	GENE_exon-NM_001178546.1-1	c.-4458T>G		1	1	1	1	1	1	1	1	1	1	1	1	1	1	1	1	1	1	1	1	1	1	1	1	1	1	1	1	0.98	1	1	1	1	1	0.970588	1	1	1	1	1	0.96875
NC_001134.8	623027	T	C	synonymous_variant	exon-NM_001184542.1-1	GENE_exon-NM_001184542.1-1	c.45T>C	p.Pro15Pro	1	1	1	1	1	1	1	1	1	1	1	1	1	1	1	1	1	1	1	1	1	1	1	1	1	1	1	1	1	1	1	1	1	1	1	1	1	1	1	1	1
NC_001134.8	623272	C	A	upstream_gene_variant	exon-NM_001178546.1-1	GENE_exon-NM_001178546.1-1	c.-4749G>T		1	1	1	1	1	1	1	1	1	1	1	1	1	1	1	1	1	1	1	1	1	1	1	1	1	1	1	1	1	1	1	0.967742	1	1	1	1	1	1	1	1	1
NC_001134.8	623278	T	C	upstream_gene_variant	exon-NM_001178546.1-1	GENE_exon-NM_001178546.1-1	c.-4755A>G		1	1	1	1	1	1	1	1	1	1	1	1	1	1	1	1	1	1	1	1	1	1	1	1	1	1	1	0.98	1	1	1	1	1	1	1	1	1	1	1	1	1
NC_001134.8	623413	A	T	upstream_gene_variant	exon-NM_001178546.1-1	GENE_exon-NM_001178546.1-1	c.-4890T>A		1	0.979167	1	1	1	1	0.985507	1	1	1	1	1	1	1	1	1	1	1	1	1	1	1	1	1	1	1	1	1	1	1	1	1	1	1	1	1	0.983607	1	1	1	1
NC_001134.8	623418	A	T	upstream_gene_variant	exon-NM_001178546.1-1	GENE_exon-NM_001178546.1-1	c.-4895T>A		1	1	1	1	1	1	1	1	1	1	1	1	1	1	1	1	1	1	1	1	1	0.970588	1	1	0.969697	1	1	1	0.96875	1	1	1	1	1	1	1	0.981818	1	1	1	1
NC_001134.8	623427	A	G	upstream_gene_variant	exon-NM_001178546.1-1	GENE_exon-NM_001178546.1-1	c.-4904T>C		1	1	1	1	1	1	1	1	1	1	1	1	1	1	1	1	1	1	1	1	1	1	1	1	1	1	1	1	1	1	1	1	1	1	1	1	1	1	1	1	1
NC_001134.8	623785	C	T	synonymous_variant	exon-NM_001178549.1-1	GENE_exon-NM_001178549.1-1	c.210C>T	p.Ser70Ser	1	1	1	1	1	1	1	1	1	1	1	1	1	1	1	1	1	1	1	1	1	1	1	1	1	1	1	1	1	1	1	1	1	1	1	1	1	1	1	1	1
NC_001134.8	623818	A	G	synonymous_variant	exon-NM_001178549.1-1	GENE_exon-NM_001178549.1-1	c.243A>G	p.Leu81Leu	1	1	1	1	1	1	1	1	1	1	1	1	1	1	1	1	1	1	1	1	1	1	1	1	1	1	1	1	1	1	1	1	1	1	1	1	1	1	1	1	1
NC_001134.8	623968	G	T	synonymous_variant	exon-NM_001178549.1-1	GENE_exon-NM_001178549.1-1	c.393G>T	p.Leu131Leu	1	1	1	1	1	1	1	1	1	1	1	1	1	1	1	1	1	1	1	1	1	1	1	1	1	1	1	1	1	1	1	1	1	1	1	1	1	1	1	1	1
NC_001134.8	624009	C	T	missense_variant	exon-NM_001178549.1-1	GENE_exon-NM_001178549.1-1	c.434C>T	p.Ala145Val	1	1	1	1	1	1	1	1	1	1	1	1	1	1	1	1	1	1	1	1	1	1	1	1	1	1	1	1	1	1	1	1	1	1	1	1	1	1	1	1	1
NC_001134.8	624052	A	T	synonymous_variant	exon-NM_001178549.1-1	GENE_exon-NM_001178549.1-1	c.477A>T	p.Ala159Ala	0.965517	1	1	1	1	0.984127	1	1	1	1	1	1	1	1	1	1	1	1	1	1	1	1	1	1	1	1	1	1	1	1	1	1	1	1	1	1	1	1	1	1	1
NC_001134.8	624076	T	C	synonymous_variant	exon-NM_001178549.1-1	GENE_exon-NM_001178549.1-1	c.501T>C	p.Arg167Arg	1	1	1	1	1	1	1	1	1	1	1	1	1	1	1	1	1	1	1	1	1	1	1	1	1	1	1	1	1	1	1	1	1	1	1	1	1	1	1	1	1
NC_001134.8	624215	A	G	upstream_gene_variant	MIN7	gene-YBR201C-A	c.-277A>G		1	1	1	1	1	1	1	1	1	1	1	1	1	1	1	1	1	1	1	1	1	1	1	1	1	1	1	1	1	1	1	1	1	1	1	1	1	1	1	1	1
NC_001134.8	624493	C	T	splice_region_variant&stop_retained_variant	exon-NM_001184676.3-1	GENE_exon-NM_001184676.3-1	c.204G>A	p.Ter68Ter	1	1	1	1	1	1	1	1	1	1	1	1	1	1	1	1	1	1	1	1	1	1	1	1	1	1	1	1	1	1	1	1	1	1	1	1	1	1	1	1	1
NC_001134.8	624540	A	T	missense_variant	exon-NM_001184676.3-1	GENE_exon-NM_001184676.3-1	c.157T>A	p.Tyr53Asn	1	1	1	1	1	1	1	1	1	1	1	1	1	1	1	1	1	1	1	1	1	1	1	1	1	1	1	1	1	1	1	1	1	1	1	1	1	1	1	1	1
NC_001134.8	624736	CAAAA	TAAAG	upstream_gene_variant	exon-NM_001184676.3-1	GENE_exon-NM_001184676.3-1	c.-44_-40delTTTTGinsCTTTA		1	1	1	1	1	1	1	1	1	1	1	1	1	1	1	1	1	1	1	1	1	1	1	1	1	1	1	1	1	1	1	1	1	1	1	1	1	1	1	1	1
NC_001134.8	624762	T	C	upstream_gene_variant	exon-NM_001184676.3-1	GENE_exon-NM_001184676.3-1	c.-66A>G		1	1	1	1	1	1	1	1	1	1	1	1	1	1	1	1	1	1	1	1	1	1	1	1	1	1	1	1	1	1	1	1	1	1	1	1	1	1	1	1	1
NC_001134.8	624798	A	G	upstream_gene_variant	exon-NM_001184676.3-1	GENE_exon-NM_001184676.3-1	c.-102T>C		1	1	1	1	1	1	1	1	1	1	1	1	1	1	1	1	1	1	1	1	1	1	1	1	1	1	1	1	1	1	1	1	1	1	1	1	1	1	1	1	1
NC_001134.8	624805	G	A	upstream_gene_variant	exon-NM_001184676.3-1	GENE_exon-NM_001184676.3-1	c.-109C>T		1	1	1	1	1	1	1	1	1	1	1	1	1	1	1	1	1	1	1	1	1	1	1	1	1	1	1	1	1	1	1	1	1	1	1	1	1	1	1	1	1
NC_001134.8	624836	C	A	upstream_gene_variant	exon-NM_001184676.3-1	GENE_exon-NM_001184676.3-1	c.-140G>T		1	1	1	1	1	1	1	1	1	1	1	1	1	1	1	1	1	1	1	1	1	1	1	1	1	1	1	1	1	1	1	1	1	1	1	1	1	1	1	1	1
NC_001134.8	624885	ATTTTGC	ATTTTTGC	upstream_gene_variant	exon-NM_001184676.3-1	GENE_exon-NM_001184676.3-1	c.-194_-193insA		1	1	1	1	1	1	1	1	1	1	1	1	1	1	1	1	1	1	1	1	1	1	1	1	1	1	1	1	1	1	1	1	1	1	1	1	1	1	1	1	1
NC_001134.8	625077	T	C	upstream_gene_variant	exon-NM_001184676.3-1	GENE_exon-NM_001184676.3-1	c.-381A>G		1	1	1	1	1	1	1	1	1	1	1	1	1	1	1	1	1	1	1	1	1	1	1	1	1	1	1	1	1	1	1	1	1	1	1	1	1	1	1	1	1
NC_001134.8	625150	C	G	upstream_gene_variant	exon-NM_001184676.3-1	GENE_exon-NM_001184676.3-1	c.-454G>C		1	1	1	1	1	1	1	1	1	1	1	1	1	1	1	1	1	1	1	1	1	1	1	1	1	1	1	1	1	1	1	1	0.985075	1	1	1	1	1	1	1	1
NC_001134.8	625203	C	A	upstream_gene_variant	exon-NM_001184676.3-1	GENE_exon-NM_001184676.3-1	c.-507G>T		1	1	1	1	0.970588	1	1	1	1	1	1	1	1	1	1	1	1	1	1	1	1	1	1	1	1	1	1	1	1	1	1	1	1	0.980392	1	1	0.981481	0.948718	1	1	1
NC_001134.8	625210	G	A	upstream_gene_variant	exon-NM_001184676.3-1	GENE_exon-NM_001184676.3-1	c.-514C>T		1	1	1	1	1	1	1	1	1	1	1	1	1	1	1	1	1	1	1	1	1	1	1	1	1	1	1	1	1	1	1	1	1	1	1	1	1	1	1	1	1
NC_001134.8	625234	T	G	upstream_gene_variant	exon-NM_001184676.3-1	GENE_exon-NM_001184676.3-1	c.-538A>C		1	1	1	1	1	1	1	1	1	1	1	1	1	1	1	1	1	1	1	1	1	1	1	1	1	1	1	1	1	1	1	1	1	0.983607	1	1	1	1	1	1	1
NC_001134.8	625298	A	G	upstream_gene_variant	exon-NM_001184676.3-1	GENE_exon-NM_001184676.3-1	c.-602T>C		1	1	1	1	1	1	1	1	1	1	1	1	1	1	1	1	1	1	1	1	1	1	1	1	1	1	1	1	1	1	1	1	1	1	1	1	1	1	1	1	1
NC_001134.8	625597	G	A	upstream_gene_variant	exon-NM_001184676.3-1	GENE_exon-NM_001184676.3-1	c.-901C>T		1	1	1	1	1	1	1	1	1	1	1	1	1	1	1	1	1	1	1	1	1	1	1	1	1	1	1	1	1	1	1	1	1	1	1	1	1	1	1	1	1
NC_001134.8	625628	A	C	upstream_gene_variant	exon-NM_001184676.3-1	GENE_exon-NM_001184676.3-1	c.-932T>G		1	1	0.977778	1	1	1	1	1	1	1	1	1	0.977273	1	1	1	1	1	0.967742	1	1	1	1	1	1	1	1	1	0.975	1	1	1	1	1	1	1	0.986301	1	1	1	1
NC_001134.8	625690	C	A	upstream_gene_variant	exon-NM_001184676.3-1	GENE_exon-NM_001184676.3-1	c.-994G>T		1	1	1	1	1	1	1	1	0.985294	1	1	1	1	1	1	0.952381	1	1	1	0.959184	1	0.956522	1	1	1	1	1	0.976744	1	1	1	1	1	1	1	1	1	1	1	1	1
NC_001134.8	625721	C	T	upstream_gene_variant	exon-NM_001184676.3-1	GENE_exon-NM_001184676.3-1	c.-1025G>A		1	1	1	1	1	1	1	0.96875	1	1	1	1	1	1	1	1	1	1	1	1	1	1	1	1	1	1	1	1	1	1	1	1	1	1	1	1	1	1	1	1	1
NC_001134.8	625733	G	C	upstream_gene_variant	exon-NM_001184676.3-1	GENE_exon-NM_001184676.3-1	c.-1037C>G		1	1	1	1	1	1	1	1	1	1	1	1	1	1	1	1	1	1	1	1	1	1	1	1	1	1	1	1	1	1	1	1	1	1	1	1	1	1	1	1	1
NC_001134.8	625761	T	C	upstream_gene_variant	exon-NM_001184676.3-1	GENE_exon-NM_001184676.3-1	c.-1065A>G		1	1	1	1	1	1	1	1	1	1	1	1	1	1	1	1	1	1	1	1	1	1	1	1	1	1	1	1	1	1	1	1	1	1	1	1	1	1	1	1	1
NC_001134.8	625843	T	C	synonymous_variant	exon-NM_001178550.4-1	GENE_exon-NM_001178550.4-1	c.72T>C	p.Phe24Phe	1	1	1	1	1	1	1	1	1	1	1	1	1	1	1	1	1	1	1	1	1	1	1	1	1	1	1	1	1	1	1	1	1	1	1	1	1	1	1	1	1
NC_001134.8	625876	T	C	synonymous_variant	exon-NM_001178550.4-1	GENE_exon-NM_001178550.4-1	c.105T>C	p.Ser35Ser	1	1	1	1	1	1	1	1	1	1	1	1	1	1	1	1	1	1	1	1	1	1	1	1	1	1	1	1	1	1	1	1	1	1	1	1	1	1	1	1	1
NC_001134.8	626092	A	G	synonymous_variant	exon-NM_001178550.4-1	GENE_exon-NM_001178550.4-1	c.321A>G	p.Gln107Gln	1	1	1	1	1	1	1	1	1	1	1	1	1	1	1	1	1	1	1	1	1	1	1	1	1	1	1	1	1	1	1	1	1	1	1	1	1	1	1	1	1
NC_001134.8	626608	T	C	synonymous_variant	exon-NM_001178550.4-1	GENE_exon-NM_001178550.4-1	c.837T>C	p.Thr279Thr	1	1	1	1	1	1	1	1	1	1	1	1	1	1	1	1	1	1	1	1	1	1	1	1	1	1	1	1	1	1	1	1	1	1	1	1	1	1	1	1	1
NC_001134.8	626629	C	A	synonymous_variant	exon-NM_001178550.4-1	GENE_exon-NM_001178550.4-1	c.858C>A	p.Ser286Ser	1	1	1	1	1	1	1	1	1	1	1	1	1	1	1	1	1	1	1	1	1	1	1	1	1	1	1	1	1	0.976744	1	1	1	1	1	1	1	1	1	1	1
NC_001134.8	626656	G	A	synonymous_variant	exon-NM_001178550.4-1	GENE_exon-NM_001178550.4-1	c.885G>A	p.Lys295Lys	1	0.96875	1	1	1	1	1	1	1	1	1	1	1	1	1	1	1	1	1	1	1	1	1	1	1	1	1	1	1	1	1	1	1	1	1	1	1	1	1	1	1
NC_001134.8	626680	A	T	synonymous_variant	exon-NM_001178550.4-1	GENE_exon-NM_001178550.4-1	c.909A>T	p.Arg303Arg	1	1	1	1	1	1	1	1	1	1	1	1	1	1	1	1	1	1	1	1	1	1	1	1	1	1	1	1	1	1	1	1	1	1	1	1	1	1	1	1	1
NC_001134.8	627001	T	A	synonymous_variant	exon-NM_001178550.4-1	GENE_exon-NM_001178550.4-1	c.1230T>A	p.Val410Val	1	1	1	1	1	1	1	1	1	1	1	1	1	1	1	1	1	1	1	1	1	1	0.982759	1	1	1	1	1	1	1	1	1	1	1	1	1	1	1	1	1	1
NC_001134.8	627055	A	T	synonymous_variant	exon-NM_001178550.4-1	GENE_exon-NM_001178550.4-1	c.1284A>T	p.Val428Val	1	0.973684	1	1	1	1	0.984848	1	1	1	1	0.958333	1	0.98	1	1	1	1	1	1	1	1	1	1	1	1	1	1	1	1	1	1	1	0.985294	1	1	1	1	1	1	1
NC_001134.8	628267	TGT	CGC	missense_variant	exon-NM_001178550.4-1	GENE_exon-NM_001178550.4-1	c.2496_2498delTGTinsCGC	p.Val833Ala	1	1	1	1	1	1	1	1	1	1	1	1	1	1	1	1	1	1	1	1	1	1	1	1	1	1	1	1	1	1	1	1	1	1	1	1	1	1	1	1	1
NC_001134.8	628345	T	C	upstream_gene_variant	exon-NM_001184676.3-1	GENE_exon-NM_001184676.3-1	c.-3649A>G		1	1	1	1	0.964286	1	1	1	1	1	1	1	1	1	1	1	1	1	1	1	1	1	1	1	1	1	1	1	1	1	1	1	1	1	1	1	1	1	1	1	1
NC_001134.8	628361	CTTTTTTTCATTTCC	CTTTTTTTTCATTTCC	upstream_gene_variant	exon-NM_001184676.3-1	GENE_exon-NM_001184676.3-1	c.-3673_-3672insA		1	1	1	1	1	1	1	1	1	1	1	1	1	1	0.96	1	1	1	1	1	1	1	1	1	1	0.9375	1	1	1	1	1	1	1	1	1	1	1	1	1	1	1
NC_001134.8	628663	GCCCCTG	GCCCTG	upstream_gene_variant	exon-NM_001184676.3-1	GENE_exon-NM_001184676.3-1	c.-3971delG		1	1	1	1	1	1	1	1	1	1	1	1	1	0.980769	1	1	1	1	1	1	1	1	1	1	1	1	1	1	1	1	1	1	1	1	1	1	1	1	1	1	0.973684
NC_001134.8	628674	T	C	upstream_gene_variant	exon-NM_001184676.3-1	GENE_exon-NM_001184676.3-1	c.-3978A>G		1	1	1	1	1	1	1	1	1	1	1	1	1	1	1	1	1	1	1	1	1	1	1	1	1	1	1	1	1	1	1	1	1	1	1	1	1	1	1	1	1
NC_001134.8	628807	T	C	upstream_gene_variant	exon-NM_001184676.3-1	GENE_exon-NM_001184676.3-1	c.-4111A>G		1	1	1	1	1	1	1	1	1	1	1	1	1	1	1	1	1	1	1	1	1	1	1	1	1	1	1	1	1	1	1	1	1	1	1	1	1	1	1	1	1
NC_001134.8	628886	CAAAAATAT	CAAAAAATAT	upstream_gene_variant	exon-NM_001184676.3-1	GENE_exon-NM_001184676.3-1	c.-4196_-4195insT		1	1	1	1	1	1	1	1	1	1	1	1	1	1	1	1	1	1	1	1	1	1	1	1	1	1	1	1	1	1	1	1	1	1	1	1	1	1	1	1	1
NC_001134.8	628943	C	G	upstream_gene_variant	exon-NM_001184676.3-1	GENE_exon-NM_001184676.3-1	c.-4247G>C		1	0.952381	1	1	1	1	1	0.96875	1	1	1	1	1	1	1	1	1	1	1	1	1	1	1	0.98	0.970588	1	1	1	1	1	1	1	1	1	1	1	1	1	1	1	1
NC_001134.8	629013	G	A	upstream_gene_variant	exon-NM_001184676.3-1	GENE_exon-NM_001184676.3-1	c.-4317C>T		1	1	1	1	1	1	1	1	1	1	1	1	1	1	1	1	1	1	1	1	1	1	1	1	1	1	1	1	1	1	1	1	1	1	1	1	1	1	1	1	1
NC_001134.8	629133	A	G	upstream_gene_variant	exon-NM_001184676.3-1	GENE_exon-NM_001184676.3-1	c.-4437T>C		1	0.964286	1	1	1	1	1	1	1	1	1	1	1	1	1	1	1	1	1	1	1	1	1	1	1	1	1	1	1	1	1	1	1	1	1	1	1	1	1	1	1
NC_001134.8	629145	A	G	upstream_gene_variant	exon-NM_001184676.3-1	GENE_exon-NM_001184676.3-1	c.-4449T>C		1	1	1	1	1	1	1	1	1	1	1	1	1	1	1	1	1	1	1	1	1	1	1	1	1	1	1	1	1	1	1	1	1	1	1	1	1	1	1	1	1
NC_001134.8	629259	G	A	missense_variant	exon-NM_001178551.2-1	GENE_exon-NM_001178551.2-1	c.92G>A	p.Ser31Asn	1	1	1	1	1	1	1	1	1	1	1	1	1	1	1	1	1	1	1	1	1	1	1	1	1	1	1	1	1	1	1	1	1	1	1	1	1	1	1	1	1
NC_001134.8	629636	C	T	synonymous_variant	exon-NM_001178551.2-1	GENE_exon-NM_001178551.2-1	c.469C>T	p.Leu157Leu	1	1	1	1	1	1	1	1	1	1	1	1	1	1	1	1	1	1	1	1	1	1	1	1	1	1	1	1	1	1	1	1	1	1	1	1	1	1	1	1	1
NC_001134.8	629641	G	A	synonymous_variant	exon-NM_001178551.2-1	GENE_exon-NM_001178551.2-1	c.474G>A	p.Lys158Lys	1	1	1	1	1	1	1	1	1	1	1	1	1	1	0.96	1	1	1	1	1	1	1	1	1	1	1	1	1	1	1	1	1	1	1	1	1	1	1	1	1	1
NC_001134.8	629782	T	C	synonymous_variant	exon-NM_001178551.2-1	GENE_exon-NM_001178551.2-1	c.615T>C	p.Gly205Gly	1	1	1	1	1	1	1	1	1	1	1	1	1	1	1	1	1	1	1	1	1	1	1	1	1	1	1	1	1	1	1	1	1	1	1	1	1	1	1	1	1
NC_001134.8	630091	TCCA	CCCG	synonymous_variant	exon-NM_001178551.2-1	GENE_exon-NM_001178551.2-1	c.924_927delTCCAinsCCCG	p.310	1	1	1	1	1	1	1	1	1	1	1	1	1	1	1	1	1	1	1	1	1	1	1	1	1	1	1	1	1	1	1	1	1	1	1	1	1	1	1	1	1
NC_001134.8	630671	T	A	missense_variant	exon-NM_001178551.2-1	GENE_exon-NM_001178551.2-1	c.1504T>A	p.Leu502Ile	1	1	1	1	1	1	1	1	1	1	1	1	1	1	1	1	1	1	1	1	1	1	1	1	1	1	1	1	1	1	1	1	1	1	1	1	1	1	1	1	1
NC_001134.8	630784	C	T	synonymous_variant	exon-NM_001178551.2-1	GENE_exon-NM_001178551.2-1	c.1617C>T	p.Tyr539Tyr	1	1	1	1	1	1	1	1	1	1	1	1	1	1	1	1	1	1	1	1	1	1	1	1	1	1	1	1	1	1	1	1	1	1	1	1	1	1	1	1	1
NC_001134.8	630833	C	T	synonymous_variant	exon-NM_001178551.2-1	GENE_exon-NM_001178551.2-1	c.1666C>T	p.Leu556Leu	1	1	1	1	1	1	1	1	1	1	1	1	1	1	1	1	1	1	1	1	1	1	1	1	1	1	1	1	1	1	1	1	0.977273	1	1	1	1	1	1	1	1
NC_001134.8	631243	C	T	synonymous_variant	exon-NM_001178551.2-1	GENE_exon-NM_001178551.2-1	c.2076C>T	p.Cys692Cys	1	1	1	1	1	1	1	1	1	1	1	1	1	1	1	1	1	1	1	1	1	1	1	1	1	1	1	1	0.967742	1	1	1	1	1	1	1	1	1	1	1	1
NC_001134.8	631321	T	C	synonymous_variant	exon-NM_001178551.2-1	GENE_exon-NM_001178551.2-1	c.2154T>C	p.Tyr718Tyr	1	1	1	1	1	1	1	1	1	1	1	1	1	1	1	1	1	1	1	1	1	1	1	1	1	1	1	1	1	1	1	1	1	1	1	1	1	1	1	1	1
NC_001134.8	631353	G	A	missense_variant	exon-NM_001178551.2-1	GENE_exon-NM_001178551.2-1	c.2186G>A	p.Arg729His	1	1	1	1	1	1	1	1	1	1	1	1	1	1	1	1	1	1	1	1	1	1	1	1	1	1	1	1	1	1	1	1	1	1	1	1	1	1	1	1	1
NC_001134.8	631572	A	T	missense_variant	exon-NM_001178551.2-1	GENE_exon-NM_001178551.2-1	c.2405A>T	p.Tyr802Phe	1	1	1	1	1	1	1	1	1	1	1	1	1	1	1	1	1	1	1	1	1	1	1	1	1	1	1	1	0.964286	1	1	1	1	1	1	1	1	1	1	1	1
NC_001134.8	631668	T	C	missense_variant	exon-NM_001178551.2-1	GENE_exon-NM_001178551.2-1	c.2501T>C	p.Leu834Pro	1	1	1	1	1	1	1	1	1	1	1	1	1	1	1	1	1	1	1	1	1	1	1	1	1	1	1	1	1	1	1	1	1	1	1	1	1	1	1	1	1
NC_001134.8	631864	T	C	synonymous_variant	exon-NM_001178551.2-1	GENE_exon-NM_001178551.2-1	c.2697T>C	p.Ser899Ser	1	1	1	1	1	1	1	1	1	1	1	1	1	1	1	1	1	1	1	1	1	1	1	1	1	1	1	1	1	1	1	1	1	1	1	1	1	1	1	1	1
NC_001134.8	631870	A	G	synonymous_variant	exon-NM_001178551.2-1	GENE_exon-NM_001178551.2-1	c.2703A>G	p.Leu901Leu	1	1	1	1	1	1	1	1	1	1	1	1	1	1	1	1	1	1	1	1	1	1	1	1	1	1	1	1	1	1	1	1	1	1	1	1	1	1	1	1	1
NC_001134.8	632170	G	A	upstream_gene_variant	LDH1	gene-YBR204C	c.-83G>A		1	1	1	1	1	1	1	1	1	1	1	1	1	1	1	1	1	1	1	1	1	1	1	1	1	1	1	1	1	1	1	1	1	1	1	1	1	1	1	1	1
NC_001134.8	633957	GTTC	ATTT	synonymous_variant	exon-NM_001178553.3-1	GENE_exon-NM_001178553.3-1	c.336_339delGTTCinsATTT	p.114	1	1	1	1	1	1	1	1	1	1	1	1	1	1	1	1	1	1	1	1	1	1	1	1	1	1	1	1	1	1	1	1	1	1	1	1	1	1	1	1	1
NC_001134.8	634225	C	T	synonymous_variant	exon-NM_001178553.3-1	GENE_exon-NM_001178553.3-1	c.604C>T	p.Leu202Leu	1	1	1	1	1	1	1	1	1	1	1	1	1	1	1	1	1	1	1	1	1	1	1	1	1	1	1	1	1	1	1	1	1	1	1	1	1	1	1	1	1
NC_001134.8	634599	G	A	synonymous_variant	exon-NM_001178553.3-1	GENE_exon-NM_001178553.3-1	c.978G>A	p.Gly326Gly	1	1	1	1	1	1	1	1	1	1	1	1	1	1	1	1	1	1	1	1	1	1	1	1	1	1	1	1	1	1	1	1	1	1	1	1	1	1	1	1	1
NC_001134.8	635127	G	A	upstream_gene_variant	exon-NM_001178552.2-1	GENE_exon-NM_001178552.2-1	c.-1746C>T		1	1	1	1	1	1	1	1	1	1	1	1	1	1	1	1	1	1	1	1	1	1	1	1	1	1	1	1	1	1	1	1	1	1	1	1	1	1	1	1	1
NC_001134.8	635445	A	G	synonymous_variant	exon-NM_001178555.4-1	GENE_exon-NM_001178555.4-1	c.300A>G	p.Glu100Glu	1	1	1	1	1	1	1	1	1	1	1	1	1	1	1	1	1	1	1	1	1	1	1	1	1	1	1	1	1	1	1	1	1	1	1	1	1	1	1	1	1
NC_001134.8	635478	C	T	synonymous_variant	exon-NM_001178555.4-1	GENE_exon-NM_001178555.4-1	c.333C>T	p.Asp111Asp	1	1	1	1	1	1	0.986667	0.964286	1	1	1	1	1	1	0.974359	1	0.980392	1	1	0.984615	1	1	1	1	1	1	1	1	1	1	1	0.95	1	1	1	1	0.984848	1	0.966667	0.981481	1
NC_001134.8	635928	C	A	synonymous_variant	exon-NM_001178555.4-1	GENE_exon-NM_001178555.4-1	c.783C>A	p.Ser261Ser	1	1	1	1	1	1	1	1	1	1	1	1	1	1	1	1	1	1	1	1	1	1	1	1	1	1	1	1	1	1	1	1	1	1	1	1	1	1	1	1	1
NC_001134.8	635959	G	T	missense_variant	exon-NM_001178555.4-1	GENE_exon-NM_001178555.4-1	c.814G>T	p.Ala272Ser	1	1	1	1	1	1	1	1	1	1	1	1	0.975	0.981818	1	1	1	1	0.972222	0.983607	1	1	1	1	1	0.962963	1	0.979167	1	1	1	1	1	1	1	1	1	1	1	1	0.97561
NC_001134.8	636168	C	T	synonymous_variant	exon-NM_001178555.4-1	GENE_exon-NM_001178555.4-1	c.1023C>T	p.Asp341Asp	1	1	1	1	1	1	1	1	1	1	1	1	1	1	1	1	1	1	1	1	1	1	1	1	1	1	1	1	1	1	1	1	1	1	1	1	1	1	1	1	1
NC_001134.8	636267	C	T	synonymous_variant	exon-NM_001178555.4-1	GENE_exon-NM_001178555.4-1	c.1122C>T	p.Thr374Thr	1	1	1	1	1	1	1	1	1	1	1	1	1	1	1	1	1	1	1	1	1	1	1	1	1	1	1	1	1	1	1	1	1	1	1	1	1	1	1	1	1
NC_001134.8	636372	T	C	synonymous_variant	exon-NM_001178555.4-1	GENE_exon-NM_001178555.4-1	c.1227T>C	p.Ile409Ile	1	1	1	1	1	1	1	1	1	1	1	1	1	1	1	1	1	1	1	1	1	1	1	1	1	1	1	1	1	1	1	1	1	1	1	1	1	1	1	1	1
NC_001134.8	636537	A	G	synonymous_variant	exon-NM_001178555.4-1	GENE_exon-NM_001178555.4-1	c.1392A>G	p.Ala464Ala	1	1	1	1	1	1	1	1	1	1	1	1	1	1	1	1	1	1	1	1	1	1	1	1	1	1	1	1	1	1	1	1	1	1	1	1	1	1	1	1	1
NC_001134.8	636709	C	G	missense_variant	exon-NM_001178556.1-1	GENE_exon-NM_001178556.1-1	c.5502G>C	p.Leu1834Phe	1	1	1	1	1	1	1	1	1	1	1	1	1	1	1	1	1	1	1	1	1	1	1	1	1	1	1	1	1	1	1	1	1	1	1	1	1	1	1	1	1
NC_001134.8	636994	T	C	synonymous_variant	exon-NM_001178556.1-1	GENE_exon-NM_001178556.1-1	c.5217A>G	p.Gln1739Gln	1	1	1	1	1	1	1	1	1	1	1	1	1	1	1	1	1	1	1	1	1	1	1	1	1	1	1	1	1	1	1	1	1	1	1	1	1	1	1	1	1
NC_001134.8	637041	C	T	missense_variant	exon-NM_001178556.1-1	GENE_exon-NM_001178556.1-1	c.5170G>A	p.Glu1724Lys	1	1	1	1	1	1	1	1	1	1	1	1	1	1	1	1	1	1	1	1	1	1	1	1	1	1	1	1	1	1	1	1	1	1	1	1	1	1	1	1	1
NC_001134.8	637063	T	A	missense_variant	exon-NM_001178556.1-1	GENE_exon-NM_001178556.1-1	c.5148A>T	p.Lys1716Asn	1	1	1	0.941176	1	1	1	1	1	1	1	1	1	1	1	1	0.970588	1	1	1	1	1	0.977273	1	1	1	1	0.976744	1	1	1	1	1	1	1	0.954545	1	0.975	1	1	1
NC_001134.8	637264	T	C	synonymous_variant	exon-NM_001178556.1-1	GENE_exon-NM_001178556.1-1	c.4947A>G	p.Pro1649Pro	1	1	1	1	1	1	1	1	1	1	1	1	1	1	1	1	1	1	1	1	1	1	1	1	1	1	1	1	1	1	1	1	1	1	1	1	1	1	1	1	1
NC_001134.8	637366	T	C	synonymous_variant	exon-NM_001178556.1-1	GENE_exon-NM_001178556.1-1	c.4845A>G	p.Arg1615Arg	1	1	1	1	1	1	1	1	1	1	1	1	1	1	1	1	1	1	1	1	1	1	1	1	1	1	1	1	1	1	1	1	1	1	1	1	1	1	1	1	1
NC_001134.8	637651	C	G	missense_variant	exon-NM_001178556.1-1	GENE_exon-NM_001178556.1-1	c.4560G>C	p.Lys1520Asn	1	1	1	1	1	1	1	1	1	1	1	1	1	1	1	1	1	1	1	1	1	1	1	1	1	1	1	1	1	1	1	1	1	1	1	1	1	1	1	1	1
NC_001134.8	637785	T	C	missense_variant	exon-NM_001178556.1-1	GENE_exon-NM_001178556.1-1	c.4426A>G	p.Ile1476Val	1	1	1	1	1	1	1	1	1	1	1	1	1	1	1	1	1	1	1	1	1	1	1	1	1	1	1	1	1	1	1	1	1	1	1	1	1	1	1	1	1
NC_001134.8	637795	C	A	missense_variant	exon-NM_001178556.1-1	GENE_exon-NM_001178556.1-1	c.4416G>T	p.Lys1472Asn	1	1	1	1	1	1	1	1	1	1	1	1	1	1	1	1	1	1	1	1	1	1	1	1	1	1	1	1	1	1	1	1	1	1	1	1	1	1	1	1	1
NC_001134.8	637928	T	G	missense_variant	exon-NM_001178556.1-1	GENE_exon-NM_001178556.1-1	c.4283A>C	p.Lys1428Thr	1	1	1	1	1	1	0.983871	1	1	1	1	0.95	1	1	1	1	1	1	1	1	1	1	1	1	1	1	1	1	1	1	1	1	1	1	1	1	1	1	1	1	1
NC_001134.8	637990	C	T	synonymous_variant	exon-NM_001178556.1-1	GENE_exon-NM_001178556.1-1	c.4221G>A	p.Arg1407Arg	1	1	1	1	1	0.981481	1	1	1	1	1	1	1	1	1	1	1	1	1	1	1	1	1	1	1	1	1	1	1	1	1	1	1	0.988235	1	1	1	1	1	1	1
NC_001134.8	638086	A	G	synonymous_variant	exon-NM_001178556.1-1	GENE_exon-NM_001178556.1-1	c.4125T>C	p.Asp1375Asp	1	1	1	1	1	1	1	1	1	1	1	1	1	1	1	1	1	1	1	1	1	1	1	1	1	1	1	1	1	1	1	1	1	1	1	1	1	1	1	1	1
NC_001134.8	639220	C	G	synonymous_variant	exon-NM_001178556.1-1	GENE_exon-NM_001178556.1-1	c.2991G>C	p.Val997Val	1	1	1	1	1	1	1	1	1	1	1	1	1	1	1	1	1	1	1	1	1	1	1	1	1	1	1	1	1	1	1	1	1	1	1	1	1	1	1	1	1
NC_001134.8	639337	C	T	synonymous_variant	exon-NM_001178556.1-1	GENE_exon-NM_001178556.1-1	c.2874G>A	p.Lys958Lys	1	1	1	1	1	0.985915	1	1	1	1	1	1	1	1	1	1	1	1	1	1	0.98	1	1	1	1	1	1	1	1	1	1	1	1	1	1	1	0.983871	1	1	1	1
NC_001134.8	639427	A	G	synonymous_variant	exon-NM_001178556.1-1	GENE_exon-NM_001178556.1-1	c.2784T>C	p.His928His	1	1	1	1	1	1	1	1	1	1	1	1	1	1	1	1	1	1	1	1	1	1	1	1	1	1	1	1	1	1	1	1	1	1	1	1	1	1	1	1	1
NC_001134.8	639700	C	T	synonymous_variant	exon-NM_001178556.1-1	GENE_exon-NM_001178556.1-1	c.2511G>A	p.Arg837Arg	1	1	1	1	1	1	1	1	1	1	1	1	1	1	1	1	1	1	1	1	1	1	1	1	1	1	1	1	1	1	1	1	1	1	1	1	1	1	1	1	1
NC_001134.8	639745	G	A	synonymous_variant	exon-NM_001178556.1-1	GENE_exon-NM_001178556.1-1	c.2466C>T	p.Phe822Phe	1	1	1	1	1	1	1	1	1	1	1	1	1	1	1	1	1	1	1	1	1	1	1	1	1	1	1	1	1	1	1	1	1	1	1	1	1	1	1	1	1
NC_001134.8	639793	G	A	synonymous_variant	exon-NM_001178556.1-1	GENE_exon-NM_001178556.1-1	c.2418C>T	p.Asp806Asp	1	1	1	1	1	1	1	1	1	1	1	1	1	1	1	1	1	1	1	1	1	1	1	1	1	1	1	1	1	1	1	1	1	1	1	1	1	1	1	1	1
NC_001134.8	639832	G	A	synonymous_variant	exon-NM_001178556.1-1	GENE_exon-NM_001178556.1-1	c.2379C>T	p.Gly793Gly	1	1	1	1	1	1	1	1	1	1	1	1	1	1	1	1	1	1	1	1	1	1	1	1	1	1	1	1	1	1	1	1	0.983333	1	1	1	1	1	1	1	1
NC_001134.8	640834	T	C	missense_variant	exon-NM_001178556.1-1	GENE_exon-NM_001178556.1-1	c.1377A>G	p.Ile459Met	1	1	1	1	1	1	1	1	1	1	1	1	1	1	1	1	1	1	1	1	1	1	1	1	1	1	1	1	1	1	1	1	1	1	1	1	1	1	1	1	1
NC_001134.8	641071	T	G	synonymous_variant	exon-NM_001178556.1-1	GENE_exon-NM_001178556.1-1	c.1140A>C	p.Val380Val	1	1	1	1	1	0.981132	1	1	1	1	1	1	1	1	1	1	1	1	1	1	1	1	1	1	1	1	1	1	1	1	1	1	1	1	1	1	1	1	1	1	1
NC_001134.8	641302	C	T	synonymous_variant	exon-NM_001178556.1-1	GENE_exon-NM_001178556.1-1	c.909G>A	p.Glu303Glu	1	1	1	1	1	1	0.983051	1	1	1	1	1	1	1	1	1	1	1	1	1	1	1	1	1	1	1	1	1	1	1	1	1	1	1	1	1	1	1	1	1	1
NC_001134.8	641433	A	G	missense_variant	exon-NM_001178556.1-1	GENE_exon-NM_001178556.1-1	c.778T>C	p.Ser260Pro	1	1	1	1	1	1	1	0.971429	1	1	1	1	1	1	1	1	1	1	1	1	1	1	1	1	1	1	1	1	1	1	1	1	1	1	1	1	0.979592	1	1	1	1
NC_001134.8	641467	A	G	synonymous_variant	exon-NM_001178556.1-1	GENE_exon-NM_001178556.1-1	c.744T>C	p.Ser248Ser	1	1	1	1	1	1	1	1	1	1	1	1	1	1	1	1	1	1	1	1	1	1	1	1	1	1	1	1	1	1	1	1	1	1	1	1	1	1	1	1	1
NC_001134.8	641842	C	T	synonymous_variant	exon-NM_001178556.1-1	GENE_exon-NM_001178556.1-1	c.369G>A	p.Ala123Ala	1	1	1	1	1	1	1	1	1	1	1	1	1	1	1	1	1	1	1	1	1	1	1	1	1	1	1	1	1	1	1	1	1	1	1	1	1	1	1	1	1
NC_001134.8	642049	C	T	synonymous_variant	exon-NM_001178556.1-1	GENE_exon-NM_001178556.1-1	c.162G>A	p.Ser54Ser	1	1	1	0.964286	1	1	1	1	1	1	1	1	1	1	1	1	1	1	1	1	1	1	1	1	1	1	1	1	1	1	1	1	1	1	1	1	1	1	1	1	1
NC_001134.8	642256	T	C	upstream_gene_variant	exon-NM_001178556.1-1	GENE_exon-NM_001178556.1-1	c.-46A>G		1	1	1	1	1	1	1	1	1	1	1	1	1	1	1	1	1	1	1	1	1	1	1	1	1	1	1	1	1	1	1	1	1	1	1	1	1	1	1	1	1
NC_001134.8	642483	G	A	upstream_gene_variant	exon-NM_001178556.1-1	GENE_exon-NM_001178556.1-1	c.-273C>T		1	1	1	1	1	1	1	1	1	1	1	1	1	1	1	1	1	1	1	1	1	1	1	1	1	1	1	1	1	1	1	1	1	1	1	1	1	1	1	1	1
NC_001134.8	642492	A	G	upstream_gene_variant	exon-NM_001178556.1-1	GENE_exon-NM_001178556.1-1	c.-282T>C		1	1	1	1	1	1	1	1	1	1	1	1	1	1	1	1	1	1	1	1	1	1	1	1	1	1	1	0.981481	1	1	1	1	1	1	1	1	1	1	1	1	1
NC_001134.8	642993	CAAAAAAAAAAAGAAGCT	CAAAAAAAAGAAGCT	upstream_gene_variant	exon-NM_001178556.1-1	GENE_exon-NM_001178556.1-1	c.-794_-792delTTT		1	1	1	1	1	1	1	1	1	1	1	1	1	1	1	1	1	1	1	1	1	1	1	1	1	1	1	1	1	1	1	1	1	1	1	1	1	1	1	1	1
NC_001134.8	643134	G	A	upstream_gene_variant	exon-NM_001178556.1-1	GENE_exon-NM_001178556.1-1	c.-924C>T		1	1	1	1	1	1	1	1	1	1	1	1	1	1	1	1	1	1	1	1	1	1	1	1	1	1	1	1	1	1	1	0.974359	1	1	1	1	1	1	1	1	1
NC_001134.8	643176	G	A	upstream_gene_variant	exon-NM_001178556.1-1	GENE_exon-NM_001178556.1-1	c.-966C>T		1	1	1	1	1	1	1	1	1	1	1	1	1	1	1	1	1	1	1	1	1	1	1	1	1	1	1	1	1	1	1	1	1	1	1	1	1	1	1	1	1
NC_001134.8	643432	G	A	upstream_gene_variant	exon-NM_001178556.1-1	GENE_exon-NM_001178556.1-1	c.-1222C>T		1	1	1	1	1	1	1	1	1	1	1	1	1	1	1	1	1	1	1	1	1	1	1	1	1	1	1	1	1	1	1	1	1	1	1	1	1	1	1	1	1
NC_001134.8	643866	A	T	upstream_gene_variant	exon-NM_001178556.1-1	GENE_exon-NM_001178556.1-1	c.-1656T>A		1	1	1	1	1	1	1	1	1	1	1	1	1	1	1	1	1	1	1	1	1	1	1	1	1	1	1	1	1	1	1	1	1	1	1	1	1	1	1	1	1
NC_001134.8	643914	GT	AA	upstream_gene_variant	exon-NM_001178556.1-1	GENE_exon-NM_001178556.1-1	c.-1705_-1704delACinsTT		1	1	1	1	1	1	1	1	1	1	1	1	1	1	1	1	1	1	1	1	1	1	1	1	1	1	1	1	1	1	1	1	1	1	1	1	1	1	1	1	1
NC_001134.8	643931	T	C	upstream_gene_variant	exon-NM_001178556.1-1	GENE_exon-NM_001178556.1-1	c.-1721A>G		1	1	1	1	1	1	1	1	1	1	1	1	1	1	1	1	1	1	1	1	1	1	1	1	1	1	1	1	1	1	1	1	1	1	1	1	1	1	1	1	1
NC_001134.8	643991	A	C	upstream_gene_variant	exon-NM_001178556.1-1	GENE_exon-NM_001178556.1-1	c.-1781T>G		1	1	1	1	0.978261	1	1	1	1	1	1	1	1	1	1	1	1	1	1	1	1	1	1	1	1	1	1	1	1	1	1	1	0.982456	1	1	1	1	1	1	1	1
NC_001134.8	644106	TAGCGTTTTGCTACTAACAAA	TA	upstream_gene_variant	exon-NM_001178556.1-1	GENE_exon-NM_001178556.1-1	c.-1916_-1898delTTTGTTAGTAGCAAAACGC		1	1	1	1	1	1	1	1	1	1	1	1	1	1	1	1	1	1	1	1	1	1	1	1	1	1	1	1	1	1	1	1	1	1	1	1	1	1	1	1	1
NC_001134.8	644145	G	A	upstream_gene_variant	exon-NM_001178556.1-1	GENE_exon-NM_001178556.1-1	c.-1935C>T		1	0.967742	1	1	1	1	1	1	1	1	1	1	1	1	1	1	1	1	1	1	1	1	1	1	1	1	1	1	1	1	1	1	1	1	1	1	1	1	1	1	1
NC_001134.8	644333	G	T	upstream_gene_variant	exon-NM_001178556.1-1	GENE_exon-NM_001178556.1-1	c.-2123C>A		1	1	1	1	1	1	0.985915	1	0.985714	1	1	1	1	1	1	1	1	0.983871	0.964286	1	1	1	1	1	1	1	1	1	1	1	1	1	1	1	1	1	1	1	1	1	1
NC_001134.8	644482	G	C	upstream_gene_variant	exon-NM_001178556.1-1	GENE_exon-NM_001178556.1-1	c.-2272C>G		1	1	1	1	1	1	1	1	1	1	1	1	1	1	1	1	1	1	1	1	1	1	1	1	1	1	1	1	1	1	1	1	1	1	1	1	1	1	1	1	1
NC_001134.8	644529	C	T	upstream_gene_variant	exon-NM_001178556.1-1	GENE_exon-NM_001178556.1-1	c.-2319G>A		1	1	1	1	1	1	1	1	1	1	1	1	1	1	0.976744	1	1	1	1	1	1	1	1	1	1	1	1	1	1	1	1	1	1	1	1	1	1	1	1	1	1
NC_001134.8	644646	C	T	upstream_gene_variant	exon-NM_001178556.1-1	GENE_exon-NM_001178556.1-1	c.-2436G>A		1	1	1	1	1	1	1	1	1	1	1	1	1	1	1	1	1	1	1	1	1	1	1	1	1	1	1	1	1	1	1	1	1	1	1	1	1	1	1	1	1
NC_001134.8	644790	T	C	upstream_gene_variant	exon-NM_001178556.1-1	GENE_exon-NM_001178556.1-1	c.-2580A>G		1	1	1	1	1	1	1	1	1	1	1	1	1	1	1	1	1	1	1	1	1	1	1	1	1	1	1	1	1	1	1	1	1	1	1	1	1	1	1	1	1
NC_001134.8	645021	C	T	upstream_gene_variant	exon-NM_001178556.1-1	GENE_exon-NM_001178556.1-1	c.-2811G>A		1	1	1	1	1	1	1	1	1	1	1	1	1	1	1	1	1	1	1	1	1	1	1	1	1	1	1	1	1	1	1	1	1	1	1	1	1	1	1	1	1
NC_001134.8	645058	C	A	upstream_gene_variant	exon-NM_001178556.1-1	GENE_exon-NM_001178556.1-1	c.-2848G>T		1	1	1	1	1	1	0.986301	1	1	1	1	1	1	1	1	1	1	0.981481	1	1	1	1	1	1	1	0.972973	1	1	1	1	1	1	1	1	1	0.972222	1	1	1	1	1
NC_001134.8	645081	T	C	upstream_gene_variant	exon-NM_001178556.1-1	GENE_exon-NM_001178556.1-1	c.-2871A>G		1	1	1	1	1	1	1	1	1	1	1	1	1	1	1	1	1	1	1	1	1	1	1	1	1	1	1	1	1	1	1	1	1	1	1	1	1	1	1	1	1
NC_001134.8	645289	G	A	upstream_gene_variant	exon-NM_001178556.1-1	GENE_exon-NM_001178556.1-1	c.-3079C>T		1	1	1	1	1	1	1	1	1	1	1	1	1	1	1	1	1	1	1	1	1	1	1	1	1	1	1	1	1	1	1	1	1	1	1	1	1	1	1	1	1
NC_001134.8	645341	A	G	upstream_gene_variant	exon-NM_001178556.1-1	GENE_exon-NM_001178556.1-1	c.-3131T>C		1	1	1	1	1	1	1	1	1	1	1	1	1	1	1	1	1	1	1	1	1	1	1	1	1	1	1	1	1	1	1	1	1	1	1	1	1	1	1	1	1
NC_001134.8	645461	CCTT	TCTC	upstream_gene_variant	exon-NM_001178556.1-1	GENE_exon-NM_001178556.1-1	c.-3254_-3251delAAGGinsGAGA		1	1	1	1	1	1	1	1	1	1	1	1	1	1	1	1	1	1	1	1	1	1	1	1	1	1	1	1	1	1	1	1	1	1	1	1	1	1	1	1	1
NC_001134.8	645592	C	T	synonymous_variant	exon-NM_001178558.1-1	GENE_exon-NM_001178558.1-1	c.43C>T	p.Leu15Leu	1	1	1	1	1	1	1	1	1	1	1	1	1	1	1	1	1	1	1	1	1	1	1	1	1	1	0.985507	1	1	1	1	1	1	1	1	1	1	1	1	1	1
NC_001134.8	645738	A	G	synonymous_variant	exon-NM_001178558.1-1	GENE_exon-NM_001178558.1-1	c.189A>G	p.Ala63Ala	1	1	1	1	1	1	1	1	1	1	1	1	1	1	1	1	1	1	1	1	1	1	1	1	1	1	1	1	1	1	1	1	1	1	1	1	1	1	1	1	1
NC_001134.8	645842	C	T	missense_variant	exon-NM_001178558.1-1	GENE_exon-NM_001178558.1-1	c.293C>T	p.Thr98Met	1	1	1	1	1	1	1	1	1	1	1	1	1	1	1	1	1	1	1	1	1	1	1	1	1	1	1	1	1	1	1	1	1	1	1	1	1	1	1	1	1
NC_001134.8	645991	GAAAAAAAAAGAGAGAT	GAAAAAAAAGAGAGAT	upstream_gene_variant	exon-NM_001178556.1-1	GENE_exon-NM_001178556.1-1	c.-3790delT		1	1	1	1	1	1	1	1	1	0.975	1	1	1	1	1	1	1	0.974359	1	1	1	1	1	1	1	1	0.983333	1	1	0.983333	1	1	0.97619	0.986301	0.956522	1	1	1	1	1	0.975
NC_001134.8	646209	C	T	synonymous_variant	exon-NM_001178559.3-1	GENE_exon-NM_001178559.3-1	c.924G>A	p.Lys308Lys	1	1	1	1	1	1	1	1	1	1	1	1	1	1	1	1	1	1	0.97619	1	1	1	1	1	1	1	1	1	1	1	1	1	1	1	1	1	1	1	1	1	1
NC_001134.8	646327	C	T	missense_variant	exon-NM_001178559.3-1	GENE_exon-NM_001178559.3-1	c.806G>A	p.Gly269Glu	1	1	1	1	1	1	1	1	1	1	1	1	1	1	1	1	1	1	1	0.97561	1	1	1	1	1	1	1	1	1	1	1	1	1	1	1	1	1	1	1	1	1
NC_001134.8	646524	G	A	synonymous_variant	exon-NM_001178559.3-1	GENE_exon-NM_001178559.3-1	c.609C>T	p.Cys203Cys	1	1	1	1	1	1	1	1	1	1	1	1	1	1	1	1	1	1	1	1	1	1	1	1	1	1	1	1	1	1	1	1	1	1	1	1	1	1	1	1	1
NC_001134.8	646843	A	G	missense_variant	exon-NM_001178559.3-1	GENE_exon-NM_001178559.3-1	c.290T>C	p.Leu97Pro	1	1	1	1	1	1	1	1	1	1	1	1	1	1	1	1	1	1	1	1	1	1	1	1	1	1	1	1	1	1	1	1	1	1	1	1	1	1	1	1	1
NC_001134.8	646863	G	A	synonymous_variant	exon-NM_001178559.3-1	GENE_exon-NM_001178559.3-1	c.270C>T	p.Ile90Ile	1	1	1	1	1	1	1	1	1	1	1	1	1	1	1	1	1	1	1	1	1	1	1	1	1	0.947368	1	1	1	1	1	1	1	1	1	1	1	1	1	1	1
NC_001134.8	646935	A	T	synonymous_variant	exon-NM_001178559.3-1	GENE_exon-NM_001178559.3-1	c.198T>A	p.Thr66Thr	1	1	1	1	1	1	1	1	1	1	1	1	1	1	1	1	1	1	1	1	1	1	1	1	1	1	1	1	1	1	1	1	1	1	1	1	1	1	0.95	1	1
NC_001134.8	647284	C	T	upstream_gene_variant	YNCB0017C	gene-YNCB0017C	c.-4206G>A		1	1	1	1	1	1	1	1	1	1	1	1	1	1	1	1	1	1	1	1	1	1	1	1	1	1	1	1	1	1	1	1	1	1	1	1	1	1	1	1	1
NC_001134.8	647496	A	C	upstream_gene_variant	YNCB0017C	gene-YNCB0017C	c.-4418T>G		1	1	1	1	1	0.970588	1	1	1	1	1	1	1	1	1	1	1	1	1	1	1	1	1	1	1	0.961538	0.984615	1	1	1	1	1	1	1	1	1	1	1	1	1	1
NC_001134.8	647502	G	A	upstream_gene_variant	YNCB0017C	gene-YNCB0017C	c.-4424C>T		1	1	1	1	1	1	1	1	1	1	1	1	1	1	1	1	1	1	1	1	1	1	1	1	1	1	1	1	1	1	1	1	1	1	1	1	1	1	1	1	1
NC_001134.8	647590	ATTTTTTTTTTTCTC	ATTTTTTTTTTCTC	upstream_gene_variant	YNCB0017C	gene-YNCB0017C	c.-4523delA		1	1	1	1	0.941176	0.95	1	1	0.948276	1	1	0.923077	1	1	1	1	1	0.982143	0.962963	1	1	0.965517	0.979592	0.954545	1	0.954545	0.964912	1	1	1	0.966667	1	0.962264	1	1	1	0.97619	1	1	0.955882	1
NC_001134.8	647924	A	G	synonymous_variant	exon-NM_001178560.3-1	GENE_exon-NM_001178560.3-1	c.39A>G	p.Glu13Glu	1	1	1	1	1	1	1	1	1	1	1	1	1	1	1	1	1	1	1	1	1	1	1	1	1	1	1	1	1	1	1	1	1	1	1	1	1	1	1	1	1
NC_001134.8	648554	C	T	synonymous_variant	exon-NM_001178560.3-1	GENE_exon-NM_001178560.3-1	c.669C>T	p.Arg223Arg	1	1	1	1	1	1	1	1	1	1	1	1	1	1	0.978261	1	1	1	1	1	1	1	1	1	1	1	1	1	1	1	1	1	1	1	1	1	1	1	1	1	1
NC_001134.8	648674	C	T	synonymous_variant	exon-NM_001178560.3-1	GENE_exon-NM_001178560.3-1	c.789C>T	p.Ala263Ala	1	1	1	1	1	1	1	1	1	1	1	1	1	1	1	1	1	1	1	1	0.981481	1	1	1	1	1	1	1	1	1	1	1	1	1	1	1	1	1	1	1	1
NC_001134.8	649054	G	C	missense_variant	exon-NM_001178560.3-1	GENE_exon-NM_001178560.3-1	c.1169G>C	p.Arg390Thr	1	1	1	1	1	1	1	1	1	1	1	1	1	1	1	1	1	1	1	1	1	1	1	1	1	1	1	1	1	1	1	1	1	1	1	1	1	1	0.97619	1	1
NC_001134.8	649292	A	G	synonymous_variant	exon-NM_001178560.3-1	GENE_exon-NM_001178560.3-1	c.1407A>G	p.Gln469Gln	1	1	1	1	1	1	1	1	1	1	1	1	1	1	1	1	1	1	1	1	1	1	1	1	1	1	1	1	1	1	1	1	1	1	1	1	1	1	1	1	1
NC_001134.8	649517	A	T	synonymous_variant	exon-NM_001178560.3-1	GENE_exon-NM_001178560.3-1	c.1632A>T	p.Ala544Ala	1	1	1	1	1	1	1	1	1	1	1	1	1	1	1	1	1	1	1	0.960784	1	1	0.983333	1	1	1	1	1	1	0.980769	1	1	1	1	1	1	1	1	1	1	1
NC_001134.8	649588	C	A	missense_variant	exon-NM_001178560.3-1	GENE_exon-NM_001178560.3-1	c.1703C>A	p.Thr568Asn	1	1	0.971429	1	1	1	0.986842	0.965517	1	1	1	1	1	0.959184	1	1	1	0.983333	1	1	1	1	1	1	1	1	0.982143	1	1	0.978261	1	1	1	0.968254	1	1	1	1	1	0.982143	1
NC_001134.8	649931	T	C	upstream_gene_variant	exon-NM_001178559.3-1	GENE_exon-NM_001178559.3-1	c.-2799A>G		1	1	1	1	1	1	1	1	1	1	1	1	1	1	1	1	1	1	1	1	1	1	1	1	1	1	1	1	1	1	1	1	1	1	1	1	1	1	1	1	1
NC_001134.8	650401	A	G	missense_variant	exon-NM_001178561.1-1	GENE_exon-NM_001178561.1-1	c.34A>G	p.Lys12Glu	1	1	1	1	1	1	1	1	1	1	1	1	1	1	1	1	1	1	1	1	1	1	1	1	1	1	1	1	1	1	1	1	1	1	1	1	1	1	1	1	1
NC_001134.8	650411	A	G	missense_variant	exon-NM_001178561.1-1	GENE_exon-NM_001178561.1-1	c.44A>G	p.Lys15Arg	1	1	1	1	1	1	1	1	1	1	1	1	1	1	1	1	1	1	1	1	1	1	1	1	1	1	1	1	1	1	1	1	1	1	1	1	1	1	1	1	1
NC_001134.8	650970	T	C	synonymous_variant	exon-NM_001178561.1-1	GENE_exon-NM_001178561.1-1	c.603T>C	p.Gly201Gly	1	1	1	1	1	1	1	1	1	1	1	1	1	1	1	1	1	1	1	1	1	1	1	1	1	1	1	1	1	1	1	1	1	1	1	1	1	1	1	1	1
NC_001134.8	651616	T	A	missense_variant	exon-NM_001178562.1-1	GENE_exon-NM_001178562.1-1	c.202T>A	p.Cys68Ser	1	1	1	1	1	1	1	1	1	1	1	1	1	1	1	1	1	1	1	1	0.978261	1	1	1	1	1	1	1	1	1	1	1	1	1	1	1	1	1	1	1	1
NC_001134.8	652021	C	T	missense_variant	exon-NM_001178562.1-1	GENE_exon-NM_001178562.1-1	c.607C>T	p.Pro203Ser	1	1	1	1	1	1	1	1	1	1	1	1	1	1	1	1	1	0.979592	1	1	1	1	1	1	1	1	1	1	1	1	1	1	1	1	1	1	1	1	1	1	1
NC_001134.8	652362	C	T	synonymous_variant	exon-NM_001178562.1-1	GENE_exon-NM_001178562.1-1	c.948C>T	p.Ile316Ile	1	1	1	1	1	1	1	1	1	1	1	1	1	1	1	1	1	1	1	1	1	1	1	1	1	1	1	1	1	1	1	1	1	1	1	1	1	1	1	1	0.970588
NC_001134.8	652467	T	C	synonymous_variant	exon-NM_001178562.1-1	GENE_exon-NM_001178562.1-1	c.1053T>C	p.Ile351Ile	1	1	1	1	1	1	1	1	1	1	1	1	1	1	1	1	1	1	1	1	1	1	1	1	1	1	1	1	1	1	1	1	1	1	1	1	1	1	1	1	1
NC_001134.8	652587	T	C	synonymous_variant	exon-NM_001178562.1-1	GENE_exon-NM_001178562.1-1	c.1173T>C	p.His391His	1	1	1	1	1	1	1	1	1	1	1	1	1	1	1	1	1	1	1	1	1	1	1	1	1	1	1	1	1	1	1	1	1	1	1	1	1	1	1	1	1
NC_001134.8	652686	T	C	synonymous_variant	exon-NM_001178562.1-1	GENE_exon-NM_001178562.1-1	c.1272T>C	p.Ala424Ala	1	1	1	1	1	1	1	1	1	1	1	1	1	1	1	1	1	1	1	1	1	1	1	1	1	1	1	1	1	1	1	1	1	1	1	1	1	1	1	1	1
NC_001134.8	652830	T	C	synonymous_variant	exon-NM_001178562.1-1	GENE_exon-NM_001178562.1-1	c.1416T>C	p.Ala472Ala	1	1	1	1	1	1	1	1	1	1	1	1	1	1	1	1	1	1	1	1	1	1	1	1	1	1	1	1	1	1	1	1	1	1	1	1	1	1	1	1	1
NC_001134.8	653007	G	A	upstream_gene_variant	HPC2	gene-YBR215W	c.-348G>A		1	1	1	1	1	1	1	1	1	1	1	1	1	1	1	1	1	1	1	1	1	1	1	1	1	1	1	1	1	1	1	1	1	1	1	1	1	1	1	1	1
NC_001134.8	653039	CAAAAAAAAAAATCTT	CAAAAAAAAAAAAATCTT	upstream_gene_variant	HPC2	gene-YBR215W	c.-305_-304insAA		1	1	1	1	0.965517	1	1	1	1	1	1	1	1	1	1	1	1	1	1	0.956522	0.967742	1	1	1	1	1	1	0.928571	1	1	1	1	0.976744	1	1	1	1	1	1	1	1
NC_001134.8	653133	C	T	upstream_gene_variant	HPC2	gene-YBR215W	c.-222C>T		1	1	1	1	1	1	1	1	1	1	1	1	1	1	1	1	1	1	1	1	1	1	1	1	1	1	1	1	1	1	1	1	1	1	1	1	1	1	1	1	1
NC_001134.8	653233	ATTAA	ATAA	upstream_gene_variant	HPC2	gene-YBR215W	c.-120delT		1	1	0.942857	1	1	1	1	0.972222	0.983871	0.96	1	1	0.971429	0.976744	1	1	0.972222	0.97619	0.978261	0.95122	0.966667	1	1	1	0.977273	0.961538	1	1	0.967742	0.96875	1	1	1	1	1	1	0.983871	1	1	0.966102	1
NC_001134.8	653239	G	A	upstream_gene_variant	HPC2	gene-YBR215W	c.-116G>A		1	1	1	1	1	1	1	1	1	1	1	1	1	1	1	1	1	1	1	1	1	1	1	1	1	1	1	1	1	1	1	1	1	1	1	1	1	1	1	1	1
NC_001134.8	653275	A	G	upstream_gene_variant	HPC2	gene-YBR215W	c.-80A>G		1	1	1	1	1	1	1	1	1	1	1	1	1	1	1	1	1	1	1	1	1	1	1	1	1	1	1	1	1	1	1	1	1	1	1	1	1	1	1	1	1
NC_001134.8	653427	TTG	CTC	upstream_gene_variant	YBP1	gene-YBR216C	c.-2148_-2146delTTGinsCTC		1	1	1	1	1	1	1	1	1	1	1	1	1	1	1	1	1	1	1	1	1	1	1	1	1	1	1	1	1	1	1	1	1	1	1	1	1	1	1	1	1
NC_001134.8	653440	C	A	upstream_gene_variant	YBP1	gene-YBR216C	c.-2135C>A		1	1	1	1	1	1	1	1	1	1	1	1	1	1	1	1	1	1	1	1	1	1	1	1	1	1	1	1	1	1	1	1	1	1	1	1	1	1	1	1	1
NC_001134.8	653730	A	G	synonymous_variant	exon-NM_001178563.3-1	GENE_exon-NM_001178563.3-1	c.291A>G	p.Pro97Pro	1	1	1	1	1	1	1	1	1	1	1	1	1	1	1	1	1	1	1	1	1	1	1	1	1	1	1	1	1	1	1	1	1	1	1	1	1	1	1	1	1
NC_001134.8	653876	G	A	missense_variant	exon-NM_001178563.3-1	GENE_exon-NM_001178563.3-1	c.437G>A	p.Arg146Lys	1	1	1	1	1	1	1	1	1	1	1	1	1	1	1	1	1	1	1	1	1	1	1	1	1	1	1	1	1	1	1	1	1	1	1	1	1	1	1	1	1
NC_001134.8	654127	C	T	synonymous_variant	exon-NM_001178563.3-1	GENE_exon-NM_001178563.3-1	c.688C>T	p.Leu230Leu	1	1	1	1	1	1	1	1	1	1	1	1	1	1	1	1	1	1	1	1	0.969697	1	1	1	1	1	1	1	1	1	1	1	1	1	1	1	1	1	1	1	1
NC_001134.8	654312	C	T	synonymous_variant	exon-NM_001178563.3-1	GENE_exon-NM_001178563.3-1	c.873C>T	p.Ala291Ala	1	1	1	1	1	1	1	1	1	1	1	1	1	1	1	1	1	1	1	1	1	1	1	1	1	1	1	1	1	1	1	1	1	1	0.970588	1	1	1	1	1	1
NC_001134.8	654339	C	G	synonymous_variant	exon-NM_001178563.3-1	GENE_exon-NM_001178563.3-1	c.900C>G	p.Val300Val	1	1	1	1	1	1	1	1	1	1	1	1	1	1	1	1	1	1	1	1	0.96875	1	1	1	1	1	1	1	1	1	1	1	1	1	1	1	1	1	1	1	1
NC_001134.8	654351	T	C	synonymous_variant	exon-NM_001178563.3-1	GENE_exon-NM_001178563.3-1	c.912T>C	p.Arg304Arg	1	1	1	1	1	1	1	1	1	1	1	1	1	1	1	1	1	1	1	1	1	1	1	1	1	1	1	1	1	1	1	1	1	1	1	1	1	1	1	1	1
NC_001134.8	654360	T	C	synonymous_variant	exon-NM_001178563.3-1	GENE_exon-NM_001178563.3-1	c.921T>C	p.Ser307Ser	1	1	1	1	1	1	1	1	1	1	1	1	1	1	1	1	1	1	1	1	1	1	1	1	1	1	1	1	1	1	1	1	1	1	1	1	1	1	1	1	1
NC_001134.8	654388	A	G	missense_variant	exon-NM_001178563.3-1	GENE_exon-NM_001178563.3-1	c.949A>G	p.Ser317Gly	1	1	1	1	1	1	1	1	1	1	1	1	1	1	1	1	1	1	1	1	1	1	1	1	1	1	1	1	1	1	1	1	1	1	1	1	1	1	1	1	1
NC_001134.8	654468	C	A	synonymous_variant	exon-NM_001178563.3-1	GENE_exon-NM_001178563.3-1	c.1029C>A	p.Thr343Thr	1	1	1	1	1	1	1	1	1	1	1	1	1	1	1	1	1	1	1	1	1	1	1	1	1	1	1	1	1	1	1	1	1	1	1	1	1	1	1	1	1
NC_001134.8	654500	G	A	missense_variant	exon-NM_001178563.3-1	GENE_exon-NM_001178563.3-1	c.1061G>A	p.Ser354Asn	1	1	1	1	1	1	1	1	1	1	1	1	1	1	1	1	1	1	1	1	1	1	1	1	1	1	1	1	1	1	1	1	1	1	1	1	1	1	1	1	1
NC_001134.8	654507	T	C	synonymous_variant	exon-NM_001178563.3-1	GENE_exon-NM_001178563.3-1	c.1068T>C	p.Ser356Ser	1	1	1	1	1	1	1	1	1	1	1	1	1	1	1	1	1	1	1	1	1	1	1	1	1	1	1	1	1	1	1	1	1	1	1	1	1	1	1	1	1
NC_001134.8	654523	GCC	TCT	missense_variant	exon-NM_001178563.3-1	GENE_exon-NM_001178563.3-1	c.1084_1086delGCCinsTCT	p.Ala362Ser	1	1	1	1	1	1	1	1	1	1	1	1	1	1	1	1	1	1	1	1	1	1	1	1	1	1	1	1	1	1	1	1	1	1	1	1	1	1	1	1	1
NC_001134.8	655451	G	A	upstream_gene_variant	YBP1	gene-YBR216C	c.-124G>A		1	1	1	1	1	1	1	1	1	1	1	1	1	1	1	1	1	1	1	1	1	1	1	1	1	1	1	1	1	1	1	1	1	1	1	1	1	1	1	1	1
NC_001134.8	655511	G	A	upstream_gene_variant	YBP1	gene-YBR216C	c.-64G>A		1	1	1	1	1	0.983333	1	1	1	1	1	1	1	1	1	1	1	1	1	1	1	1	1	1	1	1	1	1	1	1	1	1	1	1	1	1	1	1	1	1	1
NC_001134.8	655555	GAAATG	GAAAAATG	upstream_gene_variant	YBP1	gene-YBR216C	c.-17_-16insAA		1	1	1	1	1	1	1	1	1	1	1	1	1	1	1	1	1	1	1	1	1	1	1	1	1	1	1	1	1	1	1	1	1	1	1	1	1	1	1	1	1
NC_001134.8	655893	T	C	missense_variant	exon-NM_001178564.3-1	GENE_exon-NM_001178564.3-1	c.1708A>G	p.Asn570Asp	1	1	1	1	1	1	1	1	0.970588	1	1	1	1	1	1	1	1	1	1	1	1	1	1	1	1	1	1	1	1	1	1	1	1	1	1	1	1	1	1	1	1
NC_001134.8	655999	T	C	synonymous_variant	exon-NM_001178564.3-1	GENE_exon-NM_001178564.3-1	c.1602A>G	p.Leu534Leu	1	1	1	1	1	1	1	1	1	1	1	1	1	1	1	1	1	1	1	1	1	1	1	1	1	1	1	1	1	1	1	1	1	1	1	1	1	1	1	1	1
NC_001134.8	656068	T	C	synonymous_variant	exon-NM_001178564.3-1	GENE_exon-NM_001178564.3-1	c.1533A>G	p.Lys511Lys	1	1	1	1	1	1	1	1	1	1	1	1	1	1	1	1	1	1	1	1	1	1	1	1	1	1	1	1	1	1	1	1	1	1	1	1	1	1	1	1	1
NC_001134.8	656242	A	G	synonymous_variant	exon-NM_001178564.3-1	GENE_exon-NM_001178564.3-1	c.1359T>C	p.Ala453Ala	1	1	1	1	1	1	1	1	1	1	1	1	1	1	1	1	1	1	1	1	1	1	1	1	1	1	1	1	1	1	1	1	1	1	1	1	1	1	1	1	1
NC_001134.8	656467	G	A	synonymous_variant	exon-NM_001178564.3-1	GENE_exon-NM_001178564.3-1	c.1134C>T	p.Phe378Phe	1	1	1	1	1	1	1	1	1	1	1	1	1	1	1	1	1	1	1	0.984127	1	1	1	1	1	1	1	1	1	1	1	1	1	1	1	1	1	1	1	1	1
NC_001134.8	656530	G	A	synonymous_variant	exon-NM_001178564.3-1	GENE_exon-NM_001178564.3-1	c.1071C>T	p.Ser357Ser	1	1	1	1	1	1	1	0.979167	1	1	1	1	1	1	1	1	1	1	1	1	1	1	1	1	1	1	1	1	1	1	1	1	1	1	1	1	1	1	1	1	1
NC_001134.8	656574	T	C	missense_variant	exon-NM_001178564.3-1	GENE_exon-NM_001178564.3-1	c.1027A>G	p.Lys343Glu	1	1	1	1	1	1	1	1	1	1	1	1	1	1	1	1	1	1	1	1	1	1	1	1	1	1	1	1	1	1	1	1	1	1	1	1	1	1	1	1	1
NC_001134.8	656619	A	C	missense_variant	exon-NM_001178564.3-1	GENE_exon-NM_001178564.3-1	c.982T>G	p.Phe328Val	1	1	1	1	1	1	1	1	1	1	1	1	1	1	1	1	1	1	1	1	1	1	1	1	1	1	1	1	1	1	1	1	1	1	1	1	1	1	1	1	1
NC_001134.8	656779	T	C	synonymous_variant	exon-NM_001178564.3-1	GENE_exon-NM_001178564.3-1	c.822A>G	p.Leu274Leu	1	1	1	1	1	1	1	1	1	1	1	1	1	1	1	1	1	1	1	1	1	1	1	1	1	1	1	1	1	1	1	1	1	1	1	1	1	1	1	1	1
NC_001134.8	656872	AGGGGGAAT	AGGGGGGAAT	frameshift_variant	exon-NM_001178564.3-1	GENE_exon-NM_001178564.3-1	c.723_724insC	p.Asp244fs	1	1	1	1	1	1	1	1	1	1	1	1	0.975	1	1	1	1	1	1	1	1	1	1	1	0.964286	1	1	1	1	1	1	1	0.984127	1	1	1	1	1	1	1	1
NC_001134.8	657120	G	T	synonymous_variant	exon-NM_001178564.3-1	GENE_exon-NM_001178564.3-1	c.481C>A	p.Arg161Arg	1	1	1	1	1	1	1	1	1	1	1	1	1	1	1	1	1	1	1	1	1	1	1	1	1	1	1	1	1	1	1	1	1	1	1	1	1	1	1	1	1
NC_001134.8	657562	A	G	synonymous_variant	exon-NM_001178564.3-1	GENE_exon-NM_001178564.3-1	c.39T>C	p.Asp13Asp	1	1	1	1	1	1	1	1	1	1	1	1	1	1	1	1	1	1	1	1	1	1	1	1	1	1	1	1	1	1	1	1	1	1	1	1	1	1	1	1	1
NC_001134.8	657582	T	A	missense_variant	exon-NM_001178564.3-1	GENE_exon-NM_001178564.3-1	c.19A>T	p.Ile7Leu	1	1	1	0.928571	1	1	1	1	1	1	1	1	1	0.97561	1	1	1	1	1	0.981481	1	1	1	1	1	1	1	1	1	1	1	1	1	1	1	1	1	1	1	1	1
NC_001134.8	658786	T	C	missense_variant	exon-NM_001178566.1-1	GENE_exon-NM_001178566.1-1	c.3464A>G	p.Lys1155Arg	1	1	1	1	1	1	1	1	1	1	1	1	1	1	1	1	1	1	1	1	1	1	0.982143	1	1	1	1	1	1	1	1	1	1	1	1	1	1	1	1	0.984375	1
NC_001134.8	658797	G	A	synonymous_variant	exon-NM_001178566.1-1	GENE_exon-NM_001178566.1-1	c.3453C>T	p.Asp1151Asp	1	1	1	1	1	1	1	1	1	1	1	1	1	1	1	1	1	0.98	1	1	1	1	1	1	1	1	1	1	1	1	1	1	1	1	1	1	1	1	1	1	1
NC_001134.8	660105	G	A	synonymous_variant	exon-NM_001178566.1-1	GENE_exon-NM_001178566.1-1	c.2145C>T	p.Asp715Asp	1	1	1	1	1	1	1	1	1	1	1	1	1	1	1	1	1	1	1	1	1	1	1	1	1	1	1	1	1	1	1	1	1	1	1	1	1	1	1	1	1
NC_001134.8	660237	A	G	synonymous_variant	exon-NM_001178566.1-1	GENE_exon-NM_001178566.1-1	c.2013T>C	p.Val671Val	1	1	1	1	1	1	1	1	1	1	1	1	1	1	1	1	1	1	1	1	1	1	1	1	1	1	1	1	1	1	1	1	1	1	1	1	1	1	1	1	1
NC_001134.8	660819	C	T	synonymous_variant	exon-NM_001178566.1-1	GENE_exon-NM_001178566.1-1	c.1431G>A	p.Ser477Ser	1	1	1	1	1	1	1	1	1	1	1	0.928571	1	1	1	1	1	1	1	0.980769	1	1	1	1	1	1	1	1	1	1	0.956522	1	1	1	1	1	1	1	1	1	1
NC_001134.8	660870	T	A	synonymous_variant	exon-NM_001178566.1-1	GENE_exon-NM_001178566.1-1	c.1380A>T	p.Thr460Thr	1	1	1	1	1	1	1	1	1	1	1	1	1	1	1	1	1	1	1	1	1	1	1	1	1	1	1	0.977778	1	0.962963	1	1	1	1	1	1	1	1	1	1	1
NC_001134.8	661878	G	A	synonymous_variant	exon-NM_001178566.1-1	GENE_exon-NM_001178566.1-1	c.372C>T	p.Ile124Ile	1	1	1	1	1	1	1	1	1	1	1	1	1	1	1	1	1	1	1	1	1	1	1	1	1	1	1	1	1	1	1	1	1	1	1	0.967742	1	1	1	1	1
NC_001134.8	662073	G	A	synonymous_variant	exon-NM_001178566.1-1	GENE_exon-NM_001178566.1-1	c.177C>T	p.His59His	1	1	1	1	1	1	1	1	1	1	1	1	1	1	1	1	1	1	1	1	1	1	1	1	1	1	1	1	1	1	1	1	1	1	1	1	1	1	1	1	1
NC_001134.8	662094	A	G	synonymous_variant	exon-NM_001178566.1-1	GENE_exon-NM_001178566.1-1	c.156T>C	p.His52His	1	1	1	1	1	1	1	1	1	1	1	1	1	1	1	1	1	1	1	1	1	1	1	1	1	1	1	1	1	1	1	1	1	1	1	1	1	1	1	1	1
NC_001134.8	662112	G	A	synonymous_variant	exon-NM_001178566.1-1	GENE_exon-NM_001178566.1-1	c.138C>T	p.Thr46Thr	1	1	1	1	1	1	1	1	1	1	1	1	1	1	1	1	1	1	1	1	1	1	1	1	1	1	1	1	1	1	1	1	1	1	1	1	1	1	1	1	1
NC_001134.8	662272	C	T	upstream_gene_variant	exon-NM_001178564.3-1	GENE_exon-NM_001178564.3-1	c.-4672G>A		1	1	1	1	1	1	1	1	1	1	1	1	1	1	1	0.952381	1	1	1	1	1	1	1	1	1	1	1	1	1	1	1	1	1	1	1	1	1	1	1	1	1
NC_001134.8	662354	G	A	upstream_gene_variant	exon-NM_001178564.3-1	GENE_exon-NM_001178564.3-1	c.-4754C>T		1	1	1	1	1	1	1	1	1	1	1	1	1	1	1	1	1	1	1	1	1	1	1	1	1	1	1	1	1	1	1	1	1	1	1	1	1	1	1	1	1
NC_001134.8	662444	G	A	upstream_gene_variant	exon-NM_001178564.3-1	GENE_exon-NM_001178564.3-1	c.-4844C>T		1	1	1	1	1	1	1	1	1	1	1	1	1	1	1	1	1	1	1	1	1	1	1	1	1	1	1	1	1	1	1	1	1	1	1	1	1	1	1	1	1
NC_001134.8	662477	T	A	upstream_gene_variant	exon-NM_001178564.3-1	GENE_exon-NM_001178564.3-1	c.-4877A>T		1	1	1	1	1	1	1	0.923077	1	1	1	1	1	1	1	1	1	1	1	1	1	1	1	1	1	1	1	1	1	1	1	0.964286	1	1	1	1	1	1	1	1	1
NC_001134.8	662564	TAAAAAAAAAATGAAAAACT	TAAAAAAAAAAATGAAAAACT	frameshift_variant	exon-NM_001178567.3-1	GENE_exon-NM_001178567.3-1	c.308_309insT	p.Thr107fs	0.952381	0.973684	0.909091	0.875	0.878788	0.964286	0.939394	1	0.948276	1	1	1	1	1	1	1	0.966667	0.9	1	1	1	1	0.956522	0.904762	0.92	0.954545	0.942308	0.933333	1	1	0.913043	0.96	1	0.972603	0.964286	1	0.945455	0.966667	0.933333	0.927273	0.966667
NC_001134.8	662601	GAAAAAAAAAAGGTT	GAAAAAAAAAGGTT	upstream_gene_variant	exon-NM_001178566.1-1	GENE_exon-NM_001178566.1-1	c.-362delT		0.961538	1	1	1	1	0.984127	0.986301	0.970588	0.986301	1	1	1	1	0.983051	0.935484	0.974359	1	1	1	0.98	1	0.970588	1	0.986301	0.967742	1	1	0.972222	0.969697	0.979592	1	1	1	0.963415	1	1	1	0.977273	1	1	1
NC_001134.8	662669	C	T	upstream_gene_variant	exon-NM_001178566.1-1	GENE_exon-NM_001178566.1-1	c.-420G>A		1	1	1	1	1	1	1	1	1	1	1	1	1	1	1	1	1	1	1	1	1	1	1	1	1	1	1	1	1	1	1	1	1	1	1	1	1	1	1	1	1
NC_001134.8	662749	G	A	upstream_gene_variant	exon-NM_001178566.1-1	GENE_exon-NM_001178566.1-1	c.-500C>T		1	1	1	1	1	1	1	1	1	1	1	1	1	1	1	1	1	1	1	1	1	1	1	1	1	1	1	1	1	1	1	1	1	1	1	1	1	1	1	1	1
NC_001134.8	663226	G	A	synonymous_variant	exon-NM_001178567.3-1	GENE_exon-NM_001178567.3-1	c.78C>T	p.Phe26Phe	1	1	1	1	1	1	1	1	1	1	1	1	1	1	1	1	1	1	1	1	1	1	1	1	1	1	1	1	1	1	1	1	1	1	1	1	0.986667	1	0.977273	1	1
NC_001134.8	663370	A	G	synonymous_variant	exon-NM_001178568.3-1	GENE_exon-NM_001178568.3-1	c.1308T>C	p.Thr436Thr	1	1	1	1	1	1	1	1	1	1	1	1	1	1	1	1	1	1	1	1	1	1	1	1	1	1	1	1	1	1	1	1	1	1	1	1	1	1	1	1	1
NC_001134.8	663448	G	A	synonymous_variant	exon-NM_001178568.3-1	GENE_exon-NM_001178568.3-1	c.1230C>T	p.Phe410Phe	1	1	1	0.944444	1	1	1	1	1	1	1	1	1	1	1	1	1	1	1	1	1	1	1	1	1	1	1	1	1	1	1	1	1	1	1	1	1	1	1	1	1
NC_001134.8	663478	C	T	synonymous_variant	exon-NM_001178568.3-1	GENE_exon-NM_001178568.3-1	c.1200G>A	p.Ala400Ala	1	1	1	1	1	1	0.986667	0.967742	1	1	1	1	0.972973	1	1	1	1	1	1	1	1	1	1	1	1	1	1	1	1	1	0.972973	1	1	1	0.954545	1	1	1	1	1	1
NC_001134.8	664018	T	C	synonymous_variant	exon-NM_001178568.3-1	GENE_exon-NM_001178568.3-1	c.660A>G	p.Lys220Lys	1	1	1	1	1	1	1	1	1	1	1	1	1	1	1	1	1	1	1	1	1	1	1	1	1	1	1	1	1	1	1	1	1	1	1	1	1	1	1	1	1
NC_001134.8	664165	T	C	synonymous_variant	exon-NM_001178568.3-1	GENE_exon-NM_001178568.3-1	c.513A>G	p.Ala171Ala	1	1	1	1	1	1	1	1	1	1	1	1	1	1	1	1	1	1	1	1	1	1	1	1	1	1	1	1	1	1	1	1	1	1	1	1	1	1	1	1	1
NC_001134.8	664714	A	T	upstream_gene_variant	exon-NM_001178566.1-1	GENE_exon-NM_001178566.1-1	c.-2465T>A		1	1	1	1	1	1	1	1	1	1	1	0.969697	1	1	0.982456	1	1	0.981818	1	1	1	1	1	1	1	1	1	1	1	1	1	1	1	1	1	1	1	1	1	1	1
NC_001134.8	664724	C	T	upstream_gene_variant	exon-NM_001178566.1-1	GENE_exon-NM_001178566.1-1	c.-2475G>A		1	1	1	1	1	1	1	1	1	1	1	1	1	1	1	1	1	1	1	1	1	1	1	1	1	1	1	1	1	1	1	1	1	1	1	1	1	1	1	1	1
NC_001134.8	665146	AGT	AT	upstream_gene_variant	exon-NM_001178566.1-1	GENE_exon-NM_001178566.1-1	c.-2898delC		1	1	1	1	1	1	1	1	1	1	1	1	1	0.983051	1	1	1	1	1	1	1	1	1	1	1	1	1	1	1	1	1	1	1	1	1	1	1	1	1	0.983051	1
NC_001134.8	666708	A	G	upstream_gene_variant	exon-NM_001178566.1-1	GENE_exon-NM_001178566.1-1	c.-4459T>C		1	1	1	1	1	1	1	1	1	1	1	1	1	1	1	1	1	1	1	1	1	1	1	1	1	1	1	1	1	1	1	1	1	1	1	1	1	1	1	1	1
NC_001134.8	667779	A	G	synonymous_variant	exon-NM_001178570.3-1	GENE_exon-NM_001178570.3-1	c.573T>C	p.Val191Val	1	1	1	1	1	1	1	1	1	1	1	1	1	1	1	1	1	1	1	1	1	1	1	1	1	1	1	1	1	1	1	1	1	1	1	1	1	1	1	1	1
NC_001134.8	667800	C	A	synonymous_variant	exon-NM_001178570.3-1	GENE_exon-NM_001178570.3-1	c.552G>T	p.Gly184Gly	1	1	1	1	1	1	1	1	1	0.973684	1	1	1	1	1	1	1	1	1	1	1	0.972973	1	1	1	1	1	1	1	1	1	1	1	1	1	1	1	1	0.97619	1	1
NC_001134.8	668585	A	G	upstream_gene_variant	exon-NM_001178568.3-1	GENE_exon-NM_001178568.3-1	c.-3908T>C		1	1	1	1	1	1	1	1	1	1	1	1	1	1	1	1	1	1	1	1	1	1	1	1	1	1	1	1	1	1	1	1	1	1	1	1	1	1	1	1	1
NC_001134.8	668650	G	A	upstream_gene_variant	exon-NM_001178568.3-1	GENE_exon-NM_001178568.3-1	c.-3973C>T		1	1	1	1	1	1	1	1	1	1	1	1	1	1	1	1	1	1	1	1	1	1	1	1	1	1	1	1	1	1	1	1	1	1	1	1	1	1	1	1	1
NC_001134.8	668867	T	C	synonymous_variant	exon-NM_001178571.3-1	GENE_exon-NM_001178571.3-1	c.1431A>G	p.Lys477Lys	1	1	1	1	1	1	1	1	1	1	1	1	1	1	1	1	1	1	1	1	1	1	1	1	1	1	1	1	1	1	1	1	1	1	1	1	1	1	1	1	1
NC_001134.8	668968	C	T	missense_variant	exon-NM_001178571.3-1	GENE_exon-NM_001178571.3-1	c.1330G>A	p.Ala444Thr	1	1	1	1	1	1	1	1	1	1	1	1	1	1	1	1	1	1	1	1	1	1	1	1	1	1	1	1	1	1	1	1	1	1	1	1	1	1	1	1	1
NC_001134.8	668984	A	G	synonymous_variant	exon-NM_001178571.3-1	GENE_exon-NM_001178571.3-1	c.1314T>C	p.His438His	1	1	1	1	1	1	1	1	1	1	1	1	1	1	1	1	1	1	1	1	1	1	1	1	1	1	1	1	1	1	1	1	1	1	1	1	1	1	1	1	1
NC_001134.8	669668	G	A	synonymous_variant	exon-NM_001178571.3-1	GENE_exon-NM_001178571.3-1	c.630C>T	p.Asn210Asn	1	1	1	1	1	1	1	1	1	1	1	1	1	1	1	1	1	1	1	1	1	1	1	1	1	1	1	1	1	1	1	1	1	1	1	1	1	1	1	1	1
NC_001134.8	670083	T	C	missense_variant	exon-NM_001178571.3-1	GENE_exon-NM_001178571.3-1	c.215A>G	p.Glu72Gly	1	1	1	1	1	1	1	1	1	1	1	1	1	1	1	1	1	1	1	1	1	1	1	1	1	1	1	1	1	1	1	1	0.981481	1	1	1	1	1	1	1	1
NC_001134.8	670302	G	A	upstream_gene_variant	exon-NM_001178569.1-1	GENE_exon-NM_001178569.1-1	c.-4049C>T		1	1	1	1	1	1	1	1	1	1	1	1	1	1	1	1	1	1	1	1	1	1	1	1	1	1	1	1	1	1	1	1	1	1	1	1	1	1	1	1	1
NC_001134.8	670311	A	G	upstream_gene_variant	exon-NM_001178569.1-1	GENE_exon-NM_001178569.1-1	c.-4058T>C		1	1	1	1	1	1	1	1	1	1	1	1	0.972973	1	1	1	1	1	1	1	1	1	1	1	1	1	0.986667	1	1	1	1	1	1	1	1	1	1	1	1	1	1
NC_001134.8	670742	T	C	missense_variant	exon-NM_001178573.1-1	GENE_exon-NM_001178573.1-1	c.116T>C	p.Met39Thr	1	1	1	1	1	1	1	1	1	1	1	1	1	1	1	1	1	1	1	1	1	1	1	1	1	1	1	1	1	1	1	1	1	1	1	1	1	1	1	1	1
NC_001134.8	671016	ACATCATCATCATA	ACATCATCATCATCATA	conservative_inframe_insertion	exon-NM_001178573.1-1	GENE_exon-NM_001178573.1-1	c.400_402dupCAT	p.His134dup	1	1	1	1	1	1	1	1	1	1	1	1	1	0.974359	1	1	1	0.948718	1	1	1	0.933333	0.972973	1	1	1	1	1	1	1	0.9	1	1	1	1	1	1	1	1	1	0.956522
NC_001134.8	671044	C	A	missense_variant	exon-NM_001178573.1-1	GENE_exon-NM_001178573.1-1	c.418C>A	p.His140Asn	1	1	1	1	1	1	0.987342	1	1	1	1	1	1	1	1	1	1	0.981481	1	1	1	0.962963	1	1	1	1	1	0.976744	1	1	1	1	1	1	1	1	1	1	1	1	1
NC_001134.8	671376	T	C	synonymous_variant	exon-NM_001178573.1-1	GENE_exon-NM_001178573.1-1	c.750T>C	p.Phe250Phe	1	1	1	1	1	1	1	1	1	1	1	1	1	1	1	1	1	1	1	1	1	1	1	1	1	1	1	1	1	1	1	1	1	1	1	1	1	1	1	1	1
NC_001134.8	672003	A	G	synonymous_variant	exon-NM_001178573.1-1	GENE_exon-NM_001178573.1-1	c.1377A>G	p.Leu459Leu	1	1	1	1	1	1	1	1	1	1	1	1	1	1	1	1	1	1	1	1	1	1	1	1	1	1	1	1	1	1	1	1	1	1	1	1	1	1	1	1	1
NC_001134.8	672013	T	C	synonymous_variant	exon-NM_001178573.1-1	GENE_exon-NM_001178573.1-1	c.1387T>C	p.Leu463Leu	1	1	1	1	1	1	1	1	1	1	1	1	1	1	1	1	1	1	1	1	1	1	1	1	1	1	1	1	1	1	1	1	1	1	1	1	1	1	1	1	1
NC_001134.8	672200	A	C	missense_variant	exon-NM_001178573.1-1	GENE_exon-NM_001178573.1-1	c.1574A>C	p.Gln525Pro	1	1	1	1	1	1	0.987342	1	1	1	1	1	1	1	1	1	1	1	1	1	1	0.961538	1	1	1	1	1	1	1	1	1	1	1	1	1	1	1	1	1	1	1
NC_001134.8	672318	G	A	synonymous_variant	exon-NM_001178573.1-1	GENE_exon-NM_001178573.1-1	c.1692G>A	p.Lys564Lys	1	1	1	1	1	1	1	1	1	1	1	1	1	1	1	1	1	1	1	1	1	0.958333	1	1	1	1	1	1	1	1	1	1	1	1	1	1	1	1	1	1	1
NC_001134.8	673212	C	T	synonymous_variant	exon-NM_001178573.1-1	GENE_exon-NM_001178573.1-1	c.2586C>T	p.Pro862Pro	1	1	1	1	1	1	1	1	1	1	1	1	1	1	1	1	1	1	1	1	1	1	1	1	1	1	1	1	1	1	1	1	0.98	1	1	1	1	1	1	1	1
NC_001134.8	673311	G	A	synonymous_variant	exon-NM_001178573.1-1	GENE_exon-NM_001178573.1-1	c.2685G>A	p.Lys895Lys	1	1	0.974359	1	1	1	1	1	1	1	1	1	1	1	1	1	1	1	1	1	1	1	1	1	1	1	1	1	1	1	1	1	1	1	1	1	1	1	1	1	1
NC_001134.8	673390	G	T	upstream_gene_variant	exon-NM_001178571.3-1	GENE_exon-NM_001178571.3-1	c.-3093C>A		1	1	1	1	1	1	1	1	1	1	1	1	1	1	1	1	1	1	1	1	1	1	1	1	1	1	1	1	1	1	1	1	1	1	1	1	1	1	1	1	1
NC_001134.8	673806	C	G	synonymous_variant	exon-NM_001178575.1-1	GENE_exon-NM_001178575.1-1	c.1329G>C	p.Pro443Pro	1	1	1	1	1	1	1	0.961538	1	1	1	1	1	1	1	1	1	1	1	0.978261	1	1	1	1	1	1	1	1	0.979167	1	1	1	1	1	1	1	1	1	1	1	1
NC_001134.8	674295	T	A	synonymous_variant	exon-NM_001178575.1-1	GENE_exon-NM_001178575.1-1	c.840A>T	p.Gly280Gly	1	1	1	1	1	1	1	1	1	1	1	1	1	1	1	1	1	1	1	1	1	1	1	1	1	1	1	1	1	1	1	1	1	1	1	1	1	0.97561	1	1	1
NC_001134.8	675193	G	A	upstream_gene_variant	exon-NM_001178571.3-1	GENE_exon-NM_001178571.3-1	c.-4896C>T		1	1	1	1	1	1	1	1	1	1	1	1	1	1	1	1	1	1	1	1	1	1	1	1	1	1	1	1	1	1	1	1	1	1	1	1	1	1	1	1	1
NC_001134.8	676110	G	A	missense_variant	exon-NM_001178576.3-1	GENE_exon-NM_001178576.3-1	c.798G>A	p.Met266Ile	1	1	1	1	1	1	1	1	1	1	1	1	1	1	1	1	1	1	1	1	1	1	1	1	1	1	1	1	1	1	1	1	1	1	1	1	1	1	1	1	1
NC_001134.8	676125	T	C	synonymous_variant	exon-NM_001178576.3-1	GENE_exon-NM_001178576.3-1	c.813T>C	p.Asn271Asn	1	1	1	1	1	1	1	1	1	1	1	1	1	1	1	1	1	1	1	1	1	1	1	1	1	1	1	1	1	1	1	1	1	1	1	1	1	1	1	1	1
NC_001134.8	676341	A	C	upstream_gene_variant	exon-NM_001178575.1-1	GENE_exon-NM_001178575.1-1	c.-1207T>G		1	1	1	1	1	1	1	1	1	1	1	1	1	1	1	1	1	1	1	1	1	1	1	1	1	1	1	0.973684	1	1	1	1	1	1	1	1	1	1	1	0.985075	1
NC_001134.8	677266	T	C	synonymous_variant	exon-NM_001178577.3-1	GENE_exon-NM_001178577.3-1	c.1956A>G	p.Thr652Thr	1	1	1	1	1	1	1	1	1	1	1	1	1	1	1	1	1	1	1	1	1	1	1	1	1	1	1	1	1	1	1	1	1	1	1	1	1	1	1	1	1
NC_001134.8	677644	C	G	synonymous_variant	exon-NM_001178577.3-1	GENE_exon-NM_001178577.3-1	c.1578G>C	p.Pro526Pro	1	1	1	1	1	1	1	1	1	1	1	1	1	1	1	1	1	1	1	1	1	1	1	1	0.97561	1	1	1	1	0.973684	0.966667	1	1	1	1	1	1	1	1	1	1
NC_001134.8	677719	A	G	synonymous_variant	exon-NM_001178577.3-1	GENE_exon-NM_001178577.3-1	c.1503T>C	p.Ser501Ser	1	1	1	1	1	1	1	1	1	1	1	1	1	1	1	1	1	1	1	1	1	1	1	1	1	1	1	1	1	1	1	1	1	1	1	1	1	1	1	1	1
NC_001134.8	678781	T	G	synonymous_variant	exon-NM_001178577.3-1	GENE_exon-NM_001178577.3-1	c.441A>C	p.Pro147Pro	1	1	1	1	1	1	1	1	1	1	1	1	1	1	1	1	1	1	1	1	1	1	1	1	1	1	1	1	1	1	1	1	1	1	1	1	1	1	1	1	1
NC_001134.8	678799	C	T	synonymous_variant	exon-NM_001178577.3-1	GENE_exon-NM_001178577.3-1	c.423G>A	p.Ala141Ala	1	1	1	1	1	1	1	1	1	1	1	1	1	1	1	1	1	1	1	1	1	1	1	1	1	1	1	1	1	1	1	1	1	1	1	1	1	1	1	1	1
NC_001134.8	679276	A	C	upstream_gene_variant	exon-NM_001178575.1-1	GENE_exon-NM_001178575.1-1	c.-4142T>G		1	1	1	1	1	1	1	0.972222	1	1	1	1	1	1	1	1	1	1	1	1	1	1	1	1	1	1	1	1	1	1	1	1	1	1	1	1	1	1	1	1	1
NC_001134.8	679385	A	C	upstream_gene_variant	exon-NM_001178575.1-1	GENE_exon-NM_001178575.1-1	c.-4251T>G		1	1	1	1	1	1	1	1	1	1	1	1	1	1	1	1	1	1	1	1	1	1	1	1	1	1	1	1	1	1	0.956522	1	1	1	1	1	1	0.976744	1	1	1
NC_001134.8	679529	T	C	upstream_gene_variant	exon-NM_001178575.1-1	GENE_exon-NM_001178575.1-1	c.-4395A>G		1	1	1	1	1	1	1	1	1	1	1	1	1	1	1	1	1	1	1	1	1	1	1	1	1	1	1	1	1	1	1	1	1	1	1	1	1	1	1	1	1
NC_001134.8	680339	TAAAAAAAAAAAAAGAGACT	TAAAAAAAAAAGAGACT	upstream_gene_variant	exon-NM_001178577.3-1	GENE_exon-NM_001178577.3-1	c.-1131_-1129delTTT		1	1	1	1	1	1	1	1	1	1	1	1	1	1	1	1	1	1	1	1	1	1	1	1	1	1	1	1	1	1	1	1	1	1	1	1	1	1	1	1	1
NC_001134.8	680550	T	C	synonymous_variant	exon-NM_001184673.1-1	GENE_exon-NM_001184673.1-1	c.189T>C	p.Tyr63Tyr	1	1	1	1	1	1	1	1	1	1	1	1	1	1	1	1	1	1	1	1	1	1	1	1	1	1	1	1	1	1	1	1	1	1	1	1	1	1	1	1	1
NC_001134.8	680726	A	G	upstream_gene_variant	exon-NM_001178577.3-1	GENE_exon-NM_001178577.3-1	c.-1505T>C		1	1	1	1	1	1	1	1	1	1	1	1	1	1	1	1	1	1	1	1	1	1	1	1	0.96875	1	1	1	1	0.969697	1	1	1	0.98	1	1	1	1	1	0.977273	1
NC_001134.8	680919	T	C	upstream_gene_variant	exon-NM_001178577.3-1	GENE_exon-NM_001178577.3-1	c.-1698A>G		1	1	1	1	1	1	1	1	1	1	1	1	1	1	1	1	1	1	1	1	1	1	1	1	1	1	1	1	1	1	1	1	1	1	1	1	1	1	1	1	1
NC_001134.8	681127	T	A	upstream_gene_variant	exon-NM_001178577.3-1	GENE_exon-NM_001178577.3-1	c.-1906A>T		1	1	0.972973	1	1	1	1	1	1	1	1	1	1	1	1	0.97561	1	1	0.967742	1	1	1	1	1	1	0.970588	1	1	0.97619	0.97561	1	1	1	1	1	1	1	1	1	1	1
NC_001134.8	681206	A	T	upstream_gene_variant	exon-NM_001178577.3-1	GENE_exon-NM_001178577.3-1	c.-1985T>A		1	1	1	1	1	1	1	1	1	1	1	1	1	1	1	1	1	1	1	1	1	1	0.979592	0.972973	1	1	1	1	1	1	1	1	1	1	1	0.964286	1	1	1	1	1
NC_001134.8	681344	T	G	upstream_gene_variant	exon-NM_001178577.3-1	GENE_exon-NM_001178577.3-1	c.-2123A>C		1	1	0.944444	1	1	1	1	1	1	1	1	1	1	1	1	1	1	1	1	1	1	0.95	1	1	1	1	1	1	1	1	1	1	1	1	1	1	1	1	1	1	1
NC_001134.8	681398	C	T	upstream_gene_variant	exon-NM_001178577.3-1	GENE_exon-NM_001178577.3-1	c.-2177G>A		1	1	1	1	1	1	1	1	1	1	1	1	1	1	1	1	1	1	1	1	1	1	1	1	1	1	1	1	1	1	1	1	1	1	1	1	1	1	1	1	0.961538
NC_001134.8	681414	A	G	upstream_gene_variant	exon-NM_001178577.3-1	GENE_exon-NM_001178577.3-1	c.-2193T>C		1	1	1	1	1	1	1	1	1	1	1	1	1	1	1	1	1	1	1	1	1	1	1	1	1	1	1	1	1	1	1	1	1	1	1	1	1	1	1	1	1
NC_001134.8	681488	TATGA	AATGG	upstream_gene_variant	exon-NM_001178577.3-1	GENE_exon-NM_001178577.3-1	c.-2271_-2267delTCATAinsCCATT		1	1	1	1	1	1	1	1	1	1	1	1	1	1	1	1	1	1	1	1	1	1	1	1	1	1	1	1	1	1	1	1	1	1	1	1	1	1	1	1	1
NC_001134.8	681557	G	A	upstream_gene_variant	exon-NM_001178577.3-1	GENE_exon-NM_001178577.3-1	c.-2336C>T		1	1	1	1	1	1	1	1	1	1	1	1	1	1	1	1	1	1	1	1	1	1	1	1	1	1	1	1	1	1	1	1	1	1	1	1	1	1	1	1	1
NC_001134.8	681870	TAAAAAAAAAACAAGT	TAAAAAAAAAAACAAGT	upstream_gene_variant	exon-NM_001178577.3-1	GENE_exon-NM_001178577.3-1	c.-2660_-2659insT		1	0.913043	0.961538	0.956522	1	0.934783	0.964912	0.9	0.980392	0.95	1	0.947368	1	0.928571	1	1	0.965517	1	1	0.97561	1	1	0.933333	0.971429	1	1	0.973684	1	0.935484	0.911765	1	0.933333	0.971429	0.979167	0.913043	1	0.961538	1	1	1	1
NC_001134.8	682041	GTTTTTTTTGCC	GTTTTTTTGCC	upstream_gene_variant	exon-NM_001178577.3-1	GENE_exon-NM_001178577.3-1	c.-2828delA		1	1	1	1	1	1	0.987805	0.967742	1	1	1	1	1	1	1	1	0.977273	1	1	1	1	1	0.979592	1	1	1	1	1	1	0.970588	1	1	1	1	1	1	1	1	0.958333	0.985507	1
NC_001134.8	682145	G	T	upstream_gene_variant	exon-NM_001178577.3-1	GENE_exon-NM_001178577.3-1	c.-2924C>A		1	1	1	1	1	1	1	1	1	1	1	1	1	1	1	1	1	1	1	1	1	1	1	1	1	1	1	1	1	1	1	1	1	1	1	1	1	1	1	1	1
NC_001134.8	682192	C	T	missense_variant	exon-NM_001178579.3-1	GENE_exon-NM_001178579.3-1	c.899G>A	p.Ser300Asn	1	1	1	1	1	1	1	1	1	1	1	1	1	1	1	1	1	1	1	1	1	1	1	1	1	1	1	1	1	1	1	1	1	1	1	1	1	1	1	1	1
NC_001134.8	682449	T	C	synonymous_variant	exon-NM_001178579.3-1	GENE_exon-NM_001178579.3-1	c.642A>G	p.Arg214Arg	1	1	1	1	1	1	1	1	1	1	1	1	1	1	0.983333	1	1	1	1	1	1	1	1	1	1	1	1	1	1	1	1	1	1	1	1	1	1	1	1	1	1
NC_001134.8	682968	G	A	synonymous_variant	exon-NM_001178579.3-1	GENE_exon-NM_001178579.3-1	c.123C>T	p.Asp41Asp	1	1	1	1	1	1	1	1	1	1	1	1	1	1	1	1	1	1	1	1	1	1	1	1	1	1	1	1	1	1	1	1	1	1	1	1	1	1	1	1	1
NC_001134.8	683268	A	G	upstream_gene_variant	exon-NM_001178577.3-1	GENE_exon-NM_001178577.3-1	c.-4047T>C		1	1	1	1	1	1	1	1	1	1	1	1	1	1	1	1	1	1	1	1	1	1	1	1	1	1	1	1	1	1	1	1	1	1	1	1	1	1	1	1	1
NC_001134.8	683415	C	T	upstream_gene_variant	exon-NM_001178577.3-1	GENE_exon-NM_001178577.3-1	c.-4194G>A		1	1	1	1	1	1	1	1	1	1	1	1	1	1	1	1	1	1	1	1	1	1	1	1	1	1	1	1	1	1	1	1	0.982143	1	1	1	1	1	1	1	1
NC_001134.8	683586	T	C	synonymous_variant	exon-NM_001178581.3-1	GENE_exon-NM_001178581.3-1	c.159T>C	p.Ser53Ser	1	1	1	1	1	1	1	1	1	1	1	1	1	1	1	1	1	1	1	1	1	1	1	1	1	1	1	1	1	1	1	1	1	1	1	1	1	1	1	1	1
NC_001134.8	684585	G	T	synonymous_variant	exon-NM_001178581.3-1	GENE_exon-NM_001178581.3-1	c.1158G>T	p.Ala386Ala	1	1	1	1	1	1	1	1	1	1	1	1	1	1	1	1	1	1	1	1	1	1	1	1	1	1	1	1	1	1	1	1	1	1	1	1	1	1	1	1	1
NC_001134.8	684795	ACG	GCA	upstream_gene_variant	exon-NM_001178578.1-1	GENE_exon-NM_001178578.1-1	c.-4747_-4745delCGTinsTGC		1	1	1	1	1	1	1	1	1	1	1	1	1	1	1	1	1	1	1	1	1	1	1	1	1	1	1	1	1	1	1	1	1	1	1	1	1	1	1	1	1
NC_001134.8	684840	ATTTTTTTTTTTTTTAGCTC	ATTTTTTTTTTTTTTTAGCTC	upstream_gene_variant	exon-NM_001178578.1-1	GENE_exon-NM_001178578.1-1	c.-4805_-4804insA		0.92	0.828571	0.852941	0.888889	0.903226	0.942308	0.875	0.888889	0.833333	0.875	0.863636	0.913043	0.791667	0.836735	0.833333	0.96875	0.964286	0.904762	0.870968	0.923077	0.7	0.769231	0.897436	0.865385	0.823529	0.909091	0.892857	0.947368	0.958333	0.878788	0.862069	0.947368	0.803571	0.862069	1	0.863636	0.935484	0.888889	0.857143	0.857143	0.857143
NC_001134.8	685165	A	G	synonymous_variant	exon-NM_001184461.1-1	GENE_exon-NM_001184461.1-1	c.189A>G	p.Lys63Lys	1	1	1	1	1	1	1	1	0.981818	1	1	1	1	1	1	1	1	1	1	1	1	1	1	1	1	1	1	1	1	1	1	1	1	1	1	1	1	1	1	1	1
NC_001134.8	685306	T	C	upstream_gene_variant	exon-NR_132154.1-1	GENE_exon-NR_132154.1-1	n.-3444A>G		1	1	1	1	1	1	1	1	1	1	1	1	1	1	1	1	1	1	1	1	1	1	1	1	1	1	1	1	1	1	1	1	1	1	1	1	1	1	1	1	1
NC_001134.8	685360	GAAAAAAACAATACAAACT	GAAAAAACAATACAAACT	upstream_gene_variant	exon-NR_132154.1-1	GENE_exon-NR_132154.1-1	n.-3505delT		1	1	1	1	1	1	1	1	1	1	1	1	1	1	1	1	1	1	1	1	1	1	1	1	1	1	1	1	1	1	1	1	1	1	1	1	1	1	1	1	1
NC_001134.8	685510	C	T	synonymous_variant	exon-NM_001178582.1-1	GENE_exon-NM_001178582.1-1	c.1083G>A	p.Ala361Ala	1	1	1	1	1	1	1	1	1	1	1	1	1	1	1	1	1	1	1	1	1	1	1	1	1	1	1	1	1	1	1	1	1	1	1	1	1	1	1	1	1
NC_001134.8	685662	T	C	missense_variant	exon-NM_001178582.1-1	GENE_exon-NM_001178582.1-1	c.931A>G	p.Thr311Ala	1	1	1	1	1	1	1	1	1	1	1	1	1	1	1	1	1	1	1	1	1	1	1	1	1	1	1	1	1	1	1	0.964286	1	1	1	1	1	1	1	1	1
NC_001134.8	686158	G	A	synonymous_variant	exon-NM_001178582.1-1	GENE_exon-NM_001178582.1-1	c.435C>T	p.Ser145Ser	1	1	1	1	1	1	1	1	1	1	1	1	1	1	1	1	1	1	1	1	1	1	1	1	1	1	1	1	1	1	1	1	1	1	0.96	1	1	1	1	1	1
NC_001134.8	686563	G	A	synonymous_variant	exon-NM_001178582.1-1	GENE_exon-NM_001178582.1-1	c.30C>T	p.Ser10Ser	1	1	1	1	1	1	1	1	1	1	1	1	1	1	1	1	1	1	1	0.986301	1	1	0.977273	1	1	1	1	1	1	1	1	1	1	1	1	1	1	1	1	1	1
NC_001134.8	686624	C	T	upstream_gene_variant	exon-NR_132154.1-1	GENE_exon-NR_132154.1-1	n.-4762G>A		1	1	1	1	1	1	1	1	1	1	1	1	1	1	1	1	1	1	1	1	1	1	1	1	1	1	1	1	1	1	1	1	1	1	1	1	1	1	1	1	1
NC_001134.8	686696	CTTTTTCA	CTTTTTTCA	upstream_gene_variant	exon-NR_132154.1-1	GENE_exon-NR_132154.1-1	n.-4840_-4839insA		1	1	1	1	0.96	1	1	1	1	0.944444	1	1	1	1	1	1	1	1	1	1	1	1	1	1	1	1	1	1	1	1	1	1	1	1	0.916667	1	1	1	1	1	1
NC_001134.8	686767	A	G	upstream_gene_variant	exon-NR_132154.1-1	GENE_exon-NR_132154.1-1	n.-4905T>C		1	1	1	1	1	1	1	1	1	1	1	1	1	1	1	1	1	1	1	1	1	1	1	1	1	1	1	1	1	1	1	1	1	1	1	1	1	1	1	1	1
NC_001134.8	686783	G	A	upstream_gene_variant	exon-NR_132154.1-1	GENE_exon-NR_132154.1-1	n.-4921C>T		0.941176	1	1	1	1	1	1	1	1	1	1	1	1	1	1	1	1	1	1	1	1	1	1	1	1	1	1	1	1	1	1	1	1	1	1	1	1	1	1	1	1
NC_001134.8	687029	C	T	synonymous_variant	exon-NM_001178583.3-1	GENE_exon-NM_001178583.3-1	c.129C>T	p.Thr43Thr	1	1	1	1	1	1	1	1	1	1	1	1	1	1	1	1	1	1	1	1	1	1	1	1	1	1	1	1	1	1	1	1	1	1	1	1	1	1	1	1	1
NC_001134.8	687350	T	C	synonymous_variant	exon-NM_001178583.3-1	GENE_exon-NM_001178583.3-1	c.450T>C	p.Phe150Phe	1	1	1	1	1	1	1	1	1	1	1	1	1	1	1	1	1	1	1	1	1	1	1	1	1	1	1	1	1	1	1	1	1	1	1	1	1	1	1	1	1
NC_001134.8	687626	A	T	synonymous_variant	exon-NM_001178583.3-1	GENE_exon-NM_001178583.3-1	c.726A>T	p.Ile242Ile	1	1	1	1	1	1	1	1	0.985294	1	1	1	1	1	1	1	1	1	1	1	1	1	1	1	1	1	1	1	1	1	1	1	1	1	1	1	1	1	1	1	1
NC_001134.8	687872	T	A	synonymous_variant	exon-NM_001178583.3-1	GENE_exon-NM_001178583.3-1	c.972T>A	p.Leu324Leu	1	0.976744	1	1	1	0.962264	1	0.96	0.981132	1	1	1	1	1	1	0.96875	0.967742	1	1	1	0.972222	1	1	1	1	0.944444	1	1	1	1	1	1	1	0.985075	1	1	1	1	1	1	1
NC_001134.8	687980	G	A	synonymous_variant	exon-NM_001178583.3-1	GENE_exon-NM_001178583.3-1	c.1080G>A	p.Gln360Gln	1	1	1	1	1	1	1	1	1	1	1	1	1	1	1	1	1	1	1	1	1	1	1	1	1	1	1	1	1	1	1	1	1	1	1	1	1	1	1	1	1
NC_001134.8	688355	C	T	synonymous_variant	exon-NM_001178583.3-1	GENE_exon-NM_001178583.3-1	c.1455C>T	p.Gly485Gly	1	1	1	1	1	1	1	1	0.983607	1	1	1	1	1	1	1	1	1	1	1	1	1	1	1	1	1	1	1	1	1	1	1	1	1	1	1	1	1	1	1	1
NC_001134.8	688364	G	A	synonymous_variant	exon-NM_001178583.3-1	GENE_exon-NM_001178583.3-1	c.1464G>A	p.Ala488Ala	1	1	1	1	1	1	1	0.967742	1	1	1	1	1	1	1	1	1	1	1	1	1	1	1	1	1	1	1	1	1	1	1	1	1	1	1	1	1	1	1	1	1
NC_001134.8	688475	G	A	synonymous_variant	exon-NM_001178583.3-1	GENE_exon-NM_001178583.3-1	c.1575G>A	p.Lys525Lys	1	1	1	1	1	1	1	1	1	1	1	1	1	0.980392	1	1	1	1	0.96875	1	1	1	1	1	1	1	1	1	1	1	1	1	1	1	1	1	1	1	1	1	1
NC_001134.8	688487	C	T	synonymous_variant	exon-NM_001178583.3-1	GENE_exon-NM_001178583.3-1	c.1587C>T	p.Arg529Arg	1	1	1	1	1	1	1	1	1	1	1	1	1	1	1	1	1	1	1	1	1	1	1	1	1	1	1	1	1	1	1	1	1	1	1	1	1	1	1	1	1
NC_001134.8	688640	G	A	synonymous_variant	exon-NM_001178583.3-1	GENE_exon-NM_001178583.3-1	c.1740G>A	p.Pro580Pro	1	1	1	1	1	1	1	1	1	1	1	1	1	1	1	1	1	1	1	1	1	1	1	1	1	1	1	1	1	1	1	1	1	1	1	1	1	1	1	1	1
NC_001134.8	688700	A	T	synonymous_variant	exon-NM_001178583.3-1	GENE_exon-NM_001178583.3-1	c.1800A>T	p.Ala600Ala	1	1	1	1	1	1	1	1	1	1	1	1	1	1	1	1	1	1	1	1	1	1	1	1	1	1	1	1	1	1	1	1	1	1	1	1	1	1	1	1	1
NC_001134.8	688949	T	A	synonymous_variant	exon-NM_001178583.3-1	GENE_exon-NM_001178583.3-1	c.2049T>A	p.Pro683Pro	1	1	1	1	1	1	1	1	1	1	1	1	1	1	1	1	1	1	1	1	1	1	1	0.978261	1	1	1	1	1	1	1	1	1	1	1	1	1	1	1	1	1
NC_001134.8	689085	A	C	missense_variant	exon-NM_001178583.3-1	GENE_exon-NM_001178583.3-1	c.2185A>C	p.Ser729Arg	1	1	1	1	1	1	1	1	1	1	0.970588	1	1	1	1	1	1	1	1	1	1	1	1	1	1	1	1	1	1	1	1	1	1	1	1	1	1	1	1	1	1
NC_001134.8	689156	C	T	synonymous_variant	exon-NM_001178583.3-1	GENE_exon-NM_001178583.3-1	c.2256C>T	p.Asp752Asp	1	1	1	1	1	1	1	1	1	1	1	1	1	1	1	1	1	1	1	1	1	1	1	1	1	1	1	0.977273	1	1	1	1	1	1	1	1	1	1	1	1	1
NC_001134.8	689867	G	C	synonymous_variant	exon-NM_001178583.3-1	GENE_exon-NM_001178583.3-1	c.2967G>C	p.Thr989Thr	1	1	1	1	1	1	1	1	1	1	1	1	1	1	1	1	1	1	1	1	1	1	1	1	1	1	1	1	0.969697	1	1	1	1	1	1	1	1	1	1	0.984127	1
NC_001134.8	689912	G	A	synonymous_variant	exon-NM_001178583.3-1	GENE_exon-NM_001178583.3-1	c.3012G>A	p.Ser1004Ser	1	1	1	1	1	1	1	1	1	1	1	1	1	1	1	1	1	1	1	1	1	1	1	1	1	1	1	1	1	1	1	0.962963	1	1	1	1	1	1	1	1	1
NC_001134.8	689996	A	C	synonymous_variant	exon-NM_001178583.3-1	GENE_exon-NM_001178583.3-1	c.3096A>C	p.Ser1032Ser	1	1	1	1	1	1	1	1	1	1	1	1	1	1	1	1	1	1	1	0.978261	1	1	1	1	1	1	1	1	1	1	1	1	1	1	1	1	1	1	0.971429	1	1
NC_001134.8	690123	T	C	synonymous_variant	exon-NM_001178583.3-1	GENE_exon-NM_001178583.3-1	c.3223T>C	p.Leu1075Leu	1	1	1	1	1	1	1	1	1	1	1	1	1	1	1	1	1	1	1	1	1	1	1	1	1	1	1	1	1	1	1	1	1	1	1	1	1	1	1	1	1
NC_001134.8	690313	T	C	upstream_gene_variant	exon-NM_001178582.1-1	GENE_exon-NM_001178582.1-1	c.-3721A>G		1	1	1	1	1	1	1	1	1	1	1	1	1	1	1	1	1	1	1	1	1	1	1	1	1	1	1	1	1	1	1	1	1	1	1	1	1	1	1	1	1
NC_001134.8	690330	G	A	upstream_gene_variant	exon-NM_001178582.1-1	GENE_exon-NM_001178582.1-1	c.-3738C>T		1	1	1	1	1	1	1	1	1	1	1	1	1	1	1	1	1	1	1	1	1	1	1	1	1	1	0.983333	1	1	1	1	1	1	1	1	1	1	1	1	1	1
NC_001134.8	691208	T	C	synonymous_variant	exon-NM_001178584.3-1	GENE_exon-NM_001178584.3-1	c.486A>G	p.Thr162Thr	1	1	1	1	1	1	1	1	1	1	1	1	1	1	1	1	1	1	1	1	1	1	1	1	1	1	1	1	1	1	1	1	1	1	1	1	1	1	1	1	1
NC_001134.8	691367	C	T	synonymous_variant	exon-NM_001178584.3-1	GENE_exon-NM_001178584.3-1	c.327G>A	p.Glu109Glu	1	1	1	1	1	1	1	1	1	1	1	1	1	1	0.978261	1	1	1	1	1	1	1	1	1	1	1	1	1	1	1	1	1	1	1	1	1	1	1	1	1	1
NC_001134.8	691485	G	T	missense_variant	exon-NM_001178584.3-1	GENE_exon-NM_001178584.3-1	c.209C>A	p.Ala70Glu	1	1	1	1	1	1	1	1	1	1	1	1	1	1	1	1	1	1	1	1	1	1	1	1	1	1	1	1	1	1	1	1	1	1	1	1	1	1	1	1	1
NC_001134.8	691521	A	G	missense_variant	exon-NM_001178584.3-1	GENE_exon-NM_001178584.3-1	c.173T>C	p.Ile58Thr	1	1	1	1	1	1	1	1	1	1	1	1	1	1	1	1	1	1	1	1	1	1	1	1	1	1	1	1	1	1	1	1	1	1	1	1	1	1	1	1	1
NC_001134.8	691649	G	A	synonymous_variant	exon-NM_001178584.3-1	GENE_exon-NM_001178584.3-1	c.45C>T	p.Asp15Asp	1	1	1	1	1	1	1	1	1	1	1	1	1	1	1	1	1	1	1	1	1	1	1	1	1	1	1	1	1	1	1	1	1	1	1	1	1	1	1	1	1
NC_001134.8	691707	G	C	upstream_gene_variant	exon-NM_001178584.3-1	GENE_exon-NM_001178584.3-1	c.-14C>G		1	1	1	1	1	1	1	1	1	1	1	1	1	1	0.958333	1	1	1	1	1	1	1	0.973684	1	1	1	1	1	1	1	1	1	1	1	1	1	1	1	1	1	1
NC_001134.8	691742	T	C	upstream_gene_variant	exon-NM_001178584.3-1	GENE_exon-NM_001178584.3-1	c.-49A>G		1	1	1	1	1	1	1	1	1	1	1	1	1	1	1	1	1	1	1	1	1	1	1	1	1	1	1	1	1	1	1	1	1	1	1	1	1	1	1	1	1
NC_001134.8	691776	G	T	upstream_gene_variant	exon-NM_001178584.3-1	GENE_exon-NM_001178584.3-1	c.-83C>A		1	1	1	1	1	1	1	1	1	1	1	1	1	1	1	1	1	1	1	1	0.97619	1	1	1	1	1	1	1	1	1	1	1	1	1	1	1	1	1	1	1	1
NC_001134.8	691838	G	A	upstream_gene_variant	exon-NM_001178584.3-1	GENE_exon-NM_001178584.3-1	c.-145C>T		1	1	1	1	1	1	1	1	1	1	1	1	1	1	1	1	1	1	1	1	1	1	1	1	1	1	1	1	1	1	1	1	1	1	1	1	1	1	1	1	1
NC_001134.8	691869	G	A	upstream_gene_variant	exon-NM_001178584.3-1	GENE_exon-NM_001178584.3-1	c.-176C>T		1	1	1	1	1	1	1	1	1	1	1	1	1	1	1	1	1	1	1	0.982143	1	1	1	1	1	1	1	1	1	1	1	1	1	1	1	1	1	1	1	1	1
NC_001134.8	691880	A	G	upstream_gene_variant	exon-NM_001178584.3-1	GENE_exon-NM_001178584.3-1	c.-187T>C		1	1	1	1	1	1	1	1	1	1	1	1	1	1	1	1	1	1	1	1	1	1	1	1	1	1	1	1	1	1	1	1	1	1	1	1	1	1	1	1	1
NC_001134.8	691893	T	C	upstream_gene_variant	exon-NM_001178584.3-1	GENE_exon-NM_001178584.3-1	c.-200A>G		1	1	1	1	1	1	0.977778	1	1	1	1	1	1	1	1	1	1	1	1	1	1	1	1	1	1	1	1	1	1	1	1	1	1	1	1	1	1	1	1	1	1
NC_001134.8	691937	C	T	upstream_gene_variant	exon-NM_001178584.3-1	GENE_exon-NM_001178584.3-1	c.-244G>A		1	1	1	1	1	1	1	1	1	1	1	1	1	1	1	1	1	1	1	1	1	1	1	1	1	1	1	1	1	1	1	1	1	1	1	1	1	1	1	1	1
NC_001134.8	691950	C	T	upstream_gene_variant	exon-NM_001178584.3-1	GENE_exon-NM_001178584.3-1	c.-257G>A		1	1	1	1	1	1	1	1	1	1	1	1	1	1	1	1	1	1	1	1	1	1	1	1	1	1	1	1	1	1	1	1	1	1	1	1	1	1	1	1	1
NC_001134.8	692083	C	A	missense_variant	exon-NM_001178585.1-1	GENE_exon-NM_001178585.1-1	c.115C>A	p.His39Asn	1	1	1	1	1	0.978723	1	1	1	1	1	1	1	1	1	1	1	1	1	1	1	1	1	1	1	1	1	1	1	1	1	1	1	1	1	1	1	1	1	1	1
NC_001134.8	692126	G	C	missense_variant	exon-NM_001178585.1-1	GENE_exon-NM_001178585.1-1	c.158G>C	p.Gly53Ala	1	1	1	1	1	1	1	1	1	1	1	1	1	1	1	1	1	1	1	1	1	1	1	1	1	1	1	1	1	1	1	1	1	1	1	1	1	1	1	1	1
NC_001134.8	692195	A	G	missense_variant	exon-NM_001178585.1-1	GENE_exon-NM_001178585.1-1	c.227A>G	p.Asn76Ser	1	1	1	1	1	1	1	1	1	1	1	1	1	1	1	1	1	1	1	1	1	1	1	1	1	1	1	1	1	1	1	1	1	1	1	1	1	1	1	1	1
NC_001134.8	692366	A	T	missense_variant	exon-NM_001178585.1-1	GENE_exon-NM_001178585.1-1	c.398A>T	p.Asn133Ile	1	0.967742	1	1	1	0.9875	1	1	1	1	1	1	1	1	1	1	1	0.978723	1	1	1	1	0.979592	1	1	1	1	1	1	1	1	1	1	1	1	1	1	1	1	1	1
NC_001134.8	692680	C	T	missense_variant	exon-NM_001178585.1-1	GENE_exon-NM_001178585.1-1	c.712C>T	p.Leu238Phe	1	1	1	1	1	1	1	1	1	1	1	1	1	1	1	1	1	1	1	1	1	1	1	1	1	1	1	1	1	1	1	1	1	1	1	1	1	1	1	1	1
NC_001134.8	693069	A	T	synonymous_variant	exon-NM_001178585.1-1	GENE_exon-NM_001178585.1-1	c.1101A>T	p.Gly367Gly	1	1	1	1	1	1	1	1	1	1	1	1	1	1	1	1	1	1	1	1	1	1	1	1	1	1	1	1	1	1	1	1	1	1	1	1	1	1	1	0.985915	1
NC_001134.8	693391	G	A	missense_variant	exon-NM_001178585.1-1	GENE_exon-NM_001178585.1-1	c.1423G>A	p.Val475Ile	1	1	1	1	1	1	1	1	1	1	1	1	1	1	1	1	1	1	1	1	1	1	1	1	1	1	1	1	1	1	1	1	1	1	1	1	1	1	1	1	1
NC_001134.8	693469	C	T	missense_variant	exon-NM_001178585.1-1	GENE_exon-NM_001178585.1-1	c.1501C>T	p.His501Tyr	1	1	1	1	1	1	1	1	1	1	1	1	1	1	1	1	1	1	1	1	1	1	1	1	1	1	1	1	1	1	1	1	1	1	1	1	1	1	1	1	1
NC_001134.8	693651	T	C	synonymous_variant	exon-NM_001178585.1-1	GENE_exon-NM_001178585.1-1	c.1683T>C	p.Tyr561Tyr	1	1	1	1	1	1	1	1	1	1	1	1	1	1	1	1	1	1	1	1	1	1	1	1	1	1	1	1	1	1	1	1	1	1	1	1	1	1	1	1	1
NC_001134.8	693824	GT	GA	synonymous_variant	exon-NM_001178585.1-1	GENE_exon-NM_001178585.1-1	c.1857T>A	p.Gly619Gly	1	1	1	1	0.973684	1	0.985714	1	1	1	1	0.962963	1	1	1	1	1	1	0.965517	1	1	1	0.983333	1	1	1	1	1	0.971429	1	0.969697	1	1	1	1	1	1	1	1	1	1
NC_001134.8	693923	TAGACC	CAAACT	missense_variant	exon-NM_001178585.1-1	GENE_exon-NM_001178585.1-1	c.1955_1960delTAGACCinsCAAACT	p.LeuAspPro652SerAsnSer	1	1	1	1	1	1	1	1	1	1	1	1	1	1	1	1	1	1	1	1	1	1	1	1	1	1	1	1	1	1	1	1	1	1	1	1	1	1	1	1	1
NC_001134.8	694124	G	A	missense_variant	exon-NM_001178585.1-1	GENE_exon-NM_001178585.1-1	c.2156G>A	p.Ser719Asn	1	1	1	1	1	1	1	1	1	1	1	1	1	1	1	1	1	1	1	1	1	1	1	1	1	1	1	1	1	1	1	1	1	1	1	1	1	1	1	1	1
NC_001134.8	694133	G	A	missense_variant	exon-NM_001178585.1-1	GENE_exon-NM_001178585.1-1	c.2165G>A	p.Arg722His	1	1	1	1	1	1	1	1	1	1	1	1	1	1	1	1	1	1	1	1	1	1	1	1	1	1	1	1	1	1	1	1	1	1	1	1	1	1	1	1	1
NC_001134.8	694443	A	T	synonymous_variant	exon-NM_001178585.1-1	GENE_exon-NM_001178585.1-1	c.2475A>T	p.Ile825Ile	1	1	1	1	1	1	1	1	1	1	1	1	1	1	1	1	1	1	1	1	1	1	1	1	1	1	1	1	1	1	1	1	1	1	1	1	1	1	1	1	1
NC_001134.8	694512	A	G	synonymous_variant	exon-NM_001178585.1-1	GENE_exon-NM_001178585.1-1	c.2544A>G	p.Lys848Lys	1	1	1	1	1	1	1	1	1	1	1	1	1	1	1	1	1	1	1	1	1	1	1	1	1	1	1	1	1	1	1	1	1	1	1	1	1	1	1	1	1
NC_001134.8	694669	G	A	upstream_gene_variant	exon-NM_001178584.3-1	GENE_exon-NM_001178584.3-1	c.-2976C>T		1	1	1	1	1	1	1	1	1	1	1	1	1	1	1	1	1	1	1	1	1	1	1	1	1	1	1	1	1	1	1	1	1	1	1	1	1	1	1	1	1
NC_001134.8	694777	TAAAAAAAAATTAAGAG	TAAAAAAAAAATTAAGAG	upstream_gene_variant	exon-NM_001178584.3-1	GENE_exon-NM_001178584.3-1	c.-3094_-3093insT		1	0.969697	1	1	1	0.971429	1	1	0.982143	1	0.96	1	0.928571	0.983333	0.931034	0.875	1	0.916667	0.956522	0.979167	1	1	0.971429	1	1	1	1	0.964912	0.944444	1	1	0.941176	1	1	1	1	1	1	1	1	1
NC_001134.8	695368	T	C	synonymous_variant	exon-NM_001178586.1-1	GENE_exon-NM_001178586.1-1	c.1935A>G	p.Ala645Ala	1	1	1	1	1	1	1	1	1	1	1	1	1	1	1	1	1	1	1	1	1	1	1	1	1	1	1	1	1	1	1	1	1	1	1	1	1	1	1	1	1
NC_001134.8	695575	T	C	synonymous_variant	exon-NM_001178586.1-1	GENE_exon-NM_001178586.1-1	c.1728A>G	p.Ala576Ala	1	1	1	1	1	1	1	1	1	1	1	1	1	1	1	1	1	1	1	1	1	1	1	1	1	1	1	1	1	1	1	1	1	1	1	1	1	1	1	1	0.956522
NC_001134.8	695857	A	T	synonymous_variant	exon-NM_001178586.1-1	GENE_exon-NM_001178586.1-1	c.1446T>A	p.Thr482Thr	1	1	1	1	1	1	1	1	0.986486	1	1	1	1	1	1	1	1	1	1	1	1	1	1	1	1	1	1	1	1	1	1	1	1	1	1	1	1	0.965517	1	1	1
NC_001134.8	696541	T	C	synonymous_variant	exon-NM_001178586.1-1	GENE_exon-NM_001178586.1-1	c.762A>G	p.Glu254Glu	1	1	1	1	1	1	1	1	1	1	1	1	1	1	1	1	1	1	1	1	1	1	1	1	1	1	1	1	1	1	1	1	1	1	1	1	1	1	1	1	1
NC_001134.8	696652	T	C	synonymous_variant	exon-NM_001178586.1-1	GENE_exon-NM_001178586.1-1	c.651A>G	p.Arg217Arg	1	1	1	1	1	1	1	1	1	1	1	1	1	1	1	1	1	1	1	1	1	1	1	1	1	1	1	1	1	1	1	1	1	1	1	1	1	1	1	1	1
NC_001134.8	696781	A	G	synonymous_variant	exon-NM_001178586.1-1	GENE_exon-NM_001178586.1-1	c.522T>C	p.Ser174Ser	1	1	1	1	1	1	1	1	1	1	1	1	1	1	1	1	1	1	1	1	1	1	1	1	1	1	1	1	1	1	1	1	1	1	1	1	1	1	1	1	1
NC_001134.8	697043	T	C	missense_variant	exon-NM_001178586.1-1	GENE_exon-NM_001178586.1-1	c.260A>G	p.His87Arg	1	1	1	1	1	1	1	1	1	1	1	1	1	1	1	1	1	1	1	1	1	1	1	1	1	1	1	1	1	1	1	1	1	1	1	1	1	1	1	1	1
NC_001134.8	697455	C	T	upstream_gene_variant	exon-NM_001178586.1-1	GENE_exon-NM_001178586.1-1	c.-153G>A		1	1	1	1	1	1	1	1	1	1	1	1	1	1	1	1	1	1	1	1	0.974359	1	1	1	1	1	1	1	1	1	1	1	1	1	1	1	1	1	1	1	1
NC_001134.8	697695	C	T	upstream_gene_variant	exon-NM_001178586.1-1	GENE_exon-NM_001178586.1-1	c.-393G>A		1	1	1	1	1	1	1	1	1	1	1	1	1	1	1	1	1	1	1	1	1	1	1	1	1	1	1	1	1	1	1	1	1	1	1	1	1	1	1	1	1
NC_001134.8	697855	C	A	upstream_gene_variant	exon-NM_001178586.1-1	GENE_exon-NM_001178586.1-1	c.-553G>T		1	1	1	1	0.966667	1	1	1	1	1	1	1	1	0.972973	1	1	1	1	1	1	1	1	1	1	1	1	1	1	1	0.97561	1	0.941176	1	0.98	1	0.965517	1	1	1	1	1
NC_001134.8	697900	T	G	upstream_gene_variant	exon-NM_001178586.1-1	GENE_exon-NM_001178586.1-1	c.-598A>C		1	1	1	1	1	1	1	1	1	1	1	1	1	1	0.977273	1	1	1	1	1	1	1	1	0.981481	1	1	1	1	1	1	1	1	1	1	1	1	1	1	1	1	1
NC_001134.8	697912	C	T	upstream_gene_variant	exon-NM_001178586.1-1	GENE_exon-NM_001178586.1-1	c.-610G>A		1	1	1	1	1	1	1	1	1	1	1	1	1	1	1	1	1	1	1	1	1	1	1	1	1	1	1	1	1	1	1	1	1	1	0.971429	1	1	1	1	1	1
NC_001134.8	697933	C	A	upstream_gene_variant	exon-NM_001178586.1-1	GENE_exon-NM_001178586.1-1	c.-631G>T		1	1	1	1	1	1	1	1	1	1	1	1	1	1	1	1	1	1	1	1	1	1	1	1	1	1	1	1	1	1	0.962963	1	1	1	1	1	1	1	1	1	1
NC_001134.8	698208	C	T	upstream_gene_variant	exon-NM_001178586.1-1	GENE_exon-NM_001178586.1-1	c.-906G>A		1	1	1	1	1	1	1	1	1	1	1	1	1	1	1	1	1	1	1	1	1	1	1	1	1	1	1	1	1	1	1	1	1	1	1	1	1	1	1	1	1
NC_001134.8	698343	GAAAAAAAAAGTC	GAAAAAAAAGTC	upstream_gene_variant	exon-NM_001178586.1-1	GENE_exon-NM_001178586.1-1	c.-1050delT		1	1	1	1	1	1	1	1	1	1	1	1	1	1	1	1	1	1	1	1	0.974359	1	1	0.983333	1	1	1	1	1	1	1	1	1	1	1	1	1	1	1	1	1
NC_001134.8	698648	A	T	synonymous_variant	exon-NM_001178587.3-1	GENE_exon-NM_001178587.3-1	c.1296T>A	p.Ile432Ile	0.954545	1	1	1	1	1	0.986842	0.96	1	1	1	1	1	1	1	0.947368	1	1	1	1	1	1	1	1	1	1	1	1	1	1	1	1	1	1	1	1	1	1	1	0.985714	0.974359
NC_001134.8	698958	T	C	missense_variant	exon-NM_001178587.3-1	GENE_exon-NM_001178587.3-1	c.986A>G	p.Glu329Gly	1	1	1	1	1	1	1	1	1	1	1	1	1	1	1	1	1	1	1	1	1	1	1	1	1	1	1	1	1	1	1	1	1	1	1	1	1	1	1	1	1
NC_001134.8	699308	T	C	missense_variant	exon-NM_001178587.3-1	GENE_exon-NM_001178587.3-1	c.636A>G	p.Ile212Met	1	1	1	1	1	1	1	1	1	1	1	1	1	1	1	1	1	1	1	1	1	1	1	1	1	1	1	1	1	1	1	1	1	1	1	1	1	1	1	1	1
NC_001134.8	699380	G	A	synonymous_variant	exon-NM_001178587.3-1	GENE_exon-NM_001178587.3-1	c.564C>T	p.Gly188Gly	1	1	1	1	1	1	1	1	1	1	1	1	1	0.984127	1	1	1	1	1	1	1	1	1	1	1	1	1	1	1	1	1	1	1	1	1	1	1	1	1	1	1
NC_001134.8	699560	T	C	synonymous_variant	exon-NM_001178587.3-1	GENE_exon-NM_001178587.3-1	c.384A>G	p.Gln128Gln	1	1	1	1	1	1	1	1	1	1	1	1	1	1	1	1	1	1	1	1	1	1	1	1	1	1	1	1	1	1	1	1	1	1	1	1	1	1	1	1	1
NC_001134.8	699675	T	C	missense_variant	exon-NM_001178587.3-1	GENE_exon-NM_001178587.3-1	c.269A>G	p.Asn90Ser	1	1	1	1	1	1	1	1	1	1	1	1	1	1	1	1	1	1	1	1	1	1	1	1	1	1	1	1	1	1	1	1	1	1	1	1	1	1	1	1	1
NC_001134.8	699878	A	G	synonymous_variant	exon-NM_001178587.3-1	GENE_exon-NM_001178587.3-1	c.66T>C	p.Asn22Asn	1	1	1	1	1	1	1	1	1	1	1	1	1	1	1	1	1	1	1	1	1	1	1	1	1	1	1	1	1	1	1	1	1	1	1	1	1	1	1	1	1
NC_001134.8	700005	A	G	upstream_gene_variant	exon-NM_001178586.1-1	GENE_exon-NM_001178586.1-1	c.-2703T>C		1	1	1	1	1	1	1	1	1	1	1	1	1	1	1	1	1	1	1	1	1	1	1	1	1	1	1	1	1	1	1	1	1	1	1	1	1	1	1	1	1
NC_001134.8	700064	G	C	upstream_gene_variant	exon-NM_001178586.1-1	GENE_exon-NM_001178586.1-1	c.-2762C>G		1	1	1	1	1	1	1	1	1	1	1	1	1	1	1	1	1	1	1	1	1	1	1	1	1	1	1	1	1	1	0.966667	1	1	1	1	1	1	1	1	1	1
NC_001134.8	700097	T	C	upstream_gene_variant	exon-NM_001178586.1-1	GENE_exon-NM_001178586.1-1	c.-2795A>G		1	1	1	0.956522	1	1	1	1	1	1	1	1	1	1	1	1	1	1	1	1	1	1	1	1	1	1	1	1	1	1	1	1	1	1	1	1	1	1	1	1	1
NC_001134.8	700199	A	T	upstream_gene_variant	exon-NM_001178586.1-1	GENE_exon-NM_001178586.1-1	c.-2897T>A		1	1	1	1	0.941176	1	1	1	1	0.958333	1	0.958333	1	0.983607	0.969697	0.971429	1	0.931818	0.969697	1	1	1	0.977273	0.979592	1	1	1	1	0.972973	0.972973	0.928571	1	0.979167	1	1	1	1	0.954545	1	0.983051	1
NC_001134.8	700223	G	C	upstream_gene_variant	exon-NM_001178586.1-1	GENE_exon-NM_001178586.1-1	c.-2921C>G		1	1	1	1	1	1	1	1	1	1	1	1	1	1	1	1	0.944444	1	1	1	1	1	1	1	1	1	1	0.983333	0.975	1	1	0.965517	1	1	1	0.954545	1	0.958333	0.96	1	1
NC_001134.8	700246	T	C	upstream_gene_variant	exon-NM_001178586.1-1	GENE_exon-NM_001178586.1-1	c.-2944A>G		1	1	1	1	1	1	1	1	1	1	1	1	1	1	1	1	1	1	1	1	1	1	1	1	1	1	1	1	1	1	1	1	1	1	1	1	1	1	1	1	1
NC_001134.8	700682	G	A	synonymous_variant	exon-NM_001178588.3-1	GENE_exon-NM_001178588.3-1	c.1161C>T	p.Tyr387Tyr	1	1	1	1	1	1	1	1	1	1	1	1	1	1	1	1	1	1	1	1	1	1	1	1	1	1	1	1	1	1	1	1	1	1	1	1	1	1	1	1	1
NC_001134.8	700715	C	T	synonymous_variant	exon-NM_001178588.3-1	GENE_exon-NM_001178588.3-1	c.1128G>A	p.Leu376Leu	1	1	1	1	1	1	1	1	1	1	1	1	1	1	1	1	1	1	1	1	1	1	1	1	1	1	1	1	1	1	1	1	1	1	1	1	1	1	1	1	1
NC_001134.8	700736	G	A	synonymous_variant	exon-NM_001178588.3-1	GENE_exon-NM_001178588.3-1	c.1107C>T	p.Val369Val	1	1	1	1	1	1	1	1	1	1	1	1	1	1	1	1	1	1	1	1	1	1	1	1	1	1	1	1	1	1	1	1	1	1	1	1	1	1	1	1	1
NC_001134.8	723663	CAAAAAAAAAAAAAAATACATACTAC	CAAAAAAAAAAAAAAAATACATACTAC	upstream_gene_variant	TRS20	gene-YBR254C	c.-57_-56insA		0.782609	0.925926	0.857143	0.714286	0.96	0.842105	0.744681	0.9	0.837209	0.857143	1	0.8125	0.827586	0.9	0.868421	0.791667	0.807692	0.928571	0.928571	0.886364	0.8	0.935484	0.969697	0.897436	0.826087	0.7	0.8	0.891892	0.75	0.884615	0.941176	0.933333	0.793103	0.894737	0.863636	0.916667	0.945946	0.928571	0.772727	0.915254	0.851852
NC_001134.8	746362	CATCTGCAATCTGCAA	CATCTGCAA	frameshift_variant	exon-NM_001178620.3-1	GENE_exon-NM_001178620.3-1	c.1427_1433delTTGCAGA	p.Cys479fs	1	1	1	1	1	1	1	1	1	1	1	1	1	1	1	1	1	1	1	1	1	1	1	1	1	1	1	1	1	1	1	1	1	1	1	1	1	1	1	1	1
NC_001134.8	750883	G	A	synonymous_variant	exon-NM_001178622.1-1	GENE_exon-NM_001178622.1-1	c.1290G>A	p.Pro430Pro	1	1	1	1	1	1	1	1	1	1	1	1	1	1	1	1	1	1	1	1	1	1	1	1	1	1	1	1	1	1	1	1	1	1	1	1	1	1	1	1	1
NC_001134.8	752417	T	C	missense_variant	exon-NM_001178623.4-1	GENE_exon-NM_001178623.4-1	c.4690A>G	p.Asn1564Asp	1	1	1	1	1	1	1	1	1	1	1	1	1	1	1	1	1	1	1	1	1	1	1	1	1	1	1	1	1	1	1	1	1	1	1	1	1	1	1	1	1
NC_001134.8	752501	G	C	missense_variant	exon-NM_001178623.4-1	GENE_exon-NM_001178623.4-1	c.4606C>G	p.Gln1536Glu	1	0.956522	1	1	1	0.983051	0.984615	1	1	1	1	1	1	1	1	1	0.972222	1	0.969697	1	1	1	0.98	1	1	0.967742	1	1	0.97561	0.976744	1	0.962963	1	1	1	1	1	0.979592	1	1	1
NC_001134.8	753942	C	T	synonymous_variant	exon-NM_001178623.4-1	GENE_exon-NM_001178623.4-1	c.3165G>A	p.Ala1055Ala	1	1	1	1	1	1	1	1	1	1	1	1	1	1	1	1	1	1	1	1	1	1	1	1	1	1	1	1	1	1	1	1	1	1	1	1	1	1	1	1	1
NC_001134.8	753990	T	C	synonymous_variant	exon-NM_001178623.4-1	GENE_exon-NM_001178623.4-1	c.3117A>G	p.Glu1039Glu	1	1	1	1	1	1	1	1	1	1	1	1	1	1	1	1	1	1	1	1	1	1	1	1	1	1	1	1	1	1	1	1	1	1	1	1	1	1	1	1	1
NC_001134.8	754029	A	G	synonymous_variant	exon-NM_001178623.4-1	GENE_exon-NM_001178623.4-1	c.3078T>C	p.Leu1026Leu	1	1	1	1	1	1	1	1	1	1	1	1	1	1	1	1	1	1	1	1	1	1	1	1	1	1	1	1	1	1	1	1	1	1	1	1	1	1	1	1	1
NC_001134.8	754103	A	T	missense_variant	exon-NM_001178623.4-1	GENE_exon-NM_001178623.4-1	c.3004T>A	p.Leu1002Met	1	1	1	1	1	1	1	1	1	1	1	1	1	1	1	1	1	1	1	1	1	1	1	1	1	1	1	1	1	1	1	1	1	1	1	1	1	1	1	1	1
NC_001134.8	754139	G	A	synonymous_variant	exon-NM_001178623.4-1	GENE_exon-NM_001178623.4-1	c.2968C>T	p.Leu990Leu	1	1	1	1	1	1	1	1	1	1	1	1	1	1	1	1	1	1	1	1	1	1	1	1	1	1	1	1	1	1	1	1	1	1	1	1	1	1	1	1	1
NC_001134.8	754188	G	A	synonymous_variant	exon-NM_001178623.4-1	GENE_exon-NM_001178623.4-1	c.2919C>T	p.Asn973Asn	1	1	1	1	1	1	1	1	1	1	1	1	1	1	1	1	1	1	1	1	1	1	1	1	1	1	1	1	1	1	1	1	1	1	1	1	1	1	1	1	1
NC_001134.8	754197	T	C	synonymous_variant	exon-NM_001178623.4-1	GENE_exon-NM_001178623.4-1	c.2910A>G	p.Leu970Leu	1	1	1	1	1	1	1	1	1	1	1	1	1	1	1	1	1	1	1	1	1	1	1	1	1	1	1	1	1	1	1	1	1	1	1	1	1	1	1	1	1
NC_001134.8	754355	G	A	synonymous_variant	exon-NM_001178623.4-1	GENE_exon-NM_001178623.4-1	c.2752C>T	p.Leu918Leu	1	1	1	1	1	1	1	1	1	1	1	1	1	1	1	1	1	1	1	1	1	1	1	1	1	1	1	1	1	1	1	1	1	1	1	1	1	1	1	1	1
NC_001134.8	754404	A	G	synonymous_variant	exon-NM_001178623.4-1	GENE_exon-NM_001178623.4-1	c.2703T>C	p.Asn901Asn	1	1	1	1	1	1	1	1	1	1	1	1	1	1	1	1	1	1	1	1	1	1	1	1	1	1	1	1	1	1	1	1	1	1	1	1	1	1	1	1	1
NC_001134.8	754416	A	G	synonymous_variant	exon-NM_001178623.4-1	GENE_exon-NM_001178623.4-1	c.2691T>C	p.Asn897Asn	1	1	1	1	1	1	1	1	1	1	1	1	1	1	1	1	1	1	1	1	1	1	1	1	1	1	1	1	1	1	1	0.969697	1	1	1	1	1	1	1	1	1
NC_001134.8	754436	T	C	missense_variant	exon-NM_001178623.4-1	GENE_exon-NM_001178623.4-1	c.2671A>G	p.Asn891Asp	1	1	1	1	1	1	1	1	1	1	1	1	1	1	1	1	1	1	1	1	1	1	1	1	1	1	1	1	1	1	1	1	1	1	1	1	1	1	1	1	1
NC_001134.8	754776	G	A	synonymous_variant	exon-NM_001178623.4-1	GENE_exon-NM_001178623.4-1	c.2331C>T	p.Asn777Asn	1	1	1	1	1	1	1	1	1	1	1	1	1	1	1	1	1	1	1	1	1	1	1	1	1	1	1	1	1	1	1	1	1	1	1	1	1	1	1	1	1
NC_001134.8	754911	A	G	synonymous_variant	exon-NM_001178623.4-1	GENE_exon-NM_001178623.4-1	c.2196T>C	p.Ala732Ala	1	1	1	1	1	1	1	1	1	1	1	1	1	1	1	1	1	1	1	1	1	1	1	1	1	1	1	1	1	1	1	1	1	1	1	1	1	1	1	1	1
NC_001134.8	756042	T	C	synonymous_variant	exon-NM_001178623.4-1	GENE_exon-NM_001178623.4-1	c.1065A>G	p.Gln355Gln	1	0.972973	1	1	1	1	1	1	1	1	1	1	1	1	1	1	1	1	0.958333	1	1	1	1	1	1	1	1	0.978723	1	1	1	1	1	1	0.931034	1	1	1	1	1	1
NC_001134.8	756063	G	A	synonymous_variant	exon-NM_001178623.4-1	GENE_exon-NM_001178623.4-1	c.1044C>T	p.Asn348Asn	1	1	1	1	1	1	1	1	1	1	1	1	1	1	1	1	1	1	1	1	1	1	1	1	1	1	1	1	1	1	1	1	1	1	1	1	1	1	1	1	1
NC_001134.8	756110	C	T	missense_variant	exon-NM_001178623.4-1	GENE_exon-NM_001178623.4-1	c.997G>A	p.Val333Ile	1	1	1	1	1	1	1	1	1	1	1	1	1	1	1	1	1	1	1	1	1	1	1	1	1	1	1	1	1	1	1	1	1	1	1	1	1	1	1	1	1
NC_001134.8	756201	A	G	synonymous_variant	exon-NM_001178623.4-1	GENE_exon-NM_001178623.4-1	c.906T>C	p.Val302Val	1	1	1	1	1	1	1	1	1	1	1	1	1	1	1	1	1	1	1	1	1	1	1	1	1	1	1	1	1	1	1	1	1	1	1	1	1	1	1	1	1
NC_001134.8	756213	G	A	synonymous_variant	exon-NM_001178623.4-1	GENE_exon-NM_001178623.4-1	c.894C>T	p.Ile298Ile	1	1	1	1	1	1	1	1	1	1	1	1	1	1	1	1	1	1	1	1	1	1	1	1	1	1	1	1	1	1	1	1	1	1	1	1	1	1	1	1	1
NC_001134.8	756267	T	C	synonymous_variant	exon-NM_001178623.4-1	GENE_exon-NM_001178623.4-1	c.840A>G	p.Gln280Gln	1	1	1	1	1	1	1	1	1	1	1	1	1	1	1	1	1	1	1	1	1	1	1	1	1	1	1	1	1	1	1	1	1	1	1	1	1	1	1	1	1
NC_001134.8	756533	C	A	missense_variant	exon-NM_001178623.4-1	GENE_exon-NM_001178623.4-1	c.574G>T	p.Ala192Ser	1	1	1	1	1	1	1	1	1	1	1	1	1	1	1	0.972973	1	1	1	1	0.97561	1	1	1	1	1	1	1	1	1	1	1	1	1	1	1	1	1	1	0.982143	0.965517
NC_001134.8	756709	G	A	missense_variant	exon-NM_001178623.4-1	GENE_exon-NM_001178623.4-1	c.398C>T	p.Ser133Phe	1	1	1	1	1	1	1	1	1	1	1	1	1	1	1	1	1	1	1	1	1	1	1	1	1	1	1	1	1	1	1	1	1	1	1	1	1	1	1	1	1
NC_001134.8	757029	G	A	synonymous_variant	exon-NM_001178623.4-1	GENE_exon-NM_001178623.4-1	c.78C>T	p.His26His	1	1	1	1	1	1	1	1	1	1	1	1	1	1	1	1	1	1	1	1	1	1	1	1	1	1	1	1	1	1	1	1	1	0.985714	1	1	1	1	1	1	1
NC_001134.8	757438	A	G	upstream_gene_variant	exon-NM_001178623.4-1	GENE_exon-NM_001178623.4-1	c.-332T>C		1	1	1	1	1	1	1	1	1	1	1	1	1	1	1	1	1	1	1	1	1	1	1	1	1	1	1	1	1	1	1	1	1	1	1	1	1	1	1	1	1
NC_001134.8	757908	G	A	synonymous_variant	exon-NM_001178624.3-1	GENE_exon-NM_001178624.3-1	c.2136C>T	p.Ser712Ser	1	1	1	1	1	1	1	1	1	1	1	1	1	1	1	1	1	1	1	1	1	1	1	1	1	1	1	1	1	1	1	1	1	1	1	1	1	1	1	1	1
NC_001134.8	758568	A	G	synonymous_variant	exon-NM_001178624.3-1	GENE_exon-NM_001178624.3-1	c.1476T>C	p.Tyr492Tyr	1	1	1	1	1	1	1	1	1	1	1	1	1	1	1	1	1	1	1	1	1	1	1	1	1	1	1	1	1	1	1	1	1	1	1	1	1	1	1	1	1
NC_001134.8	758608	T	C	missense_variant	exon-NM_001178624.3-1	GENE_exon-NM_001178624.3-1	c.1436A>G	p.Glu479Gly	1	1	1	1	1	1	1	1	1	1	1	1	1	1	1	1	1	1	1	1	1	1	1	1	1	1	1	1	1	1	1	1	1	1	1	1	1	1	1	1	1
NC_001134.8	758926	T	A	missense_variant	exon-NM_001178624.3-1	GENE_exon-NM_001178624.3-1	c.1118A>T	p.Asn373Ile	1	1	0.970588	1	1	1	1	1	1	1	1	1	1	1	1	1	1	1	1	1	1	1	1	1	1	1	1	1	1	1	1	1	1	1	1	1	1	1	1	1	1
NC_001134.8	758975	T	G	missense_variant	exon-NM_001178624.3-1	GENE_exon-NM_001178624.3-1	c.1069A>C	p.Thr357Pro	1	1	1	1	1	1	1	1	1	1	1	1	1	1	1	1	1	1	1	1	1	1	1	1	1	1	1	1	0.979592	1	1	1	1	1	1	1	1	1	1	1	1
NC_001134.8	759134	C	T	missense_variant	exon-NM_001178624.3-1	GENE_exon-NM_001178624.3-1	c.910G>A	p.Val304Met	1	1	1	1	1	1	1	1	1	1	1	1	1	1	1	1	1	1	1	1	1	1	1	1	1	1	1	1	1	1	1	1	1	1	1	1	1	1	1	1	1
NC_001134.8	759221	G	T	missense_variant	exon-NM_001178624.3-1	GENE_exon-NM_001178624.3-1	c.823C>A	p.Gln275Lys	1	1	1	1	1	1	0.986486	1	1	1	1	1	1	1	1	1	1	1	1	1	1	1	1	1	0.972222	1	1	1	1	1	1	1	1	1	1	1	1	1	1	1	1
NC_001134.8	759357	G	A	synonymous_variant	exon-NM_001178624.3-1	GENE_exon-NM_001178624.3-1	c.687C>T	p.Pro229Pro	1	1	1	1	1	1	1	1	1	1	1	1	1	1	1	1	1	1	1	1	1	1	1	1	1	1	1	1	1	1	1	1	1	1	1	1	1	1	1	1	1
NC_001134.8	759661	G	T	missense_variant	exon-NM_001178624.3-1	GENE_exon-NM_001178624.3-1	c.383C>A	p.Ala128Asp	1	1	1	1	1	1	1	1	0.986667	1	1	1	1	1	1	1	1	1	1	1	1	1	1	1	1	1	1	1	1	1	1	1	1	1	1	1	1	1	1	1	1
NC_001134.8	759726	T	C	synonymous_variant	exon-NM_001178624.3-1	GENE_exon-NM_001178624.3-1	c.318A>G	p.Thr106Thr	1	1	1	1	1	1	1	1	1	1	1	1	1	1	1	1	1	1	1	1	1	1	1	1	1	1	1	1	1	1	1	1	1	1	1	1	1	1	1	1	1
NC_001134.8	760248	C	T	upstream_gene_variant	exon-NM_001178623.4-1	GENE_exon-NM_001178623.4-1	c.-3142G>A		1	1	1	1	1	1	1	1	1	1	1	1	1	1	1	1	1	1	1	1	1	1	1	1	1	1	1	1	1	1	1	1	1	1	1	1	1	1	1	1	1
NC_001134.8	760255	A	T	upstream_gene_variant	exon-NM_001178623.4-1	GENE_exon-NM_001178623.4-1	c.-3149T>A		0.965517	1	1	1	1	1	1	1	1	1	1	1	1	1	1	1	1	1	1	0.983051	1	1	1	1	0.935484	1	1	1	1	0.970588	1	1	0.983333	1	1	1	1	0.952381	1	0.97619	1
NC_001134.8	760302	C	T	synonymous_variant	exon-NM_001178626.1-1	GENE_exon-NM_001178626.1-1	c.9C>T	p.Asn3Asn	1	1	1	1	1	1	1	1	1	1	1	1	1	1	1	1	1	1	1	1	1	1	1	1	1	1	1	1	1	1	1	1	1	1	1	1	1	1	1	1	1
NC_001134.8	760365	C	T	synonymous_variant	exon-NM_001178626.1-1	GENE_exon-NM_001178626.1-1	c.72C>T	p.Asp24Asp	1	1	1	1	1	1	1	1	1	1	1	1	1	1	1	1	1	1	1	1	1	1	1	1	1	1	1	1	1	1	1	1	1	1	1	1	0.983871	1	1	1	1
NC_001134.8	760599	G	A	synonymous_variant	exon-NM_001178626.1-1	GENE_exon-NM_001178626.1-1	c.306G>A	p.Lys102Lys	1	1	1	1	1	1	1	1	1	1	1	1	0.96875	1	1	1	1	1	1	1	1	1	1	1	1	1	1	1	1	1	1	1	1	1	1	1	1	1	1	1	1
NC_001134.8	760767	A	G	synonymous_variant	exon-NM_001178626.1-1	GENE_exon-NM_001178626.1-1	c.474A>G	p.Gln158Gln	1	1	1	1	1	1	1	1	1	1	1	1	1	1	1	1	1	1	1	1	1	1	1	1	1	1	1	1	1	1	1	1	1	1	1	1	1	1	1	1	1
NC_001134.8	760848	C	T	synonymous_variant	exon-NM_001178626.1-1	GENE_exon-NM_001178626.1-1	c.555C>T	p.His185His	1	1	1	1	1	1	1	1	1	1	1	1	1	1	1	1	1	1	1	1	1	1	1	1	1	1	1	1	1	1	1	1	1	1	1	1	1	1	1	1	1
NC_001134.8	760904	G	A	upstream_gene_variant	exon-NM_001178623.4-1	GENE_exon-NM_001178623.4-1	c.-3798C>T		1	1	1	1	1	1	1	1	1	1	1	1	1	1	1	1	1	1	1	1	1	1	1	1	1	1	1	1	1	1	1	1	1	1	1	1	1	1	1	1	1
NC_001134.8	760960	C	T	upstream_gene_variant	exon-NM_001178623.4-1	GENE_exon-NM_001178623.4-1	c.-3854G>A		1	1	1	1	1	1	1	1	1	1	1	1	1	1	1	1	1	1	1	1	1	1	1	1	1	1	0.986842	1	1	1	1	1	1	1	1	1	1	1	1	1	1
NC_001134.8	761030	AATA	TATT	upstream_gene_variant	exon-NM_001178623.4-1	GENE_exon-NM_001178623.4-1	c.-3927_-3924delTATTinsAATA		1	1	1	1	1	1	1	1	1	1	1	1	1	1	1	1	1	1	1	1	1	1	1	1	1	1	1	1	1	1	1	1	1	1	1	1	1	1	1	1	1
NC_001134.8	761038	G	T	upstream_gene_variant	exon-NM_001178623.4-1	GENE_exon-NM_001178623.4-1	c.-3932C>A		1	1	1	1	1	1	1	1	1	1	1	1	1	1	1	1	0.981132	1	1	1	1	1	1	1	1	1	1	1	1	1	1	1	1	1	1	1	1	1	1	1	1
NC_001134.8	761049	CTG	TTA	upstream_gene_variant	exon-NM_001178623.4-1	GENE_exon-NM_001178623.4-1	c.-3945_-3943delCAGinsTAA		1	1	1	1	1	1	1	1	1	1	1	1	1	1	1	1	1	1	1	1	1	1	1	1	1	1	1	1	1	1	1	1	1	1	1	1	1	1	1	1	1
NC_001134.8	761056	G	A	upstream_gene_variant	exon-NM_001178623.4-1	GENE_exon-NM_001178623.4-1	c.-3950C>T		1	1	1	1	1	1	1	1	1	1	1	1	1	1	1	1	1	1	1	1	1	1	1	1	1	1	1	1	1	1	1	1	1	1	1	1	1	1	1	1	1
NC_001134.8	761061	G	A	upstream_gene_variant	exon-NM_001178623.4-1	GENE_exon-NM_001178623.4-1	c.-3955C>T		1	1	1	1	1	1	1	1	1	1	1	1	1	1	1	1	1	1	1	1	1	1	1	1	1	1	1	1	1	1	1	1	1	1	1	1	1	1	1	1	1
NC_001134.8	761076	CTTTAAAATAATAATC	CTTAAAATAATAATAATC	upstream_gene_variant	exon-NM_001178623.4-1	GENE_exon-NM_001178623.4-1	c.-3985_-3973delGATTATTATTTTAinsGATTATTATTATTTT		1	1	1	1	1	1	1	1	1	1	1	1	1	1	1	1	1	1	1	1	1	1	1	1	1	1	1	1	1	1	1	1	1	1	1	1	1	1	1	1	1
NC_001134.8	761108	TTAATTTGTC	CTAATTTTGTC	upstream_gene_variant	exon-NM_001178623.4-1	GENE_exon-NM_001178623.4-1	c.-4011_-4002delGACAAATTAAinsGACAAAATTAG		1	1	1	1	1	1	1	1	1	1	1	1	1	1	1	1	1	1	1	1	1	1	1	1	1	1	1	1	1	1	1	1	1	1	1	1	1	1	1	1	1
NC_001134.8	761118	TTTC	CTTT	upstream_gene_variant	exon-NM_001178623.4-1	GENE_exon-NM_001178623.4-1	c.-4015_-4012delGAAAinsAAAG		1	1	1	1	1	1	1	1	1	1	1	1	1	1	1	1	1	1	1	1	1	1	1	1	1	1	1	1	1	1	1	1	1	1	1	1	1	1	1	1	1
NC_001134.8	761436	A	G	synonymous_variant	exon-NM_001178627.1-1	GENE_exon-NM_001178627.1-1	c.180A>G	p.Glu60Glu	1	1	1	1	1	1	1	1	1	1	1	1	1	1	1	1	1	1	1	1	1	1	1	1	1	1	1	1	1	1	1	1	1	1	1	1	1	1	1	1	1
NC_001134.8	761454	T	C	synonymous_variant	exon-NM_001178627.1-1	GENE_exon-NM_001178627.1-1	c.198T>C	p.Val66Val	1	1	1	1	1	1	1	1	1	1	1	1	1	1	1	1	1	1	1	1	1	1	1	1	1	1	1	1	1	1	1	1	1	1	1	1	1	1	1	1	1
NC_001134.8	761529	G	A	synonymous_variant	exon-NM_001178627.1-1	GENE_exon-NM_001178627.1-1	c.273G>A	p.Leu91Leu	1	1	1	1	1	1	1	1	1	1	1	1	1	1	1	1	1	1	1	1	1	1	1	1	1	1	1	1	1	1	1	1	1	1	1	1	1	1	1	1	1
NC_001134.8	761787	G	A	synonymous_variant	exon-NM_001178627.1-1	GENE_exon-NM_001178627.1-1	c.531G>A	p.Lys177Lys	1	1	1	1	1	1	1	1	0.981818	1	1	1	1	1	1	1	1	1	1	1	1	1	1	1	1	1	1	1	1	1	1	1	1	1	1	1	1	1	1	1	1
NC_001134.8	761814	C	T	synonymous_variant	exon-NM_001178627.1-1	GENE_exon-NM_001178627.1-1	c.558C>T	p.Asp186Asp	1	1	1	1	1	1	1	1	1	1	1	1	1	1	1	1	1	1	1	1	1	1	1	1	1	1	1	1	1	1	1	1	1	1	1	1	1	1	1	1	1
NC_001134.8	761832	T	C	synonymous_variant	exon-NM_001178627.1-1	GENE_exon-NM_001178627.1-1	c.576T>C	p.Ala192Ala	1	1	1	1	1	1	1	1	1	1	1	1	1	1	1	1	1	1	1	1	1	1	1	1	1	1	1	1	1	1	1	1	1	1	1	1	1	1	1	1	1
NC_001134.8	761853	T	C	synonymous_variant	exon-NM_001178627.1-1	GENE_exon-NM_001178627.1-1	c.597T>C	p.Phe199Phe	1	1	1	1	1	1	1	1	1	1	1	1	1	1	1	1	1	1	1	1	1	1	1	1	1	1	1	1	1	1	1	1	1	1	1	1	1	1	1	1	1
NC_001134.8	761880	A	G	synonymous_variant	exon-NM_001178627.1-1	GENE_exon-NM_001178627.1-1	c.624A>G	p.Ser208Ser	1	1	1	1	1	1	1	1	1	1	1	1	1	1	1	1	1	1	1	1	1	1	1	1	1	1	1	1	1	1	1	1	1	1	1	1	1	1	1	1	1
NC_001134.8	761901	ATCT	GTCC	synonymous_variant	exon-NM_001178627.1-1	GENE_exon-NM_001178627.1-1	c.645_648delATCTinsGTCC	p.217	1	1	1	1	1	1	1	1	1	1	1	1	1	1	1	1	1	1	1	1	1	1	1	1	1	1	1	1	1	1	1	1	1	1	1	1	1	1	1	1	1
NC_001134.8	761943	A	G	synonymous_variant	exon-NM_001178627.1-1	GENE_exon-NM_001178627.1-1	c.687A>G	p.Glu229Glu	1	1	1	1	1	1	1	1	1	1	1	1	1	1	1	1	1	1	1	1	1	1	1	1	1	1	1	1	1	1	1	1	1	1	1	1	1	1	1	1	1
NC_001134.8	761970	A	G	synonymous_variant	exon-NM_001178627.1-1	GENE_exon-NM_001178627.1-1	c.714A>G	p.Thr238Thr	1	1	1	1	1	1	1	1	1	1	1	1	1	1	1	1	1	1	1	1	1	1	1	1	1	1	1	1	1	1	1	1	1	1	1	1	1	1	1	1	1
NC_001134.8	762336	T	C	synonymous_variant	exon-NM_001178627.1-1	GENE_exon-NM_001178627.1-1	c.1080T>C	p.Thr360Thr	1	1	1	1	1	1	1	1	1	1	1	1	1	1	1	1	1	1	1	1	1	1	1	1	1	1	1	1	1	1	1	1	1	1	1	1	1	1	1	1	1
NC_001134.8	762393	G	A	synonymous_variant	exon-NM_001178627.1-1	GENE_exon-NM_001178627.1-1	c.1137G>A	p.Ser379Ser	1	1	1	1	1	1	1	1	1	1	1	1	1	1	1	1	1	1	1	1	1	1	1	1	1	1	1	1	1	1	1	1	1	1	1	1	1	1	1	1	1
NC_001134.8	762665	A	G	upstream_gene_variant	exon-NM_001178624.3-1	GENE_exon-NM_001178624.3-1	c.-2622T>C		1	1	1	1	1	1	1	1	1	1	1	1	1	1	1	1	1	1	1	1	1	1	1	1	1	1	1	1	1	1	1	1	1	1	1	1	1	1	1	1	1
NC_001134.8	763111	T	A	synonymous_variant	exon-NM_001178628.3-1	GENE_exon-NM_001178628.3-1	c.1587A>T	p.Val529Val	1	1	1	1	1	1	1	1	1	1	1	1	1	0.981132	1	1	1	1	1	1	1	1	1	1	1	1	1	1	1	1	1	1	0.956522	1	1	1	1	1	1	1	1
NC_001134.8	763117	C	T	synonymous_variant	exon-NM_001178628.3-1	GENE_exon-NM_001178628.3-1	c.1581G>A	p.Leu527Leu	1	1	1	1	1	1	1	1	1	1	1	1	1	1	1	1	1	1	1	1	1	1	1	1	1	1	1	1	1	1	1	1	1	1	1	1	1	1	1	1	1
NC_001134.8	763218	G	A	synonymous_variant	exon-NM_001178628.3-1	GENE_exon-NM_001178628.3-1	c.1480C>T	p.Leu494Leu	1	1	1	1	1	1	1	1	1	1	1	1	1	1	1	1	1	1	1	1	1	1	1	1	1	1	1	1	1	1	1	1	1	1	1	1	1	1	1	1	1
NC_001134.8	763300	A	G	synonymous_variant	exon-NM_001178628.3-1	GENE_exon-NM_001178628.3-1	c.1398T>C	p.Ile466Ile	1	1	1	1	1	1	1	1	1	1	1	1	1	1	1	1	1	1	1	1	1	1	1	1	1	1	1	1	1	1	1	1	1	1	1	1	1	1	1	1	1
NC_001134.8	763438	A	G	synonymous_variant	exon-NM_001178628.3-1	GENE_exon-NM_001178628.3-1	c.1260T>C	p.Asn420Asn	1	1	1	1	1	1	1	1	1	1	1	1	1	1	1	1	1	1	1	1	1	1	1	1	1	1	1	1	1	1	1	1	1	1	1	1	1	1	1	1	1
NC_001134.8	763488	G	A	synonymous_variant	exon-NM_001178628.3-1	GENE_exon-NM_001178628.3-1	c.1210C>T	p.Leu404Leu	1	1	1	1	1	1	1	1	1	1	1	1	1	1	1	1	1	1	1	1	1	1	1	1	1	1	1	1	1	1	1	1	1	1	1	1	1	1	1	1	1
NC_001134.8	763528	T	C	synonymous_variant	exon-NM_001178628.3-1	GENE_exon-NM_001178628.3-1	c.1170A>G	p.Ser390Ser	1	1	1	1	1	1	1	1	1	1	1	1	1	1	1	1	1	1	1	1	1	1	1	1	1	1	1	1	1	1	1	1	1	1	1	1	1	1	1	1	1
NC_001134.8	763762	C	T	missense_variant	exon-NM_001178628.3-1	GENE_exon-NM_001178628.3-1	c.936G>A	p.Met312Ile	1	1	1	1	1	1	1	1	1	1	1	1	1	1	1	1	1	1	1	1	1	1	1	1	1	1	1	1	1	1	1	1	1	1	1	0.967742	1	1	1	1	1
NC_001134.8	763909	C	T	synonymous_variant	exon-NM_001178628.3-1	GENE_exon-NM_001178628.3-1	c.789G>A	p.Arg263Arg	1	1	1	1	1	1	1	1	1	1	1	1	1	1	1	1	1	1	1	1	1	1	1	1	1	1	1	1	0.97619	1	1	1	1	1	1	1	1	1	1	0.986301	1
NC_001134.8	764110	G	A	synonymous_variant	exon-NM_001178628.3-1	GENE_exon-NM_001178628.3-1	c.588C>T	p.Phe196Phe	1	1	1	1	1	1	1	1	1	1	1	1	1	1	1	1	1	1	1	1	1	1	1	1	1	1	1	1	1	1	1	1	1	1	1	1	1	1	1	1	1
NC_001134.8	764239	T	C	synonymous_variant	exon-NM_001178628.3-1	GENE_exon-NM_001178628.3-1	c.459A>G	p.Glu153Glu	1	1	1	1	1	1	1	1	1	1	1	1	1	1	1	1	1	1	1	1	1	1	1	1	1	1	1	1	1	1	1	1	1	1	1	1	1	1	1	1	1
NC_001134.8	766137	A	G	synonymous_variant	exon-NM_001178629.3-1	GENE_exon-NM_001178629.3-1	c.1470T>C	p.Gly490Gly	1	1	1	1	1	1	1	1	1	1	1	1	1	1	1	1	1	1	1	1	1	1	1	1	1	1	1	1	1	1	1	1	1	1	1	1	1	1	1	1	1
NC_001134.8	766176	T	C	synonymous_variant	exon-NM_001178629.3-1	GENE_exon-NM_001178629.3-1	c.1431A>G	p.Gly477Gly	1	1	1	1	1	1	1	1	1	1	1	1	1	1	1	1	1	1	1	1	1	1	1	1	1	1	1	1	1	1	1	1	1	1	1	1	1	1	1	1	1
NC_001134.8	766200	C	G	synonymous_variant	exon-NM_001178629.3-1	GENE_exon-NM_001178629.3-1	c.1407G>C	p.Leu469Leu	1	1	1	1	1	1	1	1	1	1	1	1	1	1	1	1	1	1	1	0.982456	1	1	1	1	1	1	1	1	1	1	1	1	1	1	1	1	1	1	1	1	1
NC_001134.8	766335	CCATA	ACATG	missense_variant	exon-NM_001178629.3-1	GENE_exon-NM_001178629.3-1	c.1268_1272delTATGGinsCATGT	p.LeuTrp423SerCys	1	1	1	1	1	1	1	1	1	1	1	1	1	1	1	1	1	1	1	1	1	1	1	1	1	1	1	1	1	1	1	1	1	1	1	1	1	1	1	1	1
NC_001134.8	767058	T	C	synonymous_variant	exon-NM_001178629.3-1	GENE_exon-NM_001178629.3-1	c.549A>G	p.Leu183Leu	1	1	1	1	1	1	1	1	1	1	1	1	1	1	1	1	1	1	1	1	1	1	1	1	1	1	1	1	1	1	1	1	1	1	1	1	1	1	1	1	1
NC_001134.8	767298	G	A	synonymous_variant	exon-NM_001178629.3-1	GENE_exon-NM_001178629.3-1	c.309C>T	p.Thr103Thr	1	1	1	1	1	1	1	1	1	1	1	1	1	1	1	1	1	1	1	1	1	1	1	1	1	1	1	1	1	1	1	1	1	1	1	1	1	1	1	1	1
NC_001134.8	767375	C	T	missense_variant	exon-NM_001178629.3-1	GENE_exon-NM_001178629.3-1	c.232G>A	p.Gly78Arg	1	1	1	1	1	1	1	1	0.983871	1	1	1	1	1	1	0.956522	1	1	1	1	1	1	1	1	1	1	1	1	1	1	1	1	1	1	1	1	1	1	1	0.983607	1
NC_001134.8	767560	C	T	missense_variant	exon-NM_001178629.3-1	GENE_exon-NM_001178629.3-1	c.47G>A	p.Arg16Lys	1	1	1	1	1	1	1	1	1	1	1	1	1	1	1	1	1	1	1	1	1	1	1	1	1	1	1	1	1	0.96875	1	1	1	1	1	1	1	1	1	1	1
NC_001134.8	767582	A	C	missense_variant	exon-NM_001178629.3-1	GENE_exon-NM_001178629.3-1	c.25T>G	p.Leu9Val	1	1	1	1	1	1	1	1	1	1	1	1	1	1	1	1	1	1	1	1	1	1	1	1	1	1	1	1	1	1	1	1	1	1	1	1	1	1	1	1	1
NC_001134.8	767690	A	T	upstream_gene_variant	exon-NM_001178628.3-1	GENE_exon-NM_001178628.3-1	c.-2993T>A		1	1	1	1	1	1	1	1	1	1	1	1	1	1	1	1	1	1	1	1	1	1	1	1	1	1	1	1	1	1	1	1	0.972973	1	1	1	1	1	1	1	1
NC_001134.8	767793	GAAAAAAAAAAAAAGATACC	GAAAAAAAAAAAAGATACC	upstream_gene_variant	exon-NM_001178628.3-1	GENE_exon-NM_001178628.3-1	c.-3109delT		1	1	1	0.846154	0.962963	0.952381	0.972973	0.954545	1	1	1	0.954545	0.954545	0.974359	0.939394	0.944444	0.945946	0.933333	0.888889	1	0.967742	1	0.975	0.954545	0.916667	1	1	0.969697	0.925926	1	1	1	0.904762	0.904762	0.962963	0.952381	0.9375	0.961538	1	0.95122	0.96
NC_001134.8	767991	A	G	upstream_gene_variant	exon-NM_001178628.3-1	GENE_exon-NM_001178628.3-1	c.-3294T>C		1	1	1	1	1	1	1	1	1	1	1	1	1	1	1	1	1	1	1	1	1	1	1	1	1	1	1	1	1	1	1	1	1	1	1	1	1	1	1	1	1
NC_001134.8	768073	ATTTTCTTG	ATTTTTCCTG	upstream_gene_variant	exon-NM_001178628.3-1	GENE_exon-NM_001178628.3-1	c.-3384_-3381delCAAGinsCAGGA		1	1	1	1	1	1	1	1	1	1	1	1	1	1	1	1	1	1	1	1	1	1	1	1	1	1	1	1	1	1	1	1	1	1	1	1	1	1	1	1	1
NC_001134.8	768130	T	A	upstream_gene_variant	exon-NM_001178628.3-1	GENE_exon-NM_001178628.3-1	c.-3433A>T		1	1	1	1	1	1	1	1	1	1	0.967742	1	1	1	1	1	1	1	1	1	1	1	1	1	1	1	1	1	1	1	1	1	1	1	1	1	1	1	1	1	1
NC_001134.8	768173	AA	TG	upstream_gene_variant	exon-NM_001178628.3-1	GENE_exon-NM_001178628.3-1	c.-3477_-3476delTTinsCA		1	1	1	1	1	1	1	1	1	1	1	1	1	1	1	1	1	1	1	1	1	1	1	1	1	1	1	1	1	1	1	1	1	1	1	1	1	1	1	1	1
NC_001134.8	768183	TAAAAAAACTAC	TAAAAAACTAC	upstream_gene_variant	exon-NM_001178628.3-1	GENE_exon-NM_001178628.3-1	c.-3493delT		1	1	1	1	1	1	1	1	1	1	1	1	1	1	1	1	1	1	1	1	1	1	1	1	1	1	1	1	1	1	1	1	1	1	1	1	1	1	1	1	1
NC_001134.8	768259	CT	TG	missense_variant	exon-NM_001178630.1-1	GENE_exon-NM_001178630.1-1	c.20_21delCTinsTG	p.Ser7Leu	1	1	1	1	1	1	1	1	1	1	1	1	1	1	1	1	1	1	1	1	1	1	1	1	1	1	1	1	1	1	1	1	1	1	1	1	1	1	1	1	1
NC_001134.8	768449	T	C	synonymous_variant	exon-NM_001178630.1-1	GENE_exon-NM_001178630.1-1	c.210T>C	p.Tyr70Tyr	1	1	1	1	1	1	1	1	1	1	1	1	1	1	1	1	1	1	1	1	1	1	1	1	1	1	1	1	1	1	1	1	1	1	1	1	1	1	1	1	1
NC_001134.8	769123	T	A	synonymous_variant	exon-NM_001178631.1-1	GENE_exon-NM_001178631.1-1	c.1293A>T	p.Ala431Ala	1	1	1	1	1	1	1	1	1	1	1	1	1	1	1	0.967742	1	1	1	1	1	1	1	1	1	1	1	1	1	0.96875	1	1	1	1	1	1	0.982143	1	1	1	1
NC_001135.5	44288	A	G	synonymous_variant	exon-NM_001178692.1-1	GENE_exon-NM_001178692.1-1	c.150T>C	p.Thr50Thr	1	1	1	1	1	1	1	1	1	1	1	1	1	1	1	1	1	1	1	1	1	1	1	1	1	1	1	1	1	1	1	1	1	1	1	1	1	1	1	1	1
NC_001135.5	69652	T	C	synonymous_variant	exon-NM_001178674.1-1	GENE_exon-NM_001178674.1-1	c.270A>G	p.Thr90Thr	1	1	1	1	1	1	1	1	1	1	1	1	1	1	1	1	1	1	1	1	1	1	1	1	1	1	1	1	1	1	1	1	1	1	1	1	1	1	1	1	1
NC_001135.5	72645	C	T	synonymous_variant	exon-NM_001178672.1-1	GENE_exon-NM_001178672.1-1	c.843C>T	p.Thr281Thr	1	1	1	1	1	1	1	1	1	1	1	1	1	1	1	1	1	1	1	1	1	1	1	1	1	1	1	1	1	1	1	1	1	1	1	1	1	1	1	1	1
NC_001135.5	91567	TGGGGTA	TGGGGGTA	frameshift_variant	exon-NM_001178665.1-1	GENE_exon-NM_001178665.1-1	c.248dupG	p.Thr84fs	1	1	1	1	1	0.539326	0.505495	0.543478	0.52	1	1	1	1	0.594937	0.410714	1	1	0.658537	0.759036	0.5	1	1	0.490196	0.466667	1	1	0.433962	0.534884	1	1	0.489796	0.7	0.527778	0.691589	0.671429	0.511111	0.705882	1	1	0.588235	0.463415
NC_001135.5	92111	TGGGTTT	TGGGGTTT	frameshift_variant	exon-NM_001178665.1-1	GENE_exon-NM_001178665.1-1	c.791dupG	p.Leu265fs	1	1	1	1	1	0.575	0.433735	0.507463	0.424242	1	1	1	1	0.635135	0.419753	1	1	0.528302	0.674699	0.492063	1	1	0.527273	0.411765	1	1	0.661017	0.622222	1	1	0.474576	0.631579	0.580247	0.643478	0.780488	0.522727	0.653846	1	1	0.678571	0.557377
NC_001135.5	143131	T	C	upstream_gene_variant	exon-NM_001178727.1-1	GENE_exon-NM_001178727.1-1	c.-2198A>G		1	1	1	1	1	1	1	1	1	1	1	1	1	1	1	1	1	1	1	1	1	1	1	1	1	1	1	1	1	1	1	1	1	1	1	1	1	1	1	1	1
NC_001135.5	162361	T	C	upstream_gene_variant	exon-NM_001348895.1-1	GENE_exon-NM_001348895.1-1	c.-4596A>G		1	1	1	1	1	1	1	1	1	1	1	1	1	1	1	1	1	1	1	1	1	1	1	1	1	1	1	1	1	1	1	1	1	1	1	1	1	1	1	1	1
NC_001135.5	162396	G	C	upstream_gene_variant	exon-NM_001348895.1-1	GENE_exon-NM_001348895.1-1	c.-4631C>G		1	1	1	1	1	1	1	1	1	1	1	1	1	1	1	1	1	1	1	1	1	1	1	1	1	1	1	1	1	1	1	1	1	1	1	1	1	1	1	1	1
NC_001135.5	162640	T	G	missense_variant	exon-NM_001184645.1-1	GENE_exon-NM_001184645.1-1	c.226A>C	p.Ser76Arg	0.962963	1	1	1	1	1	0.98	1	0.965517	1	1	1	1	1	1	1	1	1	1	1	1	1	1	0.96875	1	1	1	1	1	1	1	1	1	1	1	1	1	1	1	1	1
NC_001135.5	162694	G	A	synonymous_variant	exon-NM_001184645.1-1	GENE_exon-NM_001184645.1-1	c.172C>T	p.Leu58Leu	1	1	1	1	1	1	1	1	1	1	1	1	1	1	1	1	1	1	1	1	1	1	1	1	1	1	1	1	1	1	1	1	1	1	1	1	1	1	1	1	1
NC_001135.5	162712	TAAAAAAAAAAGCACAAT	TAAAAAAAAAGCACAAT	frameshift_variant	exon-NM_001184645.1-1	GENE_exon-NM_001184645.1-1	c.144delT	p.Phe51fs	1	1	1	0.9	0.964286	1	0.970588	1	1	1	0.944444	1	1	1	1	1	1	1	0.956522	1	1	1	1	1	1	0.95	1	1	1	1	1	1	1	1	1	1	1	1	1	1	0.961538
NC_001135.5	163163	GAAAAAAAAAGAGATG	GAAAAAAAAAAGAGATG	upstream_gene_variant	exon-NM_001178737.1-1	GENE_exon-NM_001178737.1-1	c.-2800_-2799insT		1	1	1	1	1	1	1	1	1	0.95	0.9375	1	1	1	1	1	1	1	1	1	0.975	1	1	0.925926	0.96875	1	1	0.965517	0.95	0.972973	1	1	1	0.978261	0.982759	0.956522	1	0.971429	1	1	1
NC_001135.5	163192	ATTTGC	ATTTTGC	upstream_gene_variant	exon-NM_001178737.1-1	GENE_exon-NM_001178737.1-1	c.-2823_-2822insA		1	1	1	1	0.975	0.981132	0.981481	1	1	1	1	1	1	0.979592	1	0.941176	0.967742	1	0.975	1	1	1	1	1	1	1	1	1	1	1	1	0.965517	1	1	0.983333	1	1	1	0.969697	1	1
NC_001135.5	203060	T	C	missense_variant	exon-NM_001178756.1-1	GENE_exon-NM_001178756.1-1	c.2338A>G	p.Arg780Gly	0	0	0	0	0	0	0	0	0	0	0	0	0	0	0	0	0	0	0	0	0	0	0	0	0	0	0	0	0	0	0	0	0	1	1	0	0	0	0	0	0
NC_001135.5	206761	GAAAAAAAAGTG	GAAAAAAAAAGTG	upstream_gene_variant	exon-NM_001178756.1-1	GENE_exon-NM_001178756.1-1	c.-1373_-1372insT		1	1	1	1	1	1	1	1	0.923077	1	1	1	1	1	1	1	1	1	1	1	1	1	1	1	1	1	1	1	1	1	1	1	1	1	1	0.964286	1	1	1	1	1
NC_001135.5	257960	T	C	missense_variant	exon-NM_001178787.1-1	GENE_exon-NM_001178787.1-1	c.3590T>C	p.Met1197Thr	1	1	1	1	1	1	1	1	1	1	1	1	1	1	1	1	1	1	1	1	1	1	1	1	1	1	1	1	1	1	1	1	1	1	1	1	1	1	1	1	1
NC_001135.5	258780	T	G	upstream_gene_variant	AHC2	gene-YCR082W	c.-102T>G		1	1	1	1	1	0.971014	1	1	1	1	1	1	1	1	1	1	1	1	1	1	1	1	1	1	0.974359	1	1	1	1	1	1	1	1	1	1	1	1	1	1	1	1
NC_001135.5	258828	G	C	upstream_gene_variant	AHC2	gene-YCR082W	c.-54G>C		1	1	1	1	1	1	1	1	1	1	1	1	1	1	1	1	1	1	1	1	1	1	1	1	1	1	1	1	1	1	1	1	1	1	1	1	1	1	1	1	1
NC_001135.5	258915	G	A	synonymous_variant	exon-NM_001178788.1-1	GENE_exon-NM_001178788.1-1	c.33G>A	p.Val11Val	1	1	1	1	1	1	1	1	1	1	1	1	1	1	1	1	1	1	1	1	1	1	1	1	1	1	1	1	1	1	1	1	1	1	1	1	1	1	1	1	1
NC_001135.5	259351	G	A	upstream_gene_variant	TRX3	gene-YCR083W	c.-226G>A		1	1	1	1	1	1	1	1	1	1	1	1	1	1	1	1	1	1	1	1	1	1	1	1	1	1	1	1	1	1	1	1	1	1	1	1	1	1	1	1	1
NC_001135.5	259458	GCA	GA	upstream_gene_variant	TRX3	gene-YCR083W	c.-118delC		1	1	1	1	1	1	1	1	1	1	1	1	1	1	1	1	1	1	1	1	1	1	1	1	1	1	1	1	1	1	1	1	1	1	1	1	1	1	1	1	1
NC_001135.5	259489	A	G	upstream_gene_variant	TRX3	gene-YCR083W	c.-88A>G		1	1	1	1	1	1	1	1	1	0.96	1	1	1	1	1	1	0.97561	1	1	1	1	1	1	1	1	1	1	1	1	1	1	1	1	1	1	1	1	1	1	1	1
NC_001135.5	259496	T	C	upstream_gene_variant	TRX3	gene-YCR083W	c.-81T>C		1	1	1	1	1	1	1	1	1	1	1	1	1	1	1	1	1	1	1	1	1	1	1	1	1	1	1	1	1	1	1	1	1	1	1	1	1	1	1	1	1
NC_001135.5	259724	T	C	synonymous_variant	exon-NM_001178789.1-1	GENE_exon-NM_001178789.1-1	c.147T>C	p.Asp49Asp	1	1	1	1	1	1	1	1	1	1	1	1	1	1	1	1	1	1	1	1	1	1	1	1	1	1	1	1	1	1	1	1	1	1	1	1	1	1	1	1	1
NC_001135.5	259975	G	A	upstream_gene_variant	TUP1	gene-YCR084C	c.-335G>A		1	1	1	1	1	1	1	1	1	1	1	1	1	1	1	1	1	1	1	1	1	1	1	1	1	1	1	1	1	1	1	1	1	1	1	1	1	1	1	1	1
NC_001135.5	259986	GTTTTTTTTTTTTTAGTTTTAAATATA	GTTTTTTTTTTTTTTAGTTTTAAATGTA	upstream_gene_variant	TUP1	gene-YCR084C	c.-310_-298delAGTTTTAAATATAinsTAGTTTTAAATGTA		1	1	1	1	1	1	1	1	1	1	1	1	1	1	1	1	1	1	1	1	1	1	1	1	1	1	1	1	1	1	1	1	1	1	1	1	1	1	1	1	1
NC_001135.5	260400	G	A	missense_variant	exon-NM_001178790.1-1	GENE_exon-NM_001178790.1-1	c.2053C>T	p.Pro685Ser	1	1	1	1	1	1	1	1	1	1	1	1	1	1	1	1	1	1	1	1	1	1	1	1	1	1	1	1	1	1	1	1	1	1	1	1	1	1	1	1	1
NC_001135.5	260698	A	C	synonymous_variant	exon-NM_001178790.1-1	GENE_exon-NM_001178790.1-1	c.1755T>G	p.Thr585Thr	1	1	1	1	1	1	1	1	1	1	1	1	1	1	1	1	1	1	1	1	1	1	1	1	1	1	1	1	1	1	1	1	1	1	1	1	1	1	1	1	1
NC_001135.5	261312	G	A	synonymous_variant	exon-NM_001178790.1-1	GENE_exon-NM_001178790.1-1	c.1141C>T	p.Leu381Leu	1	1	1	1	1	1	1	1	1	1	1	1	1	1	1	1	1	1	1	1	1	1	1	1	1	1	1	1	1	1	1	1	1	1	1	1	1	1	1	1	1
NC_001135.5	261331	A	G	synonymous_variant	exon-NM_001178790.1-1	GENE_exon-NM_001178790.1-1	c.1122T>C	p.Asp374Asp	1	1	1	1	1	1	1	1	1	1	1	1	1	1	1	1	1	1	1	1	1	1	1	1	1	1	1	1	1	1	1	1	1	1	1	1	1	1	1	1	1
NC_001135.5	262105	C	T	synonymous_variant	exon-NM_001178790.1-1	GENE_exon-NM_001178790.1-1	c.348G>A	p.Gln116Gln	1	1	1	1	1	1	1	1	1	1	1	1	1	1	1	1	1	1	1	1	1	1	1	1	1	1	1	1	1	1	1	1	1	1	1	1	1	1	1	1	1
NC_001135.5	262154	C	T	missense_variant	exon-NM_001178790.1-1	GENE_exon-NM_001178790.1-1	c.299G>A	p.Arg100Gln	1	1	1	1	1	1	1	1	1	1	1	1	1	1	1	1	1	1	1	1	1	1	1	1	1	1	1	1	1	1	1	1	1	1	1	1	1	1	1	1	1
NC_001135.5	262229	T	G	missense_variant	exon-NM_001178790.1-1	GENE_exon-NM_001178790.1-1	c.224A>C	p.Glu75Ala	1	1	1	1	1	1	1	1	1	1	1	1	1	1	1	1	1	1	1	1	1	1	1	1	1	1	1	1	0.975	1	1	1	1	1	1	1	1	1	1	1	1
NC_001135.5	262264	T	C	synonymous_variant	exon-NM_001178790.1-1	GENE_exon-NM_001178790.1-1	c.189A>G	p.Glu63Glu	1	1	1	1	1	1	1	1	1	1	1	1	1	1	1	1	1	1	1	1	1	1	1	1	1	1	1	1	1	1	1	1	1	1	1	1	1	1	1	1	1
NC_001135.5	262761	A	G	upstream_gene_variant	exon-NM_001178790.1-1	GENE_exon-NM_001178790.1-1	c.-309T>C		1	1	1	1	1	1	1	1	1	1	1	1	1	1	1	1	1	1	1	1	1	1	1	1	1	1	1	1	1	1	1	1	1	1	1	1	1	1	1	1	1
NC_001135.5	262830	T	G	upstream_gene_variant	exon-NM_001178790.1-1	GENE_exon-NM_001178790.1-1	c.-378A>C		1	1	1	1	1	1	1	1	1	1	1	1	1	1	1	1	1	1	1	1	1	1	1	1	1	1	1	1	1	1	1	1	1	1	1	1	1	1	1	1	1
NC_001135.5	263029	A	G	synonymous_variant	exon-NM_001348897.1-1	GENE_exon-NM_001348897.1-1	c.114A>G	p.Glu38Glu	1	1	1	1	1	1	1	1	1	1	1	1	1	1	1	1	1	1	1	1	1	1	1	1	1	1	1	1	1	1	1	1	1	1	1	1	1	1	1	1	1
NC_001135.5	263282	C	T	upstream_gene_variant	exon-NM_001178790.1-1	GENE_exon-NM_001178790.1-1	c.-830G>A		1	1	1	1	1	1	1	1	1	1	1	1	1	1	1	1	1	0.923077	1	1	1	1	1	1	1	1	1	1	1	1	1	1	1	1	1	1	1	1	1	1	1
NC_001135.5	263790	A	C	synonymous_variant	exon-NM_001178792.1-1	GENE_exon-NM_001178792.1-1	c.399A>C	p.Ile133Ile	1	1	0.962963	1	1	1	1	1	1	1	1	1	1	1	1	1	1	1	0.983871	1	1	1	1	1	1	1	1	1	0.972973	1	1	0.971429	1	1	1	1	1	1	1	1	1
NC_001135.5	264135	A	T	synonymous_variant	exon-NM_001184316.1-1	GENE_exon-NM_001184316.1-1	c.333T>A	p.Gly111Gly	1	1	1	1	1	1	1	1	1	1	1	1	1	1	1	1	1	1	1	1	1	1	1	1	1	1	1	1	1	1	1	1	1	1	1	1	1	1	1	1	1
NC_001135.5	264213	CTGGTGCTGGTGCTGCTTC	CTGC	conservative_inframe_deletion	exon-NM_001184316.1-1	GENE_exon-NM_001184316.1-1	c.238_252delAAGCAGCACCAGCAC	p.Lys80_His84del	1	1	1	1	1	1	1	1	1	1	1	1	1	1	1	1	1	1	1	1	1	1	1	1	1	1	1	1	1	1	1	1	1	1	1	1	1	1	1	1	1
NC_001135.5	264282	C	T	synonymous_variant	exon-NM_001184316.1-1	GENE_exon-NM_001184316.1-1	c.186G>A	p.Leu62Leu	1	1	1	1	1	1	1	1	1	1	1	1	1	1	1	1	1	1	1	1	1	1	1	1	1	1	1	1	1	1	1	1	1	1	1	1	1	1	1	1	1
NC_001135.5	264441	A	G	synonymous_variant	exon-NM_001184316.1-1	GENE_exon-NM_001184316.1-1	c.27T>C	p.Cys9Cys	1	1	1	1	1	1	1	1	1	1	1	1	1	1	1	1	1	1	1	1	1	1	1	1	1	1	1	1	1	1	1	1	1	1	1	1	1	1	1	1	1
NC_001135.5	264610	T	C	upstream_gene_variant	exon-NM_001178790.1-1	GENE_exon-NM_001178790.1-1	c.-2158A>G		1	1	1	1	1	1	1	1	1	1	1	1	1	1	1	1	1	1	1	1	1	1	1	1	1	1	1	1	1	1	1	1	1	1	1	1	1	1	1	1	1
NC_001135.5	264634	G	A	upstream_gene_variant	exon-NM_001178790.1-1	GENE_exon-NM_001178790.1-1	c.-2182C>T		1	1	1	1	1	1	1	1	1	1	1	1	1	1	1	1	1	1	1	1	1	1	1	1	1	1	1	1	1	1	1	1	1	0.986486	1	1	1	1	1	1	1
NC_001135.5	264642	T	C	upstream_gene_variant	exon-NM_001178790.1-1	GENE_exon-NM_001178790.1-1	c.-2190A>G		1	1	1	1	1	1	1	1	1	1	1	1	1	1	1	1	1	1	1	1	1	1	1	1	1	1	1	1	1	1	1	1	1	1	1	1	1	1	1	1	1
NC_001135.5	264655	T	C	upstream_gene_variant	exon-NM_001178790.1-1	GENE_exon-NM_001178790.1-1	c.-2203A>G		1	1	1	1	1	1	1	1	1	1	1	1	1	1	1	1	1	1	1	1	1	1	1	1	1	1	1	1	1	1	1	1	1	1	1	1	1	1	1	1	1
NC_001135.5	264887	T	C	upstream_gene_variant	exon-NM_001178790.1-1	GENE_exon-NM_001178790.1-1	c.-2435A>G		1	1	1	1	1	1	1	1	1	1	1	1	1	1	1	1	1	1	1	1	1	1	1	1	1	1	1	1	1	1	1	1	1	1	1	1	1	1	1	1	1
NC_001135.5	265045	C	T	upstream_gene_variant	exon-NM_001178790.1-1	GENE_exon-NM_001178790.1-1	c.-2593G>A		1	1	1	1	1	1	1	1	1	1	1	1	1	1	1	1	1	1	1	1	1	1	1	1	1	1	1	1	1	1	1	1	1	1	1	1	1	1	1	1	1
NC_001135.5	265091	T	C	synonymous_variant	exon-NM_001178794.1-1	GENE_exon-NM_001178794.1-1	c.24T>C	p.Tyr8Tyr	1	1	1	1	1	1	1	1	1	1	1	1	1	1	1	1	1	1	1	1	1	1	1	1	1	1	1	1	1	1	1	1	1	1	1	1	1	1	1	1	1
NC_001135.5	265240	T	C	missense_variant	exon-NM_001178794.1-1	GENE_exon-NM_001178794.1-1	c.173T>C	p.Leu58Ser	1	1	1	1	1	1	1	1	1	1	1	1	1	1	1	1	1	1	1	1	1	1	1	1	1	1	1	1	1	1	1	1	1	1	1	1	1	1	1	1	1
NC_001135.5	266048	C	T	synonymous_variant	exon-NM_001178794.1-1	GENE_exon-NM_001178794.1-1	c.981C>T	p.Ser327Ser	1	1	1	1	1	1	1	1	1	1	1	1	1	1	0.973684	1	1	1	1	0.95	1	1	1	1	1	1	1	1	1	1	1	1	1	1	1	1	1	1	1	1	1
NC_001135.5	266241	C	T	missense_variant	exon-NM_001178794.1-1	GENE_exon-NM_001178794.1-1	c.1174C>T	p.Pro392Ser	1	1	1	1	1	1	1	1	1	1	1	1	1	1	1	1	1	1	1	1	1	1	1	1	0.962963	1	1	1	1	1	1	1	1	1	1	1	1	1	1	1	0.96875
NC_001135.5	266271	G	A	missense_variant	exon-NM_001178794.1-1	GENE_exon-NM_001178794.1-1	c.1204G>A	p.Ala402Thr	1	1	1	1	1	1	1	1	1	1	1	1	1	1	1	1	1	1	1	1	1	1	1	1	1	1	1	1	1	1	1	1	1	1	1	1	1	1	1	1	1
NC_001135.5	266282	CG	TC	missense_variant	exon-NM_001178794.1-1	GENE_exon-NM_001178794.1-1	c.1215_1216delCGinsTC	p.Glu406Gln	1	1	1	1	1	1	1	1	1	1	1	1	1	1	1	1	1	1	1	1	1	1	1	1	1	1	1	1	1	1	1	1	1	1	1	1	1	1	1	1	1
NC_001135.5	266399	C	G	missense_variant	exon-NM_001178794.1-1	GENE_exon-NM_001178794.1-1	c.1332C>G	p.Asp444Glu	1	1	1	1	1	1	1	1	1	1	1	1	1	1	1	1	1	1	1	1	1	1	1	1	1	1	1	1	1	1	1	1	1	1	1	1	1	1	1	1	1
NC_001135.5	267375	T	C	upstream_gene_variant	exon-NM_001178790.1-1	GENE_exon-NM_001178790.1-1	c.-4923A>G		1	1	1	1	1	1	1	1	1	1	1	1	1	1	1	1	1	1	1	1	1	1	1	1	1	1	1	1	1	1	1	1	1	1	1	1	1	1	1	1	1
NC_001135.5	271337	C	G	missense_variant	exon-NM_001178795.1-1	GENE_exon-NM_001178795.1-1	c.3904C>G	p.Pro1302Ala	1	1	1	1	1	1	0.978723	0.971429	1	1	1	1	1	1	1	1	1	1	1	1	1	1	1	0.973684	1	1	1	0.956522	1	1	1	1	1	1	1	0.965517	1	1	1	1	1
NC_001135.5	272101	C	T	synonymous_variant	exon-NM_001178795.1-1	GENE_exon-NM_001178795.1-1	c.4668C>T	p.Val1556Val	1	1	1	1	1	1	0.979592	1	1	1	1	1	1	1	1	1	1	1	1	1	1	1	1	1	1	1	0.957447	1	1	1	1	1	1	1	0.983333	1	1	1	1	1	1
NC_001135.5	273439	C	T	upstream_gene_variant	exon-NM_001178796.1-1	GENE_exon-NM_001178796.1-1	c.-576G>A		1	1	1	1	1	1	1	1	1	1	1	1	1	1	1	1	1	1	1	1	1	1	1	1	1	1	1	1	1	1	1	1	1	1	1	1	1	1	1	1	1
NC_001135.5	273446	ATAAAAT	GTAATAG	upstream_gene_variant	exon-NM_001178796.1-1	GENE_exon-NM_001178796.1-1	c.-589_-583delATTTTATinsCTATTAC		1	1	1	1	1	1	1	1	1	1	1	1	1	1	1	1	1	1	1	1	1	1	1	1	1	1	1	1	1	1	1	1	1	1	1	1	1	1	1	1	1
NC_001135.5	273474	T	C	upstream_gene_variant	exon-NM_001178796.1-1	GENE_exon-NM_001178796.1-1	c.-611A>G		1	1	1	1	1	1	1	1	1	1	1	1	1	1	1	1	1	1	1	1	1	1	1	1	1	1	1	1	1	1	1	1	1	1	1	1	1	1	1	1	1
NC_001135.5	273518	T	C	upstream_gene_variant	exon-NM_001178796.1-1	GENE_exon-NM_001178796.1-1	c.-655A>G		1	1	1	1	1	1	1	1	1	1	1	1	1	1	1	1	1	1	1	1	1	1	1	1	1	1	1	1	1	1	1	1	1	1	1	1	1	1	1	1	1
NC_001135.5	273523	T	G	upstream_gene_variant	exon-NM_001178796.1-1	GENE_exon-NM_001178796.1-1	c.-660A>C		1	1	1	1	1	1	1	1	1	1	1	1	1	1	1	1	1	1	1	1	1	1	1	1	1	1	1	1	1	1	1	1	1	0.986111	1	0.954545	1	1	1	0.978261	1
NC_001135.5	273706	A	G	upstream_gene_variant	exon-NM_001178796.1-1	GENE_exon-NM_001178796.1-1	c.-843T>C		1	1	1	1	1	1	1	1	1	1	1	1	1	1	1	1	1	1	1	1	1	1	1	1	1	1	1	1	1	1	1	1	1	1	1	1	1	1	1	1	1
NC_001135.5	273723	T	G	upstream_gene_variant	exon-NM_001178796.1-1	GENE_exon-NM_001178796.1-1	c.-860A>C		1	1	1	1	1	1	1	1	1	1	1	1	1	1	1	1	1	1	1	1	1	1	1	1	1	1	1	1	1	1	1	1	0.984615	1	1	1	1	1	1	1	1
NC_001135.5	274374	T	C	upstream_gene_variant	exon-NM_001178796.1-1	GENE_exon-NM_001178796.1-1	c.-1511A>G		1	1	1	1	1	1	1	1	1	1	1	1	1	1	1	1	1	1	1	1	1	1	1	1	1	1	1	1	1	1	1	1	1	1	1	1	1	1	1	1	1
NC_001135.5	274530	A	G	missense_variant	exon-NM_001178797.2-1	GENE_exon-NM_001178797.2-1	c.127A>G	p.Asn43Asp	1	1	1	1	1	1	1	1	1	1	1	1	1	1	1	1	1	1	1	1	1	1	1	1	1	1	1	1	1	1	1	1	1	1	1	1	1	1	1	0.982759	1
NC_001135.5	274723	G	A	missense_variant	exon-NM_001178797.2-1	GENE_exon-NM_001178797.2-1	c.320G>A	p.Ser107Asn	1	1	1	1	1	1	1	1	1	1	1	1	1	1	1	1	1	1	1	1	1	1	1	1	1	1	1	1	1	1	1	1	1	1	1	1	1	1	1	1	1
NC_001135.5	278100	T	C	missense_variant	exon-NM_001178798.1-1	GENE_exon-NM_001178798.1-1	c.1721A>G	p.Gln574Arg	1	1	1	1	1	1	1	1	1	1	1	1	1	1	1	1	1	1	1	1	1	1	1	1	1	1	1	1	1	1	1	1	1	1	1	1	1	1	1	1	1
NC_001135.5	279258	T	C	missense_variant	exon-NM_001178798.1-1	GENE_exon-NM_001178798.1-1	c.563A>G	p.Asn188Ser	1	1	1	1	1	1	1	1	1	1	1	1	1	1	1	1	1	1	1	1	1	1	1	1	1	1	1	1	1	1	1	1	1	1	1	1	1	1	1	1	1
NC_001135.5	280449	T	G	synonymous_variant	exon-NM_001178799.1-1	GENE_exon-NM_001178799.1-1	c.333T>G	p.Leu111Leu	1	1	1	1	1	1	1	0.975	1	1	1	1	1	1	1	1	1	1	1	1	1	1	1	1	1	1	1	1	1	1	1	1	1	1	1	1	1	1	1	1	1
NC_001135.5	286652	G	T	upstream_gene_variant	CDC50	gene-YCR094W	c.-109G>T		1	1	1	1	1	1	1	1	1	1	1	1	1	1	1	1	1	1	1	1	1	1	1	1	1	1	1	1	1	1	1	1	1	1	1	1	1	1	1	1	1
NC_001135.5	290460	A	G	upstream_gene_variant	exon-NM_001178801.1-1	GENE_exon-NM_001178801.1-1	c.-1202T>C		1	1	1	1	1	1	1	1	1	1	1	1	1	1	1	1	1	1	1	1	1	1	1	1	1	1	1	1	1	1	1	1	1	1	1	1	1	1	1	1	1
NC_001135.5	292168	TAAAAAAAACTT	TAAAAAAAAAACTT	upstream_gene_variant	exon-NM_001178801.1-1	GENE_exon-NM_001178801.1-1	c.-2919_-2918insTT		1	1	1	0.96	1	1	1	1	1	1	0.965517	1	1	1	1	1	1	1	1	1	1	1	1	1	1	1	1	1	1	1	1	1	1	1	0.972222	1	1	1	1	1	1
NC_001135.5	292183	G	A	upstream_gene_variant	exon-NM_001178801.1-1	GENE_exon-NM_001178801.1-1	c.-2925C>T		1	1	1	1	1	1	1	1	1	1	1	1	1	1	0.978261	1	1	1	1	1	1	1	1	1	1	1	1	1	1	1	1	1	1	1	1	1	1	1	1	1	1
NC_001135.5	292247	C	G	upstream_gene_variant	exon-NM_001178801.1-1	GENE_exon-NM_001178801.1-1	c.-2989G>C		1	1	1	1	1	1	1	1	1	1	1	1	1	1	1	1	1	1	1	1	1	1	1	1	1	1	1	1	1	1	1	1	1	1	1	1	1	1	1	1	1
NC_001135.5	292282	C	A	upstream_gene_variant	exon-NM_001178801.1-1	GENE_exon-NM_001178801.1-1	c.-3024G>T		1	1	1	1	1	1	1	1	1	1	1	1	1	1	1	1	1	1	1	1	1	1	1	1	1	1	1	1	1	1	1	1	1	1	1	1	1	1	0.972222	1	1
NC_001135.5	292718	GAAAAAAAGTA	GAAAAAAAAGTA	upstream_gene_variant	exon-NM_001178801.1-1	GENE_exon-NM_001178801.1-1	c.-3468_-3467insT		1	0.933333	1	1	0.972222	1	1	1	1	1	1	1	1	0.978723	1	1	1	1	1	1	1	1	1	1	1	1	1	1	0.971429	1	1	1	1	1	1	1	1	1	1	1	1
NC_001135.5	293842	A	G	missense_variant	exon-NM_001178804.1-1	GENE_exon-NM_001178804.1-1	c.8A>G	p.Asp3Gly	1	1	1	1	1	1	1	1	1	1	1	1	1	1	1	1	1	1	1	1	1	1	1	1	1	1	1	1	1	1	1	1	1	1	1	1	1	1	1	1	1
NC_001135.5	294389	A	T	upstream_gene_variant	exon-NM_001178802.1-1	GENE_exon-NM_001178802.1-1	c.-851T>A		0.961538	1	1	0.966667	1	0.980769	1	1	0.958333	1	1	1	1	0.977273	1	1	0.966667	1	0.990385	0.981132	1	1	1	0.965517	0.970588	0.961538	1	1	1	1	1	0.965517	0.981651	0.991935	1	1	1	0.965517	1	0.977528	1
NC_001135.5	294593	T	C	upstream_gene_variant	exon-NM_001178802.1-1	GENE_exon-NM_001178802.1-1	c.-1055A>G		1	1	1	1	1	1	1	1	1	1	1	1	1	1	1	1	1	1	0.982759	1	1	1	1	1	1	1	1	1	1	1	1	1	1	1	1	1	1	1	1	1	1
NC_001135.5	296689	C	A	upstream_gene_variant	exon-NM_001178802.1-1	GENE_exon-NM_001178802.1-1	c.-3151G>T		1	1	1	1	1	1	1	1	1	1	1	1	1	1	1	1	1	1	1	1	1	1	1	1	1	1	1	1	1	1	1	1	1	1	1	1	1	1	1	1	1
NC_001135.5	297919	G	A	synonymous_variant	exon-NM_001178805.1-1	GENE_exon-NM_001178805.1-1	c.687C>T	p.Phe229Phe	1	1	1	1	1	1	1	1	1	1	1	1	1	1	1	1	1	1	1	1	1	1	1	1	1	1	1	1	1	1	1	1	1	1	1	1	1	1	1	1	1
NC_001135.5	298117	G	A	synonymous_variant	exon-NM_001178805.1-1	GENE_exon-NM_001178805.1-1	c.489C>T	p.Thr163Thr	1	1	1	1	1	1	1	1	1	1	1	1	1	1	1	1	1	1	0.983871	1	1	1	1	1	1	1	1	1	1	1	1	1	1	1	1	1	1	1	1	1	1
NC_001135.5	298326	G	A	synonymous_variant	exon-NM_001178805.1-1	GENE_exon-NM_001178805.1-1	c.280C>T	p.Leu94Leu	1	1	1	1	1	1	1	1	1	1	1	1	1	1	1	1	1	1	1	1	1	1	1	1	1	1	1	1	1	1	1	1	1	1	1	1	1	1	1	1	1
NC_001135.5	298402	T	C	synonymous_variant	exon-NM_001178805.1-1	GENE_exon-NM_001178805.1-1	c.204A>G	p.Leu68Leu	1	1	1	1	1	1	1	1	1	1	1	1	1	1	1	1	1	1	1	1	1	1	1	1	1	1	1	1	1	1	1	1	1	1	1	1	1	1	1	1	1
NC_001135.5	298408	A	G	synonymous_variant	exon-NM_001178805.1-1	GENE_exon-NM_001178805.1-1	c.198T>C	p.Ser66Ser	1	1	1	1	1	1	1	1	1	1	1	1	1	1	1	1	1	1	1	1	1	1	1	1	1	1	1	1	1	1	1	1	1	1	1	1	1	1	1	1	1
NC_001135.5	298441	C	T	synonymous_variant	exon-NM_001178805.1-1	GENE_exon-NM_001178805.1-1	c.165G>A	p.Leu55Leu	1	1	1	1	1	1	1	1	1	1	1	1	1	1	1	1	1	1	1	1	1	1	1	1	1	1	1	1	1	1	1	1	1	1	1	1	1	1	1	1	1
NC_001135.5	298548	G	A	missense_variant	exon-NM_001178805.1-1	GENE_exon-NM_001178805.1-1	c.58C>T	p.Pro20Ser	1	1	1	1	1	1	1	1	1	1	1	1	1	1	1	1	1	1	1	1	1	1	1	1	1	1	1	1	1	1	1	1	1	1	1	1	1	1	1	1	1
NC_001135.5	298597	G	A	synonymous_variant	exon-NM_001178805.1-1	GENE_exon-NM_001178805.1-1	c.9C>T	p.Asp3Asp	1	1	1	1	1	1	1	1	1	1	1	1	1	1	1	1	1	1	1	1	1	1	1	1	1	1	1	1	1	1	1	1	1	1	1	0.958333	1	1	1	1	1
NC_001135.5	298726	T	G	upstream_gene_variant	exon-NM_001178805.1-1	GENE_exon-NM_001178805.1-1	c.-121A>C		1	1	1	1	1	1	1	1	1	1	1	1	1	1	1	1	0.971429	1	1	1	1	1	1	1	1	1	1	1	0.976744	1	0.958333	1	1	1	1	1	1	1	1	1	1
NC_001135.5	298764	C	T	upstream_gene_variant	exon-NM_001178805.1-1	GENE_exon-NM_001178805.1-1	c.-159G>A		1	1	1	1	1	1	1	1	1	1	1	1	1	1	1	1	1	1	1	1	1	1	1	1	1	1	1	1	1	1	1	1	1	1	1	1	1	1	1	1	1
NC_001135.5	298878	C	G	upstream_gene_variant	exon-NM_001178805.1-1	GENE_exon-NM_001178805.1-1	c.-273G>C		1	1	1	1	1	1	1	1	1	1	1	1	1	1	1	1	1	1	1	1	1	1	1	1	1	1	1	1	1	1	1	1	1	1	1	1	1	1	1	1	1
NC_001135.5	298949	A	C	upstream_gene_variant	exon-NM_001178805.1-1	GENE_exon-NM_001178805.1-1	c.-344T>G		1	1	1	1	0.970588	1	1	1	1	1	1	1	1	1	1	1	1	1	1	1	1	1	1	1	1	1	1	1	1	1	1	1	0.983871	1	1	1	1	1	1	1	1
NC_001135.5	298996	A	G	upstream_gene_variant	exon-NM_001178805.1-1	GENE_exon-NM_001178805.1-1	c.-391T>C		1	1	1	1	1	1	1	1	1	1	1	1	1	1	1	1	1	1	1	1	1	1	1	1	1	1	1	1	1	1	1	1	1	1	1	1	1	1	1	1	1
NC_001135.5	299098	C	T	upstream_gene_variant	exon-NM_001178805.1-1	GENE_exon-NM_001178805.1-1	c.-493G>A		1	1	1	1	1	1	1	1	1	1	1	1	1	1	1	1	1	1	1	1	1	1	1	1	1	1	1	1	1	1	1	1	1	1	1	1	1	1	1	1	1
NC_001135.5	299155	C	G	upstream_gene_variant	exon-NM_001178805.1-1	GENE_exon-NM_001178805.1-1	c.-550G>C		1	1	1	1	1	1	1	1	1	1	1	1	1	1	1	1	1	1	1	1	1	1	1	1	1	1	1	1	1	1	1	1	1	1	1	1	1	1	1	1	1
NC_001135.5	299165	G	T	upstream_gene_variant	exon-NM_001178805.1-1	GENE_exon-NM_001178805.1-1	c.-560C>A		1	1	1	1	1	1	1	1	1	1	1	1	1	1	1	1	1	1	1	1	1	1	1	1	1	1	1	1	1	1	1	1	1	1	1	1	1	1	1	1	1
NC_001135.5	299184	C	A	upstream_gene_variant	exon-NM_001178805.1-1	GENE_exon-NM_001178805.1-1	c.-579G>T		1	1	1	1	1	1	1	1	1	1	1	1	1	1	1	1	1	1	1	1	1	1	1	1	1	1	1	1	1	1	1	1	1	1	1	1	1	1	1	1	1
NC_001135.5	299220	T	C	upstream_gene_variant	exon-NM_001178805.1-1	GENE_exon-NM_001178805.1-1	c.-615A>G		1	1	1	1	1	1	1	1	1	1	1	1	1	1	1	1	1	1	1	1	1	1	1	1	1	1	1	1	1	1	1	1	1	1	1	1	1	1	1	1	1
NC_001135.5	299262	A	G	upstream_gene_variant	exon-NM_001178805.1-1	GENE_exon-NM_001178805.1-1	c.-657T>C		1	1	0.97561	1	1	1	1	1	1	1	1	1	1	1	1	1	1	1	1	1	1	1	1	1	1	1	0.970588	1	1	1	1	1	1	1	1	1	1	1	1	1	1
NC_001135.5	299288	A	G	upstream_gene_variant	exon-NM_001178805.1-1	GENE_exon-NM_001178805.1-1	c.-683T>C		1	1	1	1	1	1	1	1	1	1	1	1	1	1	1	1	1	1	1	1	1	1	1	1	1	1	1	1	1	1	1	1	1	1	1	1	1	1	1	1	1
NC_001135.5	299395	G	A	upstream_gene_variant	exon-NM_001178805.1-1	GENE_exon-NM_001178805.1-1	c.-790C>T		1	1	1	1	1	1	1	1	1	1	1	1	1	1	1	1	1	1	1	1	1	1	1	1	1	1	1	1	1	1	1	1	1	1	1	1	1	1	1	1	1
NC_001135.5	299645	T	C	upstream_gene_variant	exon-NM_001178805.1-1	GENE_exon-NM_001178805.1-1	c.-1040A>G		1	1	1	1	1	1	1	1	1	1	1	1	1	1	1	1	1	1	1	1	1	1	1	1	1	1	1	1	1	1	1	1	1	1	1	1	1	1	1	1	1
NC_001135.5	299687	C	T	upstream_gene_variant	exon-NM_001178805.1-1	GENE_exon-NM_001178805.1-1	c.-1082G>A		1	1	1	1	1	0.987179	1	1	1	1	1	1	1	1	1	1	1	1	1	1	1	1	1	1	1	1	1	1	1	1	1	1	1	1	1	1	1	1	1	1	1
NC_001135.5	299701	T	C	upstream_gene_variant	exon-NM_001178805.1-1	GENE_exon-NM_001178805.1-1	c.-1096A>G		1	1	1	1	1	1	1	1	1	1	1	1	1	1	1	1	0.980769	1	1	1	1	1	1	1	1	1	1	1	1	1	1	1	1	1	1	1	1	1	1	1	1
NC_001135.5	300695	G	A	upstream_gene_variant	exon-NM_001178805.1-1	GENE_exon-NM_001178805.1-1	c.-2090C>T		1	1	1	1	1	1	1	1	1	1	1	1	1	1	1	1	1	1	1	1	1	1	1	1	1	1	1	1	1	1	1	1	1	1	1	1	1	1	1	1	1
NC_001135.5	300804	C	G	upstream_gene_variant	exon-NM_001178805.1-1	GENE_exon-NM_001178805.1-1	c.-2199G>C		1	1	1	1	1	0.983871	1	1	1	1	1	1	1	1	1	1	1	1	1	1	1	1	0.969697	1	1	1	1	1	1	1	1	1	1	1	1	1	1	1	1	1	1
NC_001135.5	301452	A	G	missense_variant	exon-NM_001178807.1-1	GENE_exon-NM_001178807.1-1	c.770T>C	p.Val257Ala	1	1	1	1	1	1	1	1	1	1	1	1	1	1	1	1	1	1	1	1	1	1	1	1	1	1	1	1	1	1	1	1	1	1	1	1	1	1	1	1	1
NC_001135.5	301736	A	G	synonymous_variant	exon-NM_001178807.1-1	GENE_exon-NM_001178807.1-1	c.486T>C	p.Tyr162Tyr	1	1	1	1	1	1	1	1	1	1	1	1	1	1	1	1	1	1	1	1	1	1	1	1	1	1	1	1	1	1	1	1	1	1	1	1	1	1	1	1	1
NC_001135.5	302896	G	C	synonymous_variant	exon-NM_001178808.1-1	GENE_exon-NM_001178808.1-1	c.135C>G	p.Ser45Ser	1	1	1	1	1	0.987342	1	1	1	1	1	1	1	1	1	1	1	1	1	1	1	1	1	1	1	1	1	1	1	1	1	1	1	1	1	1	1	1	1	1	1
NC_001135.5	302979	G	A	synonymous_variant	exon-NM_001178808.1-1	GENE_exon-NM_001178808.1-1	c.52C>T	p.Leu18Leu	1	1	1	1	1	1	1	1	1	1	1	1	1	1	1	1	1	1	1	1	1	1	1	1	1	1	1	1	1	1	1	1	1	1	1	1	1	1	1	1	1
NC_001135.5	303499	C	T	upstream_gene_variant	exon-NM_001178805.1-1	GENE_exon-NM_001178805.1-1	c.-4894G>A		1	1	1	1	1	1	1	1	1	1	1	1	1	1	1	1	1	1	1	1	1	1	1	1	1	1	1	1	1	1	1	1	1	1	1	1	1	1	1	1	1
NC_001135.5	303798	G	A	upstream_gene_variant	exon-NM_001178806.1-1	GENE_exon-NM_001178806.1-1	c.-2499C>T		1	1	1	1	1	1	1	1	1	1	1	1	1	1	1	1	1	1	1	1	1	1	1	1	1	1	1	1	1	1	1	1	1	1	1	1	1	1	1	1	1
NC_001135.5	304102	A	G	upstream_gene_variant	exon-NM_001178806.1-1	GENE_exon-NM_001178806.1-1	c.-2803T>C		1	1	1	1	1	1	1	1	1	1	1	1	1	1	1	1	1	0.965517	1	1	1	1	1	1	1	1	1	1	1	1	1	1	1	1	1	1	1	1	1	1	1
NC_001135.5	304284	TAAAAAAAAAAAAACCAAGT	TAAAAAAAAAAAACCAAGT	upstream_gene_variant	exon-NM_001178806.1-1	GENE_exon-NM_001178806.1-1	c.-2998delT		0.941176	0.964286	0.965517	0.933333	0.965517	0.90566	0.871795	0.848485	0.866667	1	1	0.933333	0.925926	0.933333	0.967742	0.961538	0.970588	1	0.888889	0.870968	0.958333	1	0.925926	0.954545	0.903226	0.9	1	0.966667	0.909091	0.965517	0.966667	1	0.897959	0.924528	0.909091	0.96	0.938776	0.888889	0.933333	0.981481	0.954545
NC_001135.5	304825	G	C	missense_variant	exon-NM_001178809.1-1	GENE_exon-NM_001178809.1-1	c.643C>G	p.Gln215Glu	1	1	1	1	1	1	1	1	1	1	1	1	1	1	1	1	1	1	0.985075	1	1	1	1	1	1	1	1	1	1	1	1	1	1	1	1	1	1	1	1	1	1
NC_001135.5	306561	T	C	upstream_gene_variant	exon-NM_001178807.1-1	GENE_exon-NM_001178807.1-1	c.-4340A>G		1	1	1	1	1	1	1	1	1	1	1	1	1	1	1	1	1	1	1	1	1	1	1	1	1	1	1	1	1	1	1	1	1	1	1	1	1	1	1	1	1
NC_001135.5	306575	C	T	upstream_gene_variant	exon-NM_001178807.1-1	GENE_exon-NM_001178807.1-1	c.-4354G>A		1	1	1	1	1	1	1	1	1	1	0.975	1	1	1	1	1	1	1	1	1	1	0.967742	1	1	1	1	1	1	1	1	1	1	1	1	1	1	1	1	1	1	1
NC_001135.5	306783	G	A	upstream_gene_variant	exon-NM_001178807.1-1	GENE_exon-NM_001178807.1-1	c.-4562C>T		1	1	1	1	1	1	1	1	1	1	1	1	1	1	1	1	1	1	1	1	1	1	1	1	1	1	1	1	1	1	1	1	1	1	1	1	1	1	1	1	1
NC_001135.5	306964	ACAT	GCAA	upstream_gene_variant	exon-NM_001178807.1-1	GENE_exon-NM_001178807.1-1	c.-4746_-4743delATGTinsTTGC		1	1	1	1	1	1	1	1	1	1	1	1	1	1	1	1	1	1	1	1	1	1	1	1	1	1	1	1	1	1	1	1	1	1	1	1	1	1	1	1	1
NC_001135.5	306974	CCAAC	TCAAT	upstream_gene_variant	exon-NM_001178807.1-1	GENE_exon-NM_001178807.1-1	c.-4757_-4753delGTTGGinsATTGA		1	1	1	1	1	1	1	1	1	1	1	1	1	1	1	1	1	1	1	1	1	1	1	1	1	1	1	1	1	1	1	1	1	1	1	1	1	1	1	1	1
NC_001135.5	306992	C	T	upstream_gene_variant	exon-NM_001178807.1-1	GENE_exon-NM_001178807.1-1	c.-4771G>A		1	1	1	1	1	1	1	1	1	1	1	1	1	1	1	1	1	1	1	1	1	1	1	1	1	1	1	1	1	1	1	1	1	1	1	1	1	1	1	1	1
NC_001135.5	307016	G	A	upstream_gene_variant	exon-NM_001178807.1-1	GENE_exon-NM_001178807.1-1	c.-4795C>T		1	1	1	1	1	1	1	1	1	1	1	1	1	1	1	1	1	1	1	1	1	1	1	1	1	1	1	1	1	1	1	1	1	1	1	1	1	1	1	1	1
NC_001135.5	307039	A	T	upstream_gene_variant	exon-NM_001178807.1-1	GENE_exon-NM_001178807.1-1	c.-4818T>A		1	1	1	1	1	0.985507	1	1	1	1	1	1	1	1	1	1	1	1	1	1	1	1	1	1	0.972222	1	1	1	1	1	1	1	1	1	1	0.947368	0.984127	1	1	1	1
NC_001135.5	307149	A	T	upstream_gene_variant	exon-NM_001178807.1-1	GENE_exon-NM_001178807.1-1	c.-4928T>A		1	1	0.970588	1	1	1	1	0.971429	1	1	1	1	0.977273	1	1	0.974359	1	1	1	1	1	1	1	1	1	1	1	1	1	1	1	1	1	1	1	1	1	1	0.979167	1	1
NC_001135.5	307852	A	G	missense_variant	exon-NM_001178811.1-1	GENE_exon-NM_001178811.1-1	c.52A>G	p.Ile18Val	1	1	1	1	1	1	1	1	1	1	1	1	1	1	1	1	1	1	1	1	1	1	1	1	1	1	1	1	1	1	1	1	1	1	1	1	1	1	1	1	1
NC_001135.5	309030	TAAAAAAAAACATA	TAAAAAAAAAACATA	upstream_gene_variant	exon-NM_001178809.1-1	GENE_exon-NM_001178809.1-1	c.-3573_-3572insT		0.965517	0.962963	1	1	1	1	1	1	1	1	0.939394	1	1	0.98	0.977273	0.966667	1	1	1	0.931034	0.971429	1	1	1	1	0.964286	0.962963	0.96	1	1	1	1	0.981818	1	0.962264	1	0.983871	0.967742	1	0.96	0.964286
NC_001135.5	310319	G	C	upstream_gene_variant	exon-NM_001178809.1-1	GENE_exon-NM_001178809.1-1	c.-4852C>G		1	1	1	1	1	1	1	1	1	1	1	1	1	1	1	1	1	1	1	1	1	1	1	1	0.962963	1	1	1	1	1	1	1	1	1	1	1	1	1	1	1	1
NC_001135.5	311513	T	C	missense_variant	exon-NM_001178813.1-1	GENE_exon-NM_001178813.1-1	c.556T>C	p.Ser186Pro	1	1	1	1	1	1	1	1	1	1	1	1	1	1	1	1	1	1	1	1	1	1	1	1	1	1	1	1	1	1	1	1	1	1	1	1	1	1	1	1	1
NC_001135.5	312423	G	A	missense_variant	exon-NM_001178813.1-1	GENE_exon-NM_001178813.1-1	c.1466G>A	p.Gly489Glu	1	1	1	1	1	1	1	1	1	1	1	1	1	1	1	1	1	1	1	1	1	1	1	1	1	1	1	1	1	1	1	1	1	1	1	1	1	1	1	1	1
NC_001135.5	313914	T	C	missense_variant	exon-NM_001178814.1-1	GENE_exon-NM_001178814.1-1	c.25T>C	p.Ser9Pro	1	1	1	1	1	1	1	1	1	1	1	1	1	1	1	1	1	1	1	1	1	1	1	1	1	1	1	1	1	1	1	1	1	1	1	1	1	1	1	1	1
NC_001135.5	314456	C	T	synonymous_variant	exon-NM_001178814.1-1	GENE_exon-NM_001178814.1-1	c.567C>T	p.Asn189Asn	1	1	1	1	1	1	1	1	1	1	1	1	1	1	1	1	1	1	1	1	1	1	1	1	1	1	1	1	1	1	1	1	1	1	1	1	1	1	1	1	1
NC_001135.5	315914	T	C	upstream_gene_variant	YCR108C	gene-YCR108C	c.-82T>C		1	0.931818	0.961538	1	0.977273	0.948276	0.980769	1	1	0.931034	0.966667	1	1	0.971831	1	0.969697	0.95	1	1	0.96875	0.981132	0.973684	1	1	0.977778	0.962963	1	0.962963	1	1	0.945946	0.96875	0.936508	1	0.983051	1	0.983051	1	0.980392	1	1
NC_001136.10	2087	A	G	missense_variant	exon-NM_001180308.1-1	GENE_exon-NM_001180308.1-1	c.286A>G	p.Lys96Glu	0.875	1	1	1	1	1	1	1	1	1	1	0.833333	1	1	1	1	0.947368	1	1	1	1	0.9375	1	1	1	1	1	1	1	1	1	1	1	0.95	1	1	1	0.875	1	1	1
NC_001136.10	2135	G	A	missense_variant	exon-NM_001180308.1-1	GENE_exon-NM_001180308.1-1	c.334G>A	p.Glu112Lys	1	1	1	1	1	1	1	1	1	1	1	1	1	1	1	1	1	1	1	1	1	1	1	1	1	1	1	1	1	1	1	1	1	1	1	1	1	1	1	1	1
NC_001136.10	5408	A	T	upstream_gene_variant	MPH2	gene-YDL247W	c.-576A>T		1	1	1	1	1	1	1	1	1	1	1	1	1	1	1	1	1	1	1	1	1	1	1	1	0.954545	1	1	1	1	1	1	1	1	1	1	1	1	0.970588	1	1	1
NC_001136.10	18077	ATTTAC	ATTTTAC	frameshift_variant	exon-NM_001180303.1-1	GENE_exon-NM_001180303.1-1	c.486_487insA	p.Trp164fs	1	1	1	1	1	1	1	1	1	1	1	1	1	1	1	1	1	1	1	1	1	1	1	1	1	1	1	1	1	1	1	1	1	1	1	1	1	1	1	1	1
NC_001136.10	18195	A	C	synonymous_variant	exon-NM_001180303.1-1	GENE_exon-NM_001180303.1-1	c.372T>G	p.Val124Val	1	1	1	1	0.961538	1	1	1	1	1	1	1	1	1	1	1	1	1	1	1	0.973684	1	1	1	1	1	1	1	1	1	1	1	1	1	1	1	1	1	1	1	1
NC_001136.10	18200	A	G	synonymous_variant	exon-NM_001180303.1-1	GENE_exon-NM_001180303.1-1	c.367T>C	p.Leu123Leu	1	1	1	1	1	1	1	1	1	1	1	1	1	1	1	1	1	1	1	1	1	1	1	1	1	1	1	1	1	1	1	1	1	1	1	1	1	1	1	1	1
NC_001136.10	18219	A	G	synonymous_variant	exon-NM_001180303.1-1	GENE_exon-NM_001180303.1-1	c.348T>C	p.Val116Val	1	1	1	1	1	1	1	1	1	1	1	1	1	1	1	1	1	1	1	1	1	1	1	1	1	1	1	1	1	1	1	1	1	1	1	1	1	1	1	1	1
NC_001136.10	18231	T	A	synonymous_variant	exon-NM_001180303.1-1	GENE_exon-NM_001180303.1-1	c.336A>T	p.Ser112Ser	1	0.961538	1	1	1	1	0.97561	1	1	1	1	0.95	1	1	1	1	1	1	1	1	0.970588	1	1	1	1	1	1	0.965517	1	1	1	1	1	0.972973	1	1	1	1	0.939394	1	1
NC_001136.10	18264	T	A	synonymous_variant	exon-NM_001180303.1-1	GENE_exon-NM_001180303.1-1	c.303A>T	p.Ile101Ile	1	0.913043	1	1	1	1	1	0.962963	1	1	1	1	1	1	1	1	1	1	1	1	1	1	1	1	0.941176	1	1	1	1	1	1	1	1	1	1	1	1	1	0.935484	1	1
NC_001136.10	18291	G	A	synonymous_variant	exon-NM_001180303.1-1	GENE_exon-NM_001180303.1-1	c.276C>T	p.Arg92Arg	1	1	1	1	1	1	1	1	1	1	1	1	1	1	1	1	1	1	1	1	1	1	1	1	1	1	1	1	1	1	1	1	1	1	1	1	1	1	1	1	1
NC_001136.10	18571	C	G	upstream_gene_variant	exon-NM_001180303.1-1	GENE_exon-NM_001180303.1-1	c.-5G>C		1	1	1	1	1	1	1	1	1	1	1	1	1	1	1	1	1	1	1	1	1	1	1	1	1	1	1	1	1	1	1	1	1	1	1	1	1	1	1	1	1
NC_001136.10	18588	GAT	AAG	upstream_gene_variant	exon-NM_001180303.1-1	GENE_exon-NM_001180303.1-1	c.-24_-22delATCinsCTT		1	1	1	1	1	1	1	1	1	1	1	1	1	1	1	1	1	1	1	1	1	1	1	1	1	1	1	1	1	1	1	1	1	1	1	1	1	1	1	1	1
NC_001136.10	18603	CAGA	TAAG	upstream_gene_variant	exon-NM_001180303.1-1	GENE_exon-NM_001180303.1-1	c.-40_-37delTCTGinsCTTA		1	1	1	1	1	1	1	1	1	1	1	0.952381	1	1	1	1	1	1	1	1	1	1	1	1	1	1	1	1	1	1	1	1	1	1	1	1	1	1	1	1	1
NC_001136.10	18612	CGGT	TGGA	upstream_gene_variant	exon-NM_001180303.1-1	GENE_exon-NM_001180303.1-1	c.-49_-46delACCGinsTCCA		1	1	1	1	1	1	1	1	1	1	1	1	1	1	1	1	1	1	1	1	1	1	1	1	1	1	1	1	1	1	1	1	1	1	1	1	1	1	1	1	1
NC_001136.10	18624	T	G	upstream_gene_variant	exon-NM_001180303.1-1	GENE_exon-NM_001180303.1-1	c.-58A>C		1	1	1	1	1	1	1	1	1	1	1	1	1	1	1	1	1	1	1	1	1	1	1	1	1	1	1	1	1	1	1	1	1	1	1	1	1	1	1	1	1
NC_001136.10	18651	G	A	upstream_gene_variant	exon-NM_001180303.1-1	GENE_exon-NM_001180303.1-1	c.-85C>T		1	1	1	1	1	1	1	1	1	1	1	1	1	1	1	1	1	1	1	1	1	1	1	1	1	1	1	1	1	1	1	1	1	1	1	1	1	1	1	1	1
NC_001136.10	18663	C	T	upstream_gene_variant	exon-NM_001180303.1-1	GENE_exon-NM_001180303.1-1	c.-97G>A		1	1	1	1	1	1	1	1	1	1	1	1	1	1	1	1	1	1	1	1	1	1	1	1	1	1	1	1	1	1	1	1	1	1	1	1	1	1	1	1	1
NC_001136.10	18671	GTGGT	CTGGC	upstream_gene_variant	exon-NM_001180303.1-1	GENE_exon-NM_001180303.1-1	c.-109_-105delACCACinsGCCAG		1	1	1	1	1	1	1	1	1	1	1	1	1	1	1	1	1	1	1	1	1	1	1	1	1	1	1	1	1	1	1	1	1	1	1	1	1	1	1	1	1
NC_001136.10	18682	AG	GC	upstream_gene_variant	exon-NM_001180303.1-1	GENE_exon-NM_001180303.1-1	c.-117_-116delCTinsGC		1	1	1	1	1	1	1	1	1	1	1	1	1	1	1	1	1	1	1	1	1	1	1	1	1	1	1	1	1	1	1	1	1	1	1	1	1	1	1	1	1
NC_001136.10	19638	C	T	upstream_gene_variant	exon-NM_001180303.1-1	GENE_exon-NM_001180303.1-1	c.-1072G>A		1	1	1	1	1	1	1	1	1	1	1	1	1	1	1	1	1	1	1	1	1	1	1	1	1	1	1	1	1	1	1	1	1	1	1	1	1	1	1	1	1
NC_001136.10	21510	A	G	upstream_gene_variant	exon-NM_001180303.1-1	GENE_exon-NM_001180303.1-1	c.-2944T>C		1	1	1	1	1	1	1	1	1	1	1	1	1	1	1	1	1	1	1	1	1	1	1	1	1	1	1	1	1	1	1	1	1	1	1	1	1	1	1	1	1
NC_001136.10	23647	T	C	synonymous_variant	exon-NM_001180300.2-1	GENE_exon-NM_001180300.2-1	c.825T>C	p.Gly275Gly	1	1	1	1	1	1	1	1	1	1	1	1	1	1	1	1	1	1	1	1	1	1	1	1	1	1	1	1	1	1	1	1	1	1	1	1	1	1	1	1	1
NC_001136.10	24841	G	T	missense_variant	exon-NM_001180300.2-1	GENE_exon-NM_001180300.2-1	c.2019G>T	p.Leu673Phe	1	1	1	1	1	1	1	1	1	1	1	1	1	1	1	1	1	0.96	1	1	1	1	1	1	1	1	1	1	1	1	1	1	1	1	1	1	1	1	1	1	1
NC_001136.10	26389	TAAAAAAAAAAAAGCT	TAAAAAAAAAAAAAGCT	upstream_gene_variant	ADY3	gene-YDL239C			0.958333	0.956522	0.911765	0.777778	0.888889	0.923077	1	1	0.969697	0.842105	0.875	0.958333	0.869565	1	1	0.928571	0.972222	1	0.928571	1	0.939394	0.904762	1	1	0.741935	1	0.925926	1	0.884615	0.971429	0.857143	1	0.954545	0.913043	0.95	1	1	0.896552	0.863636	0.964286	0.904762
NC_001136.10	26679	C	T	synonymous_variant	exon-NM_001180299.2-1	GENE_exon-NM_001180299.2-1	c.2097G>A	p.Ser699Ser	1	1	1	1	1	1	1	1	1	1	1	1	1	1	1	1	1	1	1	1	1	1	1	1	1	1	1	1	1	1	1	1	1	1	1	1	1	1	1	1	1
NC_001136.10	26950	C	A	missense_variant	exon-NM_001180299.2-1	GENE_exon-NM_001180299.2-1	c.1826G>T	p.Trp609Leu	1	1	1	1	0.967742	1	1	1	1	1	1	1	1	1	0.964286	1	1	1	1	0.964286	1	1	1	1	1	1	1	1	1	1	1	1	1	1	1	1	1	1	1	1	1
NC_001136.10	27235	T	C	missense_variant	exon-NM_001180299.2-1	GENE_exon-NM_001180299.2-1	c.1541A>G	p.Asn514Ser	1	1	1	1	1	1	1	1	1	1	1	1	1	1	1	1	1	1	1	1	1	1	1	1	1	0.956522	1	1	1	1	1	1	1	1	1	1	1	1	1	1	1
NC_001136.10	27879	G	T	missense_variant	exon-NM_001180299.2-1	GENE_exon-NM_001180299.2-1	c.897C>A	p.Phe299Leu	1	1	1	1	1	1	1	1	1	1	1	1	1	1	1	1	1	1	1	1	1	1	1	1	0.971429	1	1	1	1	1	1	1	1	1	1	1	1	1	1	1	1
NC_001136.10	28542	C	T	synonymous_variant	exon-NM_001180299.2-1	GENE_exon-NM_001180299.2-1	c.234G>A	p.Leu78Leu	1	1	1	1	1	1	1	1	1	1	1	1	1	1	1	1	1	1	1	1	1	1	1	1	1	1	1	1	1	1	1	1	1	1	1	1	1	1	1	1	1
NC_001136.10	28639	T	C	missense_variant	exon-NM_001180299.2-1	GENE_exon-NM_001180299.2-1	c.137A>G	p.Glu46Gly	1	1	1	1	1	1	1	1	1	1	1	1	1	1	1	1	1	1	1	1	1	1	1	1	1	1	1	1	1	1	1	1	1	1	1	1	1	1	1	1	1
NC_001136.10	30404	C	T	synonymous_variant	exon-NM_001180298.1-1	GENE_exon-NM_001180298.1-1	c.51G>A	p.Lys17Lys	1	1	1	1	1	1	1	1	1	1	1	1	1	1	1	1	1	1	1	1	1	1	1	1	1	1	1	1	1	1	1	1	1	1	1	1	1	1	1	1	1
NC_001136.10	30826	A	C	missense_variant	exon-NM_001180297.2-1	GENE_exon-NM_001180297.2-1	c.170A>C	p.Glu57Ala	1	0.969697	1	1	1	1	1	1	1	1	1	1	1	1	1	1	1	1	1	1	0.971429	1	1	1	1	1	1	1	1	1	1	1	1	1	1	1	1	1	1	0.967742	1
NC_001136.10	31224	G	T	missense_variant	exon-NM_001180297.2-1	GENE_exon-NM_001180297.2-1	c.568G>T	p.Ala190Ser	1	1	1	1	1	1	1	1	1	1	1	1	1	1	1	1	1	1	1	1	1	1	1	1	1	1	1	1	0.97561	1	1	1	1	1	1	1	1	1	1	1	1
NC_001136.10	33211	A	G	missense_variant	exon-NM_001180296.1-1	GENE_exon-NM_001180296.1-1	c.916A>G	p.Thr306Ala	1	1	1	1	1	1	1	1	1	1	1	1	1	1	1	1	1	1	1	1	1	1	1	1	1	1	1	1	1	1	1	1	1	1	1	1	1	1	1	1	1
NC_001136.10	33904	G	C	synonymous_variant	exon-NM_001180295.1-1	GENE_exon-NM_001180295.1-1	c.15C>G	p.Pro5Pro	1	1	1	1	0.979167	1	1	1	1	1	1	1	1	1	1	1	1	1	1	1	1	0.971429	1	1	1	1	1	1	1	0.979592	1	1	1	1	1	1	1	1	1	1	1
NC_001136.10	34063	C	T	upstream_gene_variant	exon-NM_001180298.1-1	GENE_exon-NM_001180298.1-1	c.-3609G>A		1	1	1	1	1	1	1	1	1	1	1	1	1	1	1	1	1	1	1	1	1	1	1	1	1	1	1	1	1	1	1	1	1	1	1	1	1	1	1	1	1
NC_001136.10	37123	C	T	synonymous_variant	exon-NM_001180293.1-1	GENE_exon-NM_001180293.1-1	c.327C>T	p.Pro109Pro	1	1	1	1	1	1	1	1	1	1	1	1	1	1	1	1	1	1	1	1	1	1	1	1	1	1	1	1	1	1	1	1	1	1	1	1	1	1	1	1	1
NC_001136.10	38160	A	T	missense_variant	exon-NM_001180293.1-1	GENE_exon-NM_001180293.1-1	c.1364A>T	p.Lys455Met	1	0.972973	1	1	1	0.888889	1	0.961538	0.972973	0.96875	1	1	0.971429	1	1	1	1	1	0.969697	0.96875	0.956522	1	1	1	1	0.947368	1	1	1	1	0.967742	1	1	1	1	1	1	1	1	1	1
NC_001136.10	38200	C	T	upstream_gene_variant	exon-NM_001180295.1-1	GENE_exon-NM_001180295.1-1	c.-4282G>A		1	1	1	1	1	1	1	1	1	1	1	1	1	1	1	1	1	1	1	1	1	1	1	1	1	1	1	1	1	1	1	1	1	1	1	1	1	1	1	1	1
NC_001136.10	39021	G	T	missense_variant	exon-NM_001180291.1-1	GENE_exon-NM_001180291.1-1	c.3224C>A	p.Pro1075His	1	1	1	1	1	1	1	1	1	1	1	1	1	1	1	1	1	1	1	1	1	1	1	1	1	1	1	1	1	1	1	1	1	1	1	1	1	1	1	1	1
NC_001136.10	40439	T	C	synonymous_variant	exon-NM_001180291.1-1	GENE_exon-NM_001180291.1-1	c.1806A>G	p.Gln602Gln	1	1	1	1	1	1	1	1	1	1	1	1	1	1	1	1	1	1	1	1	1	1	1	1	1	1	1	1	1	1	1	1	1	1	1	1	1	1	1	1	1
NC_001136.10	101433	T	G	missense_variant	exon-NM_001180259.1-1	GENE_exon-NM_001180259.1-1	c.1921A>C	p.Thr641Pro	1	1	1	1	1	1	0.974359	1	1	1	0.966667	1	1	1	1	1	1	1	1	1	1	1	1	1	1	1	1	1	1	1	0.956522	1	1	1	1	1	1	1	1	1	1
NC_001136.10	164013	G	A	synonymous_variant	exon-NM_001180226.1-1	GENE_exon-NM_001180226.1-1	c.30C>T	p.Ile10Ile	1	1	1	1	1	1	1	0.971429	1	1	1	1	1	1	1	1	1	1	1	1	1	1	1	1	1	1	1	1	1	1	1	1	1	1	1	1	1	1	1	1	1
NC_001136.10	164045	T	C	upstream_gene_variant	exon-NM_001180227.1-1	GENE_exon-NM_001180227.1-1	c.-891A>G		1	1	1	1	1	1	1	1	1	1	1	1	1	1	1	1	1	1	1	1	1	1	1	1	1	1	1	1	1	1	1	1	1	1	1	1	1	1	1	1	1
NC_001136.10	164089	C	T	upstream_gene_variant	exon-NM_001180227.1-1	GENE_exon-NM_001180227.1-1	c.-935G>A		1	1	1	1	1	1	1	1	1	1	1	1	1	1	1	1	1	1	1	1	1	1	1	1	1	1	1	1	1	1	1	1	1	1	1	1	1	1	1	1	1
NC_001136.10	164238	C	T	upstream_gene_variant	exon-NM_001180227.1-1	GENE_exon-NM_001180227.1-1	c.-1084G>A		1	1	1	1	1	1	1	1	1	1	1	1	1	1	1	1	1	1	1	1	1	1	1	1	1	1	1	1	1	1	1	1	1	0.962963	1	1	1	0.967742	1	1	1
NC_001136.10	164256	G	A	upstream_gene_variant	exon-NM_001180227.1-1	GENE_exon-NM_001180227.1-1	c.-1102C>T		1	1	1	1	1	1	1	1	1	1	1	1	1	1	1	1	1	1	1	1	1	1	1	1	1	1	1	1	1	1	1	1	1	1	1	1	1	1	1	1	1
NC_001136.10	164281	C	G	upstream_gene_variant	exon-NM_001180227.1-1	GENE_exon-NM_001180227.1-1	c.-1127G>C		1	1	1	1	1	1	1	1	1	1	0.962963	1	1	1	1	1	1	1	1	1	1	1	1	1	1	1	1	1	1	1	1	1	1	1	1	1	1	1	1	1	1
NC_001136.10	164439	C	T	synonymous_variant	exon-NM_001180225.1-1	GENE_exon-NM_001180225.1-1	c.150C>T	p.His50His	1	1	1	1	1	1	1	1	1	1	1	1	1	1	1	1	1	1	1	1	1	1	1	1	1	1	1	1	1	1	1	1	1	1	1	1	1	1	1	1	1
NC_001136.10	164580	C	T	synonymous_variant	exon-NM_001180225.1-1	GENE_exon-NM_001180225.1-1	c.291C>T	p.Ile97Ile	1	0.97561	1	1	1	1	1	1	1	1	1	1	1	1	1	1	1	1	1	1	1	1	1	1	1	1	1	1	0.970588	1	1	1	1	1	1	1	1	1	1	1	1
NC_001136.10	164987	C	T	splice_region_variant&stop_retained_variant	exon-NM_001180224.1-1	GENE_exon-NM_001180224.1-1	c.2268G>A	p.Ter756Ter	1	1	1	1	1	1	1	1	1	1	1	1	1	1	1	1	1	1	1	1	1	1	1	1	1	1	1	1	1	1	1	1	1	1	1	1	1	1	1	1	1
NC_001136.10	165265	A	G	synonymous_variant	exon-NM_001180224.1-1	GENE_exon-NM_001180224.1-1	c.1990T>C	p.Leu664Leu	1	1	1	1	1	1	1	1	1	1	1	1	1	1	1	1	1	1	1	1	1	1	1	1	1	1	1	1	1	1	1	1	1	1	1	1	1	1	1	1	1
NC_001136.10	165341	G	A	synonymous_variant	exon-NM_001180224.1-1	GENE_exon-NM_001180224.1-1	c.1914C>T	p.Asp638Asp	1	1	1	1	1	1	1	1	1	1	1	1	1	1	1	1	1	1	1	1	1	1	1	1	1	1	1	1	1	1	1	1	1	1	1	1	1	1	1	1	1
NC_001136.10	165386	T	C	synonymous_variant	exon-NM_001180224.1-1	GENE_exon-NM_001180224.1-1	c.1869A>G	p.Arg623Arg	1	1	1	1	1	1	1	1	1	1	1	1	1	1	1	1	1	1	1	1	1	1	1	1	1	1	1	1	1	1	1	1	1	1	1	1	1	1	1	1	1
NC_001136.10	165975	A	G	missense_variant	exon-NM_001180224.1-1	GENE_exon-NM_001180224.1-1	c.1280T>C	p.Val427Ala	1	1	1	1	1	1	1	1	1	1	1	1	1	1	1	1	1	1	1	1	1	1	1	1	1	1	1	1	1	1	1	1	1	1	1	1	1	1	1	1	1
NC_001136.10	166100	T	C	synonymous_variant	exon-NM_001180224.1-1	GENE_exon-NM_001180224.1-1	c.1155A>G	p.Leu385Leu	1	1	1	1	1	1	1	1	1	1	1	1	1	1	1	1	1	1	1	1	1	1	1	1	1	1	1	1	1	1	1	1	1	1	1	1	1	1	1	1	1
NC_001136.10	166418	T	C	synonymous_variant	exon-NM_001180224.1-1	GENE_exon-NM_001180224.1-1	c.837A>G	p.Ser279Ser	1	1	1	1	1	1	1	1	1	1	1	1	1	1	1	1	1	1	1	1	1	1	1	1	1	1	1	1	1	1	1	1	1	1	1	1	1	1	1	1	1
NC_001136.10	166427	G	A	synonymous_variant	exon-NM_001180224.1-1	GENE_exon-NM_001180224.1-1	c.828C>T	p.Gly276Gly	1	1	1	1	1	1	1	1	1	1	1	0.966667	1	1	1	1	1	1	1	1	1	1	0.961538	1	1	1	1	1	1	1	1	1	1	1	1	1	1	1	1	1	1
NC_001136.10	166604	G	A	synonymous_variant	exon-NM_001180224.1-1	GENE_exon-NM_001180224.1-1	c.651C>T	p.Thr217Thr	1	1	1	1	1	1	1	1	1	1	1	1	1	1	1	1	1	1	1	1	1	1	1	1	1	1	1	1	1	1	1	1	1	1	1	1	1	1	1	1	1
NC_001136.10	166634	T	C	synonymous_variant	exon-NM_001180224.1-1	GENE_exon-NM_001180224.1-1	c.621A>G	p.Leu207Leu	1	1	1	1	1	1	1	1	1	1	1	1	1	1	1	1	1	1	1	1	1	1	1	1	1	1	1	1	1	1	1	1	1	1	1	1	1	1	1	1	1
NC_001136.10	167295	C	T	upstream_gene_variant	exon-NM_001180227.1-1	GENE_exon-NM_001180227.1-1	c.-4141G>A		1	1	1	1	1	1	1	1	1	1	1	1	1	1	1	1	1	1	1	1	1	1	1	1	1	1	1	1	1	1	1	1	1	1	1	1	1	1	1	1	1
NC_001136.10	167521	TGGGGCCT	TGGGCCT	upstream_gene_variant	exon-NM_001180227.1-1	GENE_exon-NM_001180227.1-1	c.-4371delC		1	1	1	1	1	1	1	1	1	1	1	1	1	1	1	1	1	1	1	1	0.965517	1	1	1	1	1	1	1	1	1	1	1	1	1	1	1	1	1	1	1	1
NC_001136.10	167859	G	A	missense_variant	exon-NM_001180221.1-1	GENE_exon-NM_001180221.1-1	c.146G>A	p.Ser49Asn	1	1	1	1	1	1	1	1	1	1	1	1	1	1	1	1	1	1	1	1	1	1	1	1	1	1	1	1	1	1	1	1	1	1	1	1	1	1	1	1	1
NC_001136.10	168238	T	C	synonymous_variant	exon-NM_001180221.1-1	GENE_exon-NM_001180221.1-1	c.525T>C	p.Ser175Ser	1	1	1	1	1	1	1	1	1	1	1	1	1	1	1	1	1	1	1	1	1	1	1	1	1	1	1	1	1	1	1	1	1	1	1	1	1	1	1	1	1
NC_001136.10	168256	G	A	synonymous_variant	exon-NM_001180221.1-1	GENE_exon-NM_001180221.1-1	c.543G>A	p.Ala181Ala	1	1	1	1	1	1	1	1	1	1	1	1	1	1	1	1	1	1	1	1	1	1	1	1	1	1	1	1	1	1	1	1	1	1	1	1	1	1	1	1	1
NC_001136.10	170327	T	C	upstream_gene_variant	exon-NM_001180224.1-1	GENE_exon-NM_001180224.1-1	c.-3073A>G		1	1	1	1	1	1	1	1	1	1	1	1	1	1	1	1	1	1	1	1	1	1	1	1	1	1	1	1	1	1	1	1	1	1	1	1	1	1	1	1	1
NC_001136.10	170349	G	A	upstream_gene_variant	exon-NM_001180224.1-1	GENE_exon-NM_001180224.1-1	c.-3095C>T		1	1	1	1	1	1	1	1	1	1	1	1	1	1	1	1	1	1	1	1	1	1	1	1	1	1	1	1	1	1	1	1	1	1	1	1	1	1	1	1	1
NC_001136.10	170354	T	C	upstream_gene_variant	exon-NM_001180224.1-1	GENE_exon-NM_001180224.1-1	c.-3100A>G		1	1	1	1	1	1	1	1	1	1	1	1	1	1	1	1	1	1	1	1	1	1	1	1	1	1	1	1	1	1	1	1	1	1	1	1	1	1	1	1	1
NC_001136.10	170362	CAAAAAAAGCG	CAAAAAAAAGCG	upstream_gene_variant	exon-NM_001180224.1-1	GENE_exon-NM_001180224.1-1	c.-3116_-3115insT		1	1	1	1	1	1	1	1	1	1	1	1	1	1	1	1	1	1	1	1	1	1	1	1	0.966667	1	1	1	1	1	1	1	1	1	1	1	1	1	1	1	1
NC_001136.10	170455	T	C	synonymous_variant	exon-NM_001180220.1-1	GENE_exon-NM_001180220.1-1	c.1476A>G	p.Glu492Glu	1	1	1	1	1	1	1	1	1	1	1	1	1	1	1	1	1	1	1	1	1	1	1	1	1	1	1	1	1	1	1	1	1	1	1	1	1	1	1	1	1
NC_001136.10	170914	G	A	synonymous_variant	exon-NM_001180220.1-1	GENE_exon-NM_001180220.1-1	c.1017C>T	p.Cys339Cys	1	1	1	1	1	1	1	1	1	1	1	1	1	1	1	1	1	1	1	1	1	1	1	1	1	1	1	1	1	1	1	1	1	1	1	1	1	1	1	1	1
NC_001136.10	170953	G	A	synonymous_variant	exon-NM_001180220.1-1	GENE_exon-NM_001180220.1-1	c.978C>T	p.Phe326Phe	1	1	1	1	1	1	1	1	1	1	1	1	1	1	1	1	1	1	1	1	1	1	1	1	1	1	1	1	1	1	1	1	1	1	1	1	1	1	1	1	1
NC_001136.10	171294	A	G	synonymous_variant	exon-NM_001180220.1-1	GENE_exon-NM_001180220.1-1	c.637T>C	p.Leu213Leu	1	1	1	1	1	1	1	1	1	1	1	1	1	1	1	1	1	1	1	1	1	1	1	1	1	1	1	1	1	1	1	1	1	1	1	1	1	1	1	1	1
NC_001136.10	174272	T	G	missense_variant	exon-NM_001180217.1-1	GENE_exon-NM_001180217.1-1	c.317A>C	p.Tyr106Ser	1	1	1	1	1	1	1	1	1	1	1	1	1	1	1	1	1	1	1	1	1	1	1	1	1	1	1	1	1	1	1	1	1	1	1	1	1	1	1	1	1
NC_001136.10	174887	C	T	upstream_gene_variant	exon-NM_001180220.1-1	GENE_exon-NM_001180220.1-1	c.-2957G>A		1	1	1	1	1	1	1	1	1	1	1	1	1	1	1	1	1	1	1	1	1	1	1	1	1	1	1	1	1	1	1	1	1	1	1	1	1	1	1	1	1
NC_001136.10	174905	T	C	upstream_gene_variant	exon-NM_001180220.1-1	GENE_exon-NM_001180220.1-1	c.-2975A>G		1	1	1	1	1	1	1	1	1	1	1	1	1	1	1	1	1	1	1	1	1	1	1	1	1	1	1	1	1	1	1	1	1	1	1	1	1	1	1	1	1
NC_001136.10	174995	TTTG	CCTT	synonymous_variant	exon-NM_001180216.1-1	GENE_exon-NM_001180216.1-1	c.78_81delTTTGinsCCTT	p.28	1	1	1	1	1	1	1	1	1	1	1	1	1	1	1	1	1	1	1	1	1	1	1	1	1	1	1	1	1	1	1	1	1	1	1	1	1	1	1	1	1
NC_001136.10	175307	C	G	missense_variant	exon-NM_001180216.1-1	GENE_exon-NM_001180216.1-1	c.390C>G	p.Asp130Glu	1	1	1	1	1	1	1	1	1	1	1	1	1	1	1	1	1	1	1	1	1	1	1	1	1	1	1	1	1	1	1	1	1	1	1	1	1	1	1	1	1
NC_001136.10	175847	A	G	synonymous_variant	exon-NM_001180216.1-1	GENE_exon-NM_001180216.1-1	c.930A>G	p.Leu310Leu	1	1	1	1	1	1	1	1	1	1	1	1	1	1	1	1	1	1	1	1	1	1	1	1	1	1	1	1	1	1	1	1	1	1	1	1	1	1	1	1	1
NC_001136.10	175946	C	T	synonymous_variant	exon-NM_001180216.1-1	GENE_exon-NM_001180216.1-1	c.1029C>T	p.Pro343Pro	1	1	1	1	1	1	1	1	1	1	1	1	1	1	1	1	1	1	1	1	1	1	1	1	1	1	1	1	1	1	1	1	1	1	1	1	1	1	1	1	1
NC_001136.10	176019	A	G	missense_variant	exon-NM_001180216.1-1	GENE_exon-NM_001180216.1-1	c.1102A>G	p.Lys368Glu	1	1	1	1	1	1	1	1	1	1	1	1	1	1	1	1	1	1	1	1	1	1	1	1	1	1	1	1	1	1	1	1	1	1	1	1	1	1	1	0.966667	1
NC_001136.10	176064	A	G	missense_variant	exon-NM_001180216.1-1	GENE_exon-NM_001180216.1-1	c.1147A>G	p.Ile383Val	1	1	1	1	1	1	1	1	1	1	1	1	1	1	1	1	1	1	1	1	1	1	1	1	1	1	1	1	1	1	1	1	1	1	1	1	1	1	1	1	1
NC_001136.10	176423	T	C	synonymous_variant	exon-NM_001180216.1-1	GENE_exon-NM_001180216.1-1	c.1506T>C	p.Gly502Gly	1	1	1	1	1	1	1	1	1	1	1	1	1	1	1	1	1	1	1	1	1	1	1	1	1	1	1	1	1	1	1	1	1	1	1	1	1	1	1	1	1
NC_001136.10	176519	T	C	upstream_gene_variant	exon-NM_001180220.1-1	GENE_exon-NM_001180220.1-1	c.-4589A>G		1	1	1	1	1	1	1	1	1	1	1	1	1	1	1	1	1	1	1	1	1	1	1	1	1	1	1	1	1	1	1	1	1	1	1	1	1	1	1	1	1
NC_001136.10	176628	C	T	upstream_gene_variant	exon-NM_001180220.1-1	GENE_exon-NM_001180220.1-1	c.-4698G>A		1	1	1	1	1	1	1	1	1	1	1	1	1	1	1	1	1	0.9375	1	1	1	1	1	1	1	1	1	1	1	1	1	1	1	0.952381	1	1	1	1	1	1	1
NC_001136.10	177160	T	C	synonymous_variant	exon-NM_001180215.1-1	GENE_exon-NM_001180215.1-1	c.388T>C	p.Leu130Leu	1	1	1	1	1	1	1	1	1	1	1	1	1	1	1	1	1	1	1	0.974359	1	1	1	1	1	1	1	1	1	1	1	1	1	1	1	1	1	1	1	1	1
NC_001136.10	177207	A	G	synonymous_variant	exon-NM_001180215.1-1	GENE_exon-NM_001180215.1-1	c.435A>G	p.Arg145Arg	1	1	1	1	1	1	1	1	1	1	1	1	1	1	1	1	1	1	1	1	1	1	1	1	1	1	1	1	1	1	1	1	1	1	1	1	1	1	1	1	1
NC_001136.10	177330	C	T	synonymous_variant	exon-NM_001180215.1-1	GENE_exon-NM_001180215.1-1	c.558C>T	p.Asn186Asn	1	1	1	1	1	1	1	1	1	1	1	1	1	1	1	1	1	1	1	1	1	1	1	1	1	1	1	1	1	1	1	1	1	1	1	1	1	1	1	1	1
NC_001136.10	177363	A	G	synonymous_variant	exon-NM_001180215.1-1	GENE_exon-NM_001180215.1-1	c.591A>G	p.Arg197Arg	1	1	1	1	1	1	1	1	1	1	1	1	1	1	1	1	1	1	1	1	1	1	1	1	1	1	1	1	1	1	1	1	1	1	1	1	1	1	1	1	1
NC_001136.10	177756	C	T	synonymous_variant	exon-NM_001180215.1-1	GENE_exon-NM_001180215.1-1	c.984C>T	p.Ser328Ser	1	1	1	1	1	1	1	1	1	1	1	1	1	1	1	1	1	1	1	1	1	1	1	1	1	1	1	1	1	1	1	1	1	1	1	1	1	1	1	1	1
NC_001136.10	177780	T	C	synonymous_variant	exon-NM_001180215.1-1	GENE_exon-NM_001180215.1-1	c.1008T>C	p.Val336Val	1	1	1	1	1	1	1	1	1	1	1	1	1	1	1	1	1	1	1	1	1	1	1	1	1	1	1	1	1	1	1	1	1	1	1	1	1	1	1	1	1
NC_001136.10	177807	C	T	synonymous_variant	exon-NM_001180215.1-1	GENE_exon-NM_001180215.1-1	c.1035C>T	p.Ala345Ala	1	1	1	1	1	1	1	1	1	1	1	1	1	1	1	1	1	1	1	1	1	1	1	1	1	1	1	1	1	1	1	1	1	1	1	1	1	1	1	1	1
NC_001136.10	178032	A	G	synonymous_variant	exon-NM_001180215.1-1	GENE_exon-NM_001180215.1-1	c.1260A>G	p.Glu420Glu	1	1	1	1	1	1	1	1	1	1	1	1	1	1	1	1	1	1	1	1	1	1	1	1	1	1	1	1	1	1	1	1	1	1	1	1	1	1	1	1	1
NC_001136.10	178058	A	T	upstream_gene_variant	exon-NM_001180217.1-1	GENE_exon-NM_001180217.1-1	c.-3470T>A		1	1	1	1	1	1	1	1	1	0.952381	1	1	1	1	1	1	1	1	1	1	1	0.962963	1	1	1	1	1	1	1	1	1	1	1	1	1	1	0.966667	1	1	1	1
NC_001136.10	178389	G	A	missense_variant	exon-NM_001180214.1-1	GENE_exon-NM_001180214.1-1	c.56G>A	p.Gly19Glu	1	1	1	1	1	1	1	1	1	1	1	1	1	1	1	1	1	1	1	1	1	1	1	1	1	1	1	1	1	1	1	1	1	1	1	1	1	1	1	1	1
NC_001136.10	178453	T	G	missense_variant	exon-NM_001180214.1-1	GENE_exon-NM_001180214.1-1	c.120T>G	p.Asp40Glu	1	1	1	1	1	1	1	1	1	1	1	1	1	1	1	1	1	1	1	1	1	0.97619	1	1	1	1	1	1	1	1	0.956522	1	1	1	0.972222	1	1	1	1	1	1
NC_001136.10	178489	C	G	synonymous_variant	exon-NM_001180214.1-1	GENE_exon-NM_001180214.1-1	c.156C>G	p.Ser52Ser	1	1	1	1	1	1	1	1	1	1	1	1	1	1	1	1	1	1	1	1	1	1	1	1	1	1	1	1	0.961538	1	1	1	1	1	1	1	1	1	0.965517	1	1
NC_001136.10	178580	A	C	missense_variant	exon-NM_001180214.1-1	GENE_exon-NM_001180214.1-1	c.247A>C	p.Lys83Gln	1	1	1	1	1	1	1	1	1	1	1	1	1	1	0.96875	1	1	1	1	1	1	1	1	1	1	1	1	0.96875	1	1	1	1	1	1	1	1	1	1	1	1	1
NC_001136.10	178930	G	A	synonymous_variant	exon-NM_001180214.1-1	GENE_exon-NM_001180214.1-1	c.597G>A	p.Val199Val	1	1	1	1	1	1	1	1	1	1	1	1	1	1	1	1	1	1	1	1	1	1	1	1	1	1	1	1	1	1	1	1	1	1	1	1	1	1	1	1	1
NC_001136.10	178974	A	G	missense_variant	exon-NM_001180214.1-1	GENE_exon-NM_001180214.1-1	c.641A>G	p.Asp214Gly	1	1	1	1	1	1	1	1	1	1	1	1	1	1	1	1	1	1	1	1	1	1	1	1	1	1	1	1	1	1	1	1	1	1	1	1	1	1	1	1	1
NC_001136.10	179020	T	C	synonymous_variant	exon-NM_001180214.1-1	GENE_exon-NM_001180214.1-1	c.687T>C	p.Asn229Asn	1	1	1	1	1	1	1	1	1	1	1	1	1	1	1	1	1	1	1	1	1	1	1	1	1	1	1	1	1	1	1	1	1	1	1	1	1	1	1	1	1
NC_001136.10	179105	C	A	missense_variant	exon-NM_001180214.1-1	GENE_exon-NM_001180214.1-1	c.772C>A	p.His258Asn	1	1	1	1	0.98	1	1	1	1	1	1	1	1	1	1	1	1	1	1	1	1	1	1	1	1	1	1	1	1	1	1	1	1	1	1	1	1	1	1	1	1
NC_001136.10	179134	C	T	synonymous_variant	exon-NM_001180214.1-1	GENE_exon-NM_001180214.1-1	c.801C>T	p.Gly267Gly	1	1	1	1	1	1	1	1	1	1	1	1	1	1	1	1	1	1	1	1	1	1	1	1	1	1	1	1	1	1	1	1	1	1	1	1	1	1	1	1	1
NC_001136.10	179240	T	C	synonymous_variant	exon-NM_001180214.1-1	GENE_exon-NM_001180214.1-1	c.907T>C	p.Leu303Leu	1	1	1	1	1	1	1	1	1	1	1	1	1	1	1	1	1	1	1	1	1	1	1	1	1	1	1	1	1	1	1	1	1	1	1	1	1	1	1	1	1
NC_001136.10	179328	G	C	missense_variant	exon-NM_001180214.1-1	GENE_exon-NM_001180214.1-1	c.995G>C	p.Ser332Thr	1	1	1	1	1	1	1	1	1	0.962963	1	1	1	1	1	1	1	1	1	1	1	1	1	1	1	1	1	1	1	1	1	1	1	1	1	1	1	1	1	1	1
NC_001136.10	179480	G	A	missense_variant	exon-NM_001180214.1-1	GENE_exon-NM_001180214.1-1	c.1147G>A	p.Asp383Asn	1	1	1	1	1	1	1	1	1	1	1	1	1	1	1	1	1	1	1	1	1	1	1	1	1	1	1	1	1	1	1	1	1	1	1	1	1	0.97619	1	1	1
NC_001136.10	179487	C	G	missense_variant	exon-NM_001180214.1-1	GENE_exon-NM_001180214.1-1	c.1154C>G	p.Ala385Gly	1	0.977273	1	1	1	1	1	1	1	1	1	1	1	1	1	1	1	1	1	1	1	1	1	1	1	1	1	1	1	1	1	1	1	0.97561	1	1	1	1	1	1	1
NC_001136.10	179632	C	T	synonymous_variant	exon-NM_001180214.1-1	GENE_exon-NM_001180214.1-1	c.1299C>T	p.Asp433Asp	1	1	1	1	1	1	1	1	1	1	1	1	1	1	1	1	1	1	1	1	1	1	1	1	1	1	1	1	1	1	1	1	1	1	1	1	1	1	1	1	1
NC_001136.10	179651	A	G	missense_variant	exon-NM_001180214.1-1	GENE_exon-NM_001180214.1-1	c.1318A>G	p.Asn440Asp	1	1	1	1	1	1	1	1	1	1	1	1	1	1	1	1	1	1	1	1	1	1	1	1	1	1	1	1	1	1	1	1	1	1	1	1	1	1	1	1	1
NC_001136.10	179674	G	T	synonymous_variant	exon-NM_001180214.1-1	GENE_exon-NM_001180214.1-1	c.1341G>T	p.Leu447Leu	1	1	1	1	1	1	1	1	1	1	1	1	1	1	1	1	1	1	1	1	1	1	1	1	1	1	1	1	1	0.975	1	1	1	1	1	1	1	1	1	1	1
NC_001136.10	179696	A	C	missense_variant	exon-NM_001180214.1-1	GENE_exon-NM_001180214.1-1	c.1363A>C	p.Ile455Leu	1	1	1	1	1	1	1	1	1	1	1	1	1	1	1	1	1	1	1	1	1	1	1	1	1	1	1	1	1	1	1	1	1	1	1	1	1	1	1	1	1
NC_001136.10	179714	A	C	missense_variant	exon-NM_001180214.1-1	GENE_exon-NM_001180214.1-1	c.1381A>C	p.Met461Leu	1	1	1	1	1	1	1	1	1	1	1	1	1	1	1	1	1	1	1	1	1	1	1	1	1	1	1	1	1	1	1	1	1	1	1	1	1	1	1	1	1
NC_001136.10	179755	G	A	synonymous_variant	exon-NM_001180214.1-1	GENE_exon-NM_001180214.1-1	c.1422G>A	p.Lys474Lys	1	1	1	1	1	1	1	1	1	1	1	1	1	1	1	1	1	1	1	1	1	1	1	1	1	1	1	1	1	1	1	1	1	1	1	1	1	1	1	1	1
NC_001136.10	179890	A	G	synonymous_variant	exon-NM_001180214.1-1	GENE_exon-NM_001180214.1-1	c.1557A>G	p.Lys519Lys	1	1	1	1	1	1	1	1	1	1	1	1	1	1	1	1	1	1	1	1	1	1	1	1	1	1	1	1	1	1	1	1	1	1	1	1	1	1	1	1	1
NC_001136.10	180086	G	A	missense_variant	exon-NM_001180214.1-1	GENE_exon-NM_001180214.1-1	c.1753G>A	p.Ala585Thr	1	1	1	1	1	1	1	1	1	1	1	1	1	1	1	1	1	1	1	1	1	1	1	1	1	1	1	1	1	1	1	1	1	1	1	1	1	1	1	1	1
NC_001136.10	180121	G	A	synonymous_variant	exon-NM_001180214.1-1	GENE_exon-NM_001180214.1-1	c.1788G>A	p.Leu596Leu	1	1	1	1	1	1	1	1	1	1	1	1	1	1	1	1	1	1	1	1	1	1	1	1	1	1	1	1	1	1	1	1	1	1	1	1	1	1	1	1	1
NC_001136.10	180309	T	C	missense_variant	exon-NM_001180214.1-1	GENE_exon-NM_001180214.1-1	c.1976T>C	p.Ile659Thr	1	1	1	1	1	1	1	1	1	1	1	1	1	1	1	1	1	1	1	1	1	1	1	1	1	1	1	1	1	1	1	1	1	1	1	1	1	1	1	1	1
NC_001136.10	180382	A	G	synonymous_variant	exon-NM_001180214.1-1	GENE_exon-NM_001180214.1-1	c.2049A>G	p.Leu683Leu	1	1	1	1	1	1	1	1	1	1	1	1	1	1	1	1	1	1	1	1	1	1	1	1	1	1	1	1	1	1	1	1	1	1	1	1	1	1	1	1	1
NC_001136.10	180628	A	G	synonymous_variant	exon-NM_001180214.1-1	GENE_exon-NM_001180214.1-1	c.2295A>G	p.Glu765Glu	1	1	1	1	1	1	1	1	1	1	1	1	1	1	1	1	1	1	1	1	0.966667	1	1	1	1	1	1	1	1	1	1	1	1	1	1	1	1	1	1	1	1
NC_001136.10	180644	A	C	missense_variant	exon-NM_001180214.1-1	GENE_exon-NM_001180214.1-1	c.2311A>C	p.Asn771His	1	1	1	1	1	1	1	1	1	1	1	1	1	1	1	1	1	1	1	1	0.973684	1	1	1	1	0.974359	1	1	1	1	1	1	1	1	1	0.970588	1	1	1	1	1
NC_001136.10	181978	T	G	missense_variant	exon-NM_001180213.1-1	GENE_exon-NM_001180213.1-1	c.1041A>C	p.Gln347His	1	1	1	1	1	1	1	1	1	1	1	1	1	0.958333	1	1	1	1	1	1	1	1	1	1	1	1	1	1	1	1	1	1	1	1	1	1	1	1	1	1	1
NC_001136.10	181988	C	T	missense_variant	exon-NM_001180213.1-1	GENE_exon-NM_001180213.1-1	c.1031G>A	p.Gly344Glu	1	1	1	1	1	1	1	1	1	1	1	1	1	1	1	1	1	1	1	1	1	1	1	1	1	1	1	1	1	1	1	1	1	1	1	1	1	1	1	1	1
NC_001136.10	182019	G	C	missense_variant	exon-NM_001180213.1-1	GENE_exon-NM_001180213.1-1	c.1000C>G	p.Gln334Glu	1	1	1	1	1	1	1	1	1	0.952381	1	1	0.972973	1	1	1	1	0.952381	1	1	1	1	1	1	1	1	1	1	1	1	1	1	0.972222	1	1	1	1	1	1	1	1
NC_001136.10	182498	A	G	missense_variant	exon-NM_001180213.1-1	GENE_exon-NM_001180213.1-1	c.521T>C	p.Val174Ala	1	1	1	1	1	1	0.962963	1	1	1	1	1	1	1	1	1	1	1	1	1	1	1	1	1	1	1	1	1	1	1	1	1	1	1	1	1	1	1	1	1	1
NC_001136.10	182600	G	C	missense_variant	exon-NM_001180213.1-1	GENE_exon-NM_001180213.1-1	c.419C>G	p.Ala140Gly	1	1	1	1	1	1	1	1	1	1	1	1	1	1	1	1	1	1	1	1	1	1	1	1	1	1	1	1	1	1	1	1	1	1	1	1	1	1	1	1	1
NC_001136.10	182859	G	A	synonymous_variant	exon-NM_001180213.1-1	GENE_exon-NM_001180213.1-1	c.160C>T	p.Leu54Leu	1	1	1	1	1	1	1	1	1	1	1	1	1	1	1	1	1	1	1	1	1	1	1	1	1	1	1	1	1	1	1	1	1	1	1	1	1	1	1	1	1
NC_001136.10	183011	C	T	missense_variant	exon-NM_001180213.1-1	GENE_exon-NM_001180213.1-1	c.8G>A	p.Arg3His	1	1	1	1	1	1	1	1	1	1	1	1	1	1	1	1	1	1	1	1	1	1	1	1	1	1	1	1	1	1	1	1	1	1	1	1	1	1	1	1	1
NC_001136.10	183466	G	A	missense_variant	exon-NM_001180210.1-1	GENE_exon-NM_001180210.1-1	c.124G>A	p.Glu42Lys	1	1	1	1	1	1	1	1	1	1	1	1	1	1	1	1	1	1	1	1	1	1	1	1	1	1	1	1	1	1	1	1	1	1	1	1	1	1	1	1	1
NC_001136.10	183645	C	T	synonymous_variant	exon-NM_001180210.1-1	GENE_exon-NM_001180210.1-1	c.303C>T	p.Asn101Asn	1	1	1	1	1	1	1	1	1	1	1	1	1	1	1	1	1	1	1	1	1	1	1	1	1	1	1	1	1	1	1	1	1	1	1	1	1	1	1	1	1
NC_001136.10	183726	G	A	synonymous_variant	exon-NM_001180210.1-1	GENE_exon-NM_001180210.1-1	c.384G>A	p.Leu128Leu	1	1	1	1	1	1	1	1	1	1	1	1	1	1	1	1	1	1	1	1	1	1	1	1	1	1	1	1	1	1	1	1	1	1	1	1	1	1	1	1	1
NC_001136.10	183756	TGAG	CGAT	missense_variant	exon-NM_001180210.1-1	GENE_exon-NM_001180210.1-1	c.414_417delTGAGinsCGAT	p.Glu139Asp	1	1	1	1	1	1	1	1	1	1	1	1	1	1	1	1	1	1	1	1	1	1	1	1	1	1	1	1	1	1	1	1	1	1	1	1	1	1	1	1	1
NC_001136.10	183912	A	G	synonymous_variant	exon-NM_001180210.1-1	GENE_exon-NM_001180210.1-1	c.570A>G	p.Glu190Glu	1	1	1	1	1	1	1	1	1	1	1	1	1	1	1	1	1	1	1	1	1	1	1	1	1	1	1	1	1	1	1	1	1	1	1	1	1	1	1	1	1
NC_001136.10	183975	C	T	synonymous_variant	exon-NM_001180210.1-1	GENE_exon-NM_001180210.1-1	c.633C>T	p.Asp211Asp	1	1	1	1	1	1	1	1	1	1	1	1	1	1	1	1	1	1	1	1	1	1	1	1	1	1	1	1	1	1	1	1	1	1	1	1	1	1	1	1	1
NC_001136.10	184169	C	T	missense_variant	exon-NM_001180210.1-1	GENE_exon-NM_001180210.1-1	c.827C>T	p.Ala276Val	1	1	1	1	1	1	1	1	1	1	1	1	1	1	1	1	1	1	1	1	1	1	1	1	1	1	1	1	1	1	1	1	1	1	1	1	1	1	1	1	1
NC_001136.10	184221	A	G	synonymous_variant	exon-NM_001180210.1-1	GENE_exon-NM_001180210.1-1	c.879A>G	p.Lys293Lys	1	1	1	1	1	1	1	1	1	1	1	1	1	1	1	1	1	1	1	1	1	1	1	1	1	1	1	1	1	1	1	1	1	1	1	1	1	1	1	1	1
NC_001136.10	184320	A	G	synonymous_variant	exon-NM_001180210.1-1	GENE_exon-NM_001180210.1-1	c.978A>G	p.Glu326Glu	1	1	1	1	1	1	1	1	1	1	1	1	1	1	1	1	1	1	1	1	1	1	1	1	1	1	1	1	1	1	1	1	1	1	1	1	1	1	1	1	1
NC_001136.10	184671	CAAATTAC	CAAAAATTAC	upstream_gene_variant	exon-NM_001180213.1-1	GENE_exon-NM_001180213.1-1	c.-1657_-1656insTT		1	1	1	1	1	1	1	1	1	1	1	1	1	1	1	1	1	1	1	1	1	1	1	1	1	1	1	1	1	1	1	1	1	1	1	1	1	1	1	1	1
NC_001136.10	184697	A	T	upstream_gene_variant	exon-NM_001180213.1-1	GENE_exon-NM_001180213.1-1	c.-1679T>A		1	1	1	0.928571	1	1	1	1	0.965517	1	1	1	0.981481	1	1	1	0.96875	1	1	1	1	1	1	1	1	1	1	1	1	1	1	1	1	1	1	1	0.965517	1	1	1	1
NC_001136.10	184754	GAACAT	GACAT	upstream_gene_variant	exon-NM_001180213.1-1	GENE_exon-NM_001180213.1-1	c.-1738delT		1	1	1	1	1	1	1	1	1	1	1	1	1	1	1	1	1	1	1	1	1	1	1	1	1	1	1	1	1	1	1	1	1	1	1	1	1	1	1	1	1
NC_001136.10	184893	C	T	upstream_gene_variant	exon-NM_001180213.1-1	GENE_exon-NM_001180213.1-1	c.-1875G>A		1	1	1	1	1	1	1	1	1	1	1	1	1	1	1	1	1	1	1	1	1	1	1	1	1	1	1	1	1	1	1	1	1	1	1	1	1	1	1	1	1
NC_001136.10	185023	T	C	synonymous_variant	exon-NM_001180209.1-1	GENE_exon-NM_001180209.1-1	c.99T>C	p.Leu33Leu	1	1	1	1	1	1	1	1	1	1	1	1	1	1	1	1	1	1	1	1	1	1	1	1	1	1	1	1	1	1	1	1	1	1	1	1	1	1	1	1	1
NC_001136.10	185188	G	A	synonymous_variant	exon-NM_001180209.1-1	GENE_exon-NM_001180209.1-1	c.264G>A	p.Glu88Glu	1	1	1	1	1	1	1	1	1	1	1	1	1	1	1	1	1	1	1	1	1	1	1	1	1	1	1	1	1	1	1	1	1	1	1	1	1	1	1	1	1
NC_001136.10	185256	C	T	missense_variant	exon-NM_001180209.1-1	GENE_exon-NM_001180209.1-1	c.332C>T	p.Thr111Met	1	1	0.977273	1	1	1	1	1	1	1	1	1	1	1	1	1	1	1	1	1	0.97561	1	1	1	1	1	1	1	1	1	1	1	1	1	0.970588	1	1	1	1	1	1
NC_001136.10	185449	TAAG	CAAA	synonymous_variant	exon-NM_001180209.1-1	GENE_exon-NM_001180209.1-1	c.525_528delTAAGinsCAAA	p.177	1	1	1	1	1	1	1	1	1	1	1	1	1	1	1	1	1	1	1	1	1	1	1	1	1	1	1	1	1	1	1	1	1	1	1	1	1	1	1	1	1
NC_001136.10	185458	C	G	missense_variant	exon-NM_001180209.1-1	GENE_exon-NM_001180209.1-1	c.534C>G	p.Ser178Arg	1	1	1	1	1	1	1	1	1	1	1	1	1	1	1	1	1	1	1	1	1	1	1	1	1	1	1	1	1	1	1	1	1	1	0.972222	1	1	1	1	1	1
NC_001136.10	185497	G	A	synonymous_variant	exon-NM_001180209.1-1	GENE_exon-NM_001180209.1-1	c.573G>A	p.Arg191Arg	1	1	1	1	1	1	1	1	1	1	1	1	1	1	1	1	1	1	1	1	1	1	1	1	1	1	1	1	1	1	1	1	1	1	1	1	1	1	1	1	1
NC_001136.10	185528	G	A	missense_variant	exon-NM_001180209.1-1	GENE_exon-NM_001180209.1-1	c.604G>A	p.Asp202Asn	1	1	1	1	1	1	1	1	1	1	1	1	1	1	1	1	1	1	1	1	1	1	1	1	1	1	1	1	1	1	1	1	1	1	1	1	1	1	1	1	1
NC_001136.10	185548	T	C	synonymous_variant	exon-NM_001180209.1-1	GENE_exon-NM_001180209.1-1	c.624T>C	p.Thr208Thr	1	1	1	1	1	1	1	1	1	1	1	1	1	1	1	1	1	1	1	1	1	1	1	1	1	1	1	1	1	1	1	1	1	1	1	1	1	1	1	1	1
NC_001136.10	185567	C	T	missense_variant	exon-NM_001180209.1-1	GENE_exon-NM_001180209.1-1	c.643C>T	p.His215Tyr	1	1	1	1	1	1	1	1	1	1	1	1	1	1	1	1	1	1	1	1	1	1	1	1	1	1	1	1	1	1	1	1	1	1	1	1	1	1	1	1	1
NC_001136.10	185597	C	T	missense_variant	exon-NM_001180209.1-1	GENE_exon-NM_001180209.1-1	c.673C>T	p.Pro225Ser	1	1	1	1	1	1	1	1	1	1	1	0.964286	1	1	1	1	1	1	1	1	1	1	1	1	1	1	1	1	1	1	1	1	1	1	1	1	1	0.981481	1	1	1
NC_001136.10	185668	C	T	synonymous_variant	exon-NM_001180209.1-1	GENE_exon-NM_001180209.1-1	c.744C>T	p.Thr248Thr	1	1	1	1	1	1	1	1	1	1	1	1	1	1	1	1	1	1	1	1	1	1	1	1	1	1	1	1	1	1	1	1	1	1	1	1	1	1	1	1	1
NC_001136.10	185683	T	C	synonymous_variant	exon-NM_001180209.1-1	GENE_exon-NM_001180209.1-1	c.759T>C	p.Asn253Asn	1	1	1	1	1	1	1	1	1	1	1	1	1	1	1	1	1	1	1	1	1	1	1	1	1	1	1	1	1	1	1	1	1	1	1	1	1	1	1	1	1
NC_001136.10	185704	A	G	synonymous_variant	exon-NM_001180209.1-1	GENE_exon-NM_001180209.1-1	c.780A>G	p.Lys260Lys	1	1	1	1	1	1	1	1	1	1	1	1	1	1	1	1	1	1	1	1	1	1	1	1	1	1	1	1	1	1	1	1	1	1	1	1	1	1	1	1	1
NC_001136.10	185746	C	T	synonymous_variant	exon-NM_001180209.1-1	GENE_exon-NM_001180209.1-1	c.822C>T	p.Ser274Ser	1	1	1	1	1	1	1	1	1	1	1	1	1	1	1	1	1	1	1	1	1	1	1	1	1	1	1	1	1	1	0.972973	1	1	1	1	1	1	1	1	1	1
NC_001136.10	185783	T	C	synonymous_variant	exon-NM_001180209.1-1	GENE_exon-NM_001180209.1-1	c.859T>C	p.Leu287Leu	1	1	1	1	1	1	1	1	1	1	1	1	1	1	1	1	1	1	1	1	1	1	1	1	1	1	1	1	1	1	1	1	1	1	1	1	1	1	1	1	1
NC_001136.10	186712	G	A	synonymous_variant	exon-NM_001180209.1-1	GENE_exon-NM_001180209.1-1	c.1788G>A	p.Lys596Lys	1	1	1	1	1	1	1	1	1	1	1	1	1	1	1	1	1	1	1	1	1	1	1	1	1	1	1	1	1	1	1	1	1	1	1	1	1	1	1	1	1
NC_001136.10	186841	C	T	synonymous_variant	exon-NM_001180209.1-1	GENE_exon-NM_001180209.1-1	c.1917C>T	p.Leu639Leu	1	1	1	1	1	1	1	1	1	1	1	1	1	1	1	1	1	1	1	1	1	1	1	1	1	1	1	1	1	1	1	1	1	1	1	1	1	1	1	1	1
NC_001136.10	187060	C	T	synonymous_variant	exon-NM_001180209.1-1	GENE_exon-NM_001180209.1-1	c.2136C>T	p.Ile712Ile	1	1	1	1	1	1	1	1	1	1	1	1	1	1	1	1	1	1	1	1	1	1	1	1	1	1	1	1	1	1	1	1	1	1	1	1	1	1	1	1	1
NC_001136.10	187198	G	T	missense_variant	exon-NM_001180209.1-1	GENE_exon-NM_001180209.1-1	c.2274G>T	p.Glu758Asp	1	1	1	1	1	1	1	1	1	1	1	1	1	1	1	1	1	1	1	1	1	1	1	1	1	1	1	1	1	1	1	1	1	1	1	1	1	1	1	1	1
NC_001136.10	187216	C	T	synonymous_variant	exon-NM_001180209.1-1	GENE_exon-NM_001180209.1-1	c.2292C>T	p.Asp764Asp	1	1	1	1	1	1	1	1	1	1	1	1	1	1	1	1	1	1	1	1	1	1	1	1	1	1	1	1	1	1	1	1	1	1	1	1	1	1	1	1	1
NC_001136.10	187293	A	G	missense_variant	exon-NM_001180209.1-1	GENE_exon-NM_001180209.1-1	c.2369A>G	p.Glu790Gly	1	1	1	1	1	1	1	1	1	1	1	1	1	1	1	1	1	1	1	1	1	1	1	1	1	1	1	1	1	1	1	1	1	1	1	1	1	1	1	1	1
NC_001136.10	187696	G	T	synonymous_variant	exon-NM_001180209.1-1	GENE_exon-NM_001180209.1-1	c.2772G>T	p.Gly924Gly	1	1	1	1	1	1	1	1	1	1	1	1	1	1	1	1	1	1	1	0.970588	1	1	1	1	1	1	0.966667	1	1	1	1	1	1	1	1	1	1	1	1	1	1
NC_001136.10	188103	C	G	upstream_gene_variant	NOP14	gene-YDL148C	c.-50C>G		1	1	1	1	1	1	1	1	1	1	1	1	1	1	1	1	1	1	0.970588	1	1	1	1	1	1	1	1	1	1	1	1	1	1	1	1	1	1	1	1	1	1
NC_001136.10	188150	T	C	upstream_gene_variant	NOP14	gene-YDL148C	c.-3T>C		1	1	1	1	1	1	1	1	1	1	1	1	1	1	1	1	1	1	1	1	1	1	1	1	1	1	1	1	1	1	1	1	1	1	1	1	1	1	1	1	1
NC_001136.10	188469	T	C	synonymous_variant	exon-NM_001180208.1-1	GENE_exon-NM_001180208.1-1	c.2118A>G	p.Lys706Lys	1	1	1	1	1	1	1	1	1	1	1	1	1	1	1	1	1	1	1	1	1	1	1	1	1	1	1	1	1	1	1	1	1	1	1	1	1	1	1	1	1
NC_001136.10	189502	C	T	missense_variant	exon-NM_001180208.1-1	GENE_exon-NM_001180208.1-1	c.1085G>A	p.Gly362Asp	1	1	1	1	1	1	1	1	1	1	1	1	1	1	1	1	1	1	1	1	1	1	1	1	1	1	1	1	1	1	1	1	1	1	1	1	1	1	1	1	1
NC_001136.10	189732	G	A	synonymous_variant	exon-NM_001180208.1-1	GENE_exon-NM_001180208.1-1	c.855C>T	p.Pro285Pro	1	1	1	1	1	1	1	1	1	1	1	1	1	1	1	1	1	1	1	1	1	1	1	1	1	1	1	1	1	1	1	1	1	1	1	1	1	1	1	1	1
NC_001136.10	190140	G	A	synonymous_variant	exon-NM_001180208.1-1	GENE_exon-NM_001180208.1-1	c.447C>T	p.Phe149Phe	1	1	1	1	1	1	1	1	1	1	1	1	1	1	1	1	1	1	1	1	1	1	1	1	1	1	1	1	1	1	1	1	1	1	1	1	1	1	1	1	1
NC_001136.10	190212	C	A	synonymous_variant	exon-NM_001180208.1-1	GENE_exon-NM_001180208.1-1	c.375G>T	p.Thr125Thr	1	1	1	1	1	1	1	1	1	1	1	1	1	1	1	1	1	1	1	1	1	1	1	1	1	1	1	0.96	1	1	1	1	1	1	1	1	1	1	1	1	1
NC_001136.10	190497	C	T	synonymous_variant	exon-NM_001180208.1-1	GENE_exon-NM_001180208.1-1	c.90G>A	p.Lys30Lys	1	1	1	1	1	1	1	1	1	1	1	1	1	1	1	1	1	1	1	1	1	1	1	1	1	1	1	1	1	0.964286	1	1	1	1	1	1	1	1	1	1	1
NC_001136.10	190604	T	G	upstream_gene_variant	exon-NM_001180208.1-1	GENE_exon-NM_001180208.1-1	c.-18A>C		1	1	1	1	1	1	1	1	1	1	1	1	1	1	1	1	1	1	1	1	1	0.933333	1	1	1	1	1	1	1	1	1	1	1	1	0.972222	1	1	1	1	1	1
NC_001136.10	190672	G	A	upstream_gene_variant	exon-NM_001180208.1-1	GENE_exon-NM_001180208.1-1	c.-86C>T		1	1	1	1	1	1	1	1	1	1	1	1	1	1	1	1	1	1	1	1	1	1	1	1	1	1	1	1	1	1	1	1	1	1	1	1	1	1	1	1	1
NC_001136.10	190810	C	T	upstream_gene_variant	exon-NM_001180208.1-1	GENE_exon-NM_001180208.1-1	c.-224G>A		1	1	1	1	1	1	1	1	1	1	1	1	1	1	1	1	1	1	1	1	1	1	1	1	1	1	1	1	1	1	1	1	1	1	1	1	1	1	1	1	1
NC_001136.10	190888	C	G	upstream_gene_variant	exon-NM_001180208.1-1	GENE_exon-NM_001180208.1-1	c.-302G>C		1	1	1	1	1	1	1	1	1	1	1	1	1	1	1	1	1	1	1	1	1	1	1	1	1	1	1	1	1	1	1	1	1	1	1	1	1	1	1	1	1
NC_001136.10	191044	G	C	missense_variant	exon-NM_001180207.1-1	GENE_exon-NM_001180207.1-1	c.121G>C	p.Val41Leu	1	1	1	1	1	1	1	1	1	1	0.96	1	1	1	1	1	1	1	1	1	1	1	1	1	1	1	1	1	1	1	1	1	1	1	1	1	1	1	1	1	1
NC_001136.10	191112	A	G	synonymous_variant	exon-NM_001180207.1-1	GENE_exon-NM_001180207.1-1	c.189A>G	p.Val63Val	1	1	1	1	1	1	1	1	1	1	1	1	1	1	1	1	1	1	1	1	1	1	1	1	1	1	1	1	1	1	1	1	1	1	1	1	1	1	1	1	1
NC_001136.10	191355	G	A	synonymous_variant	exon-NM_001180207.1-1	GENE_exon-NM_001180207.1-1	c.432G>A	p.Val144Val	1	1	1	1	1	1	1	1	1	1	1	1	1	1	1	1	1	1	1	1	1	1	1	1	1	1	1	1	1	1	1	1	1	1	1	1	1	1	1	1	1
NC_001136.10	192247	T	C	synonymous_variant	exon-NM_001180207.1-1	GENE_exon-NM_001180207.1-1	c.1324T>C	p.Leu442Leu	1	1	1	1	1	1	1	1	1	1	1	1	1	1	1	1	1	1	1	1	1	1	1	1	1	1	1	1	1	1	1	1	1	1	1	1	1	1	1	1	1
NC_001136.10	192278	G	C	upstream_gene_variant	exon-NM_001180208.1-1	GENE_exon-NM_001180208.1-1	c.-1692C>G		1	1	0.977273	1	1	1	1	1	1	1	1	1	1	1	1	1	1	1	1	1	1	1	1	1	1	1	1	1	1	1	1	1	1	1	1	1	1	1	1	1	1
NC_001136.10	192319	T	C	upstream_gene_variant	exon-NM_001180208.1-1	GENE_exon-NM_001180208.1-1	c.-1733A>G		1	1	1	1	1	1	1	1	1	1	1	1	1	1	1	1	1	1	1	1	1	1	1	1	0.973684	1	1	1	1	1	1	1	1	1	1	1	1	1	1	1	1
NC_001136.10	192678	ATTTTTTTTTCGA	ATTTTTTTTCGA	upstream_gene_variant	exon-NM_001180208.1-1	GENE_exon-NM_001180208.1-1	c.-2101delA		1	1	1	1	1	0.972222	1	1	1	1	1	1	1	1	0.972222	1	1	1	1	1	1	1	1	1	1	1	1	1	1	1	1	1	1	1	1	1	1	1	1	1	0.965517
NC_001136.10	192839	C	T	synonymous_variant	exon-NM_001180206.1-1	GENE_exon-NM_001180206.1-1	c.90C>T	p.Asn30Asn	1	1	1	1	1	1	1	1	1	1	1	1	1	1	1	1	1	1	1	1	1	1	1	1	1	1	1	1	1	1	1	1	1	1	1	1	1	1	1	1	1
NC_001136.10	193043	A	G	synonymous_variant	exon-NM_001180206.1-1	GENE_exon-NM_001180206.1-1	c.294A>G	p.Leu98Leu	1	1	1	1	1	1	1	1	1	1	1	1	1	1	1	1	1	1	1	1	1	1	1	1	1	1	1	1	1	1	1	1	1	1	1	1	1	1	1	1	1
NC_001136.10	193103	CGTGT	TGTGC	missense_variant	exon-NM_001180206.1-1	GENE_exon-NM_001180206.1-1	c.354_358delCGTGTinsTGTGC	p.Tyr120His	1	1	1	1	1	1	1	1	1	1	1	1	1	1	1	1	1	1	1	1	1	1	1	1	1	1	1	1	1	1	1	1	1	1	1	1	1	1	1	1	1
NC_001136.10	193118	AATC	GATT	synonymous_variant	exon-NM_001180206.1-1	GENE_exon-NM_001180206.1-1	c.369_372delAATCinsGATT	p.125	1	1	1	1	1	1	1	1	1	1	1	1	1	1	1	1	1	1	1	1	1	1	1	1	1	1	1	1	1	1	1	1	1	1	1	1	1	1	1	1	1
NC_001136.10	193154	T	C	synonymous_variant	exon-NM_001180206.1-1	GENE_exon-NM_001180206.1-1	c.405T>C	p.Tyr135Tyr	1	1	1	1	1	1	1	1	1	1	1	1	1	1	1	1	1	1	1	1	1	1	1	1	1	1	1	1	1	1	1	1	1	1	1	1	1	1	1	1	1
NC_001136.10	193178	C	T	synonymous_variant	exon-NM_001180206.1-1	GENE_exon-NM_001180206.1-1	c.429C>T	p.Ala143Ala	1	1	1	1	1	1	1	1	1	1	1	1	1	1	1	1	1	1	1	1	1	1	1	1	1	1	1	1	1	1	1	1	1	1	1	1	1	1	1	1	1
NC_001136.10	193214	T	A	synonymous_variant	exon-NM_001180206.1-1	GENE_exon-NM_001180206.1-1	c.465T>A	p.Ala155Ala	1	1	1	1	1	1	1	1	1	1	1	1	1	1	1	1	1	1	0.956522	1	1	1	1	1	1	1	1	1	1	1	1	1	0.956522	1	1	1	0.956522	1	1	1	1
NC_001136.10	193229	C	T	synonymous_variant	exon-NM_001180206.1-1	GENE_exon-NM_001180206.1-1	c.480C>T	p.Tyr160Tyr	1	1	1	1	1	1	1	1	1	1	1	1	1	1	1	1	1	1	1	1	1	1	1	1	1	1	1	1	1	1	1	1	1	1	1	1	1	1	1	1	1
NC_001136.10	193242	T	C	missense_variant	exon-NM_001180206.1-1	GENE_exon-NM_001180206.1-1	c.493T>C	p.Ser165Pro	1	1	1	1	1	1	1	1	1	1	1	1	1	1	1	1	1	1	1	1	1	1	1	1	1	1	1	1	1	1	1	1	1	1	1	1	1	1	1	1	1
NC_001136.10	193254	A	G	missense_variant	exon-NM_001180206.1-1	GENE_exon-NM_001180206.1-1	c.505A>G	p.Thr169Ala	1	1	1	1	1	1	1	1	1	1	1	1	1	1	1	1	1	1	1	1	1	1	1	1	1	1	1	1	1	1	1	1	1	1	1	1	1	1	1	1	1
NC_001136.10	193364	G	A	synonymous_variant	exon-NM_001180206.1-1	GENE_exon-NM_001180206.1-1	c.615G>A	p.Lys205Lys	1	1	1	1	1	1	1	1	1	1	1	1	1	1	1	1	1	1	1	1	1	1	1	1	1	1	1	1	1	1	1	1	1	1	1	1	1	1	1	1	1
NC_001136.10	193567	GG	AA	missense_variant	exon-NM_001180206.1-1	GENE_exon-NM_001180206.1-1	c.818_819delGGinsAA	p.Gly273Glu	1	1	1	1	1	1	1	1	1	1	1	1	1	1	1	1	1	1	1	1	1	1	1	1	1	1	1	1	1	1	1	1	1	1	1	1	1	1	1	1	1
NC_001136.10	193583	T	C	synonymous_variant	exon-NM_001180206.1-1	GENE_exon-NM_001180206.1-1	c.834T>C	p.Cys278Cys	1	1	1	1	1	1	1	1	1	1	1	1	1	1	1	1	1	1	1	1	1	1	1	1	1	1	1	1	1	1	1	1	1	1	1	1	1	1	1	1	1
NC_001136.10	193595	A	G	synonymous_variant	exon-NM_001180206.1-1	GENE_exon-NM_001180206.1-1	c.846A>G	p.Leu282Leu	1	1	1	1	1	1	1	1	1	1	1	1	1	1	1	1	1	1	1	1	1	1	1	1	1	1	1	1	1	1	1	1	1	1	1	1	1	1	1	1	1
NC_001136.10	193723	G	A	missense_variant	exon-NM_001180206.1-1	GENE_exon-NM_001180206.1-1	c.974G>A	p.Arg325His	1	1	1	1	1	1	1	1	1	1	1	1	1	1	1	1	1	1	1	1	1	1	1	1	1	1	1	1	1	1	1	1	1	1	1	1	1	1	1	1	1
NC_001136.10	194241	T	C	upstream_gene_variant	exon-NM_001180208.1-1	GENE_exon-NM_001180208.1-1	c.-3655A>G		1	1	1	1	1	1	1	0.958333	1	1	1	1	1	1	1	1	1	1	1	1	1	1	1	1	1	1	1	1	1	1	1	1	1	1	1	1	1	1	1	1	1
NC_001136.10	195095	CATC	TATT	missense_variant	exon-NM_001180205.1-1	GENE_exon-NM_001180205.1-1	c.3079_3082delGATGinsAATA	p.AspAla1027AsnThr	1	1	1	1	1	1	1	1	1	1	1	1	1	1	1	1	1	1	1	1	1	1	1	1	1	1	1	1	1	1	1	1	1	1	1	1	1	1	1	1	1
NC_001136.10	195160	G	A	missense_variant	exon-NM_001180205.1-1	GENE_exon-NM_001180205.1-1	c.3017C>T	p.Pro1006Leu	1	1	1	1	1	1	1	1	1	1	1	1	1	1	1	1	1	1	1	1	1	1	1	1	1	1	1	1	1	1	1	1	1	1	1	1	1	1	1	1	1
NC_001136.10	195463	A	G	missense_variant	exon-NM_001180205.1-1	GENE_exon-NM_001180205.1-1	c.2714T>C	p.Ile905Thr	1	1	1	1	1	1	1	1	1	1	1	1	1	1	1	1	1	1	1	1	1	1	1	1	1	1	1	1	1	1	1	1	1	1	1	1	1	1	1	1	1
NC_001136.10	195920	A	G	missense_variant	exon-NM_001180205.1-1	GENE_exon-NM_001180205.1-1	c.2257T>C	p.Phe753Leu	1	1	1	1	1	1	1	1	1	1	1	1	1	1	1	1	1	1	1	1	1	1	1	1	1	1	1	1	1	1	1	1	1	1	1	1	1	1	1	1	1
NC_001136.10	196014	A	G	synonymous_variant	exon-NM_001180205.1-1	GENE_exon-NM_001180205.1-1	c.2163T>C	p.Ser721Ser	1	1	1	1	1	1	1	1	1	1	1	1	1	1	1	1	1	1	1	1	1	1	1	1	1	1	1	1	1	1	1	1	1	1	1	1	1	1	1	1	1
NC_001136.10	196443	C	T	synonymous_variant	exon-NM_001180205.1-1	GENE_exon-NM_001180205.1-1	c.1734G>A	p.Gln578Gln	1	1	1	1	1	1	1	1	1	1	1	1	1	1	1	1	1	1	1	1	1	1	1	1	1	1	1	1	1	1	1	1	1	1	1	1	1	1	1	1	1
NC_001136.10	196806	T	C	synonymous_variant	exon-NM_001180205.1-1	GENE_exon-NM_001180205.1-1	c.1371A>G	p.Val457Val	1	1	1	1	1	1	1	1	1	1	1	1	1	1	1	1	1	1	1	1	1	1	1	1	1	1	1	1	1	1	1	1	1	1	1	1	1	1	1	1	1
NC_001136.10	196851	A	G	synonymous_variant	exon-NM_001180205.1-1	GENE_exon-NM_001180205.1-1	c.1326T>C	p.Ser442Ser	1	1	1	1	1	1	1	1	0.969697	1	1	1	1	1	1	1	1	1	1	1	1	1	1	1	1	1	1	1	1	1	1	1	1	1	1	0.964286	1	1	1	1	1
NC_001136.10	197574	G	A	synonymous_variant	exon-NM_001180205.1-1	GENE_exon-NM_001180205.1-1	c.603C>T	p.Val201Val	1	1	1	1	1	1	1	1	1	1	1	1	1	1	1	1	1	1	1	1	1	1	1	1	1	1	1	1	0.965517	1	1	1	1	1	1	1	1	1	1	1	1
NC_001136.10	197883	G	C	synonymous_variant	exon-NM_001180205.1-1	GENE_exon-NM_001180205.1-1	c.294C>G	p.Val98Val	1	1	1	1	1	1	1	1	1	1	1	1	1	1	1	1	1	1	1	1	0.978723	1	1	1	1	1	1	1	1	1	1	1	1	1	1	1	1	1	1	1	1
NC_001136.10	198376	TGGTT	TGTT	upstream_gene_variant	exon-NM_001180205.1-1	GENE_exon-NM_001180205.1-1	c.-202delC		1	1	1	1	1	1	1	1	1	1	1	1	1	1	1	1	1	1	1	1	1	1	1	1	1	1	1	1	1	1	1	1	1	1	1	1	1	1	1	1	1
NC_001136.10	198659	G	A	upstream_gene_variant	exon-NM_001180205.1-1	GENE_exon-NM_001180205.1-1	c.-483C>T		1	1	1	1	1	1	1	1	1	1	1	1	1	1	1	1	1	1	1	1	1	1	1	1	1	1	1	1	1	1	1	1	1	1	1	1	1	1	1	1	1
NC_001136.10	198685	T	C	missense_variant	exon-NM_001180204.1-1	GENE_exon-NM_001180204.1-1	c.1048A>G	p.Thr350Ala	1	1	1	1	1	1	1	1	1	1	1	1	1	1	1	1	1	1	1	1	1	1	1	1	1	1	1	1	1	1	1	1	1	1	1	1	1	1	1	1	1
NC_001136.10	198734	T	C	synonymous_variant	exon-NM_001180204.1-1	GENE_exon-NM_001180204.1-1	c.999A>G	p.Val333Val	1	1	1	1	1	1	1	1	1	1	1	1	1	1	1	1	1	1	1	1	1	1	1	1	1	1	1	1	1	1	1	1	1	1	1	1	1	1	1	1	1
NC_001136.10	198778	C	T	missense_variant	exon-NM_001180204.1-1	GENE_exon-NM_001180204.1-1	c.955G>A	p.Ala319Thr	1	1	1	1	0.966667	1	1	1	1	1	1	1	1	1	1	0.95	1	1	1	1	1	1	1	1	1	1	1	1	1	1	1	1	1	1	1	1	1	1	1	1	1
NC_001136.10	198878	C	T	synonymous_variant	exon-NM_001180204.1-1	GENE_exon-NM_001180204.1-1	c.855G>A	p.Val285Val	1	1	1	1	1	1	1	1	1	1	1	1	1	1	1	1	1	1	1	1	1	1	1	1	1	1	1	1	1	1	1	1	1	1	1	1	1	1	1	1	1
NC_001136.10	199316	T	C	synonymous_variant	exon-NM_001180204.1-1	GENE_exon-NM_001180204.1-1	c.417A>G	p.Arg139Arg	1	1	1	1	1	1	1	1	1	1	1	1	1	1	1	1	1	1	1	1	1	1	1	1	1	1	1	1	1	1	1	1	1	1	1	1	1	1	1	1	1
NC_001136.10	199393	G	A	missense_variant	exon-NM_001180204.1-1	GENE_exon-NM_001180204.1-1	c.340C>T	p.Pro114Ser	1	1	1	1	1	1	1	1	1	1	1	1	1	1	1	1	1	1	1	1	1	1	1	1	1	1	1	0.947368	1	1	1	1	1	1	1	1	1	1	1	1	1
NC_001136.10	200151	T	C	synonymous_variant	exon-NM_001180203.1-1	GENE_exon-NM_001180203.1-1	c.156T>C	p.Arg52Arg	1	1	1	1	1	1	1	1	1	1	1	1	1	1	1	1	1	1	1	1	1	1	1	1	1	1	1	1	1	1	1	1	1	1	1	1	1	1	1	1	1
NC_001136.10	200193	A	G	synonymous_variant	exon-NM_001180203.1-1	GENE_exon-NM_001180203.1-1	c.198A>G	p.Lys66Lys	1	1	1	1	1	1	1	1	1	1	1	1	1	1	1	1	1	1	1	1	1	1	1	1	1	1	1	1	1	1	1	1	1	1	1	1	1	1	1	1	1
NC_001136.10	200220	C	T	synonymous_variant	exon-NM_001180203.1-1	GENE_exon-NM_001180203.1-1	c.225C>T	p.Ala75Ala	1	1	1	1	1	1	1	1	1	1	1	1	1	1	1	1	1	1	1	1	1	1	1	1	1	1	1	1	1	1	1	1	1	1	1	1	1	1	1	1	1
NC_001136.10	201039	T	C	synonymous_variant	exon-NM_001180203.1-1	GENE_exon-NM_001180203.1-1	c.1044T>C	p.Asp348Asp	1	1	1	1	1	1	1	1	1	1	1	1	1	1	1	1	1	1	1	1	1	1	1	1	1	1	1	1	1	1	1	1	1	1	1	1	1	1	1	1	1
NC_001136.10	201393	C	T	synonymous_variant	exon-NM_001180203.1-1	GENE_exon-NM_001180203.1-1	c.1398C>T	p.Val466Val	1	1	1	1	1	1	1	1	1	1	1	1	1	1	1	1	1	1	1	1	1	1	1	1	1	1	1	1	1	1	1	1	1	1	1	1	1	1	1	1	1
NC_001136.10	201646	TTC	TCTC	upstream_gene_variant	exon-NM_001180205.1-1	GENE_exon-NM_001180205.1-1	c.-3471_-3470insG		1	1	1	1	1	1	1	1	1	1	1	1	1	1	1	1	1	1	1	1	1	1	1	1	1	1	1	1	1	1	1	1	1	1	1	1	1	1	1	1	1
NC_001136.10	217109	C	T	upstream_gene_variant	RPL35B	gene-YDL136W	c.-490C>T		1	1	1	1	1	1	1	1	1	1	1	1	1	1	1	1	1	1	1	1	1	1	1	1	1	1	1	1	1	1	1	1	1	1	1	1	1	1	1	1	1
NC_001136.10	217342	G	A	upstream_gene_variant	RPL35B	gene-YDL136W	c.-257G>A		1	1	1	1	1	1	1	1	1	1	1	1	1	1	1	1	1	1	1	1	0.974359	1	1	1	1	1	1	1	1	1	1	1	1	1	1	1	1	1	1	1	1
NC_001136.10	217405	C	T	upstream_gene_variant	RPL35B	gene-YDL136W	c.-194C>T		1	1	1	1	1	1	1	1	1	1	1	1	1	1	1	1	1	1	1	1	1	1	1	1	1	1	1	1	1	1	1	1	1	1	1	1	1	1	1	1	1
NC_001136.10	217433	GAATT	GATT	upstream_gene_variant	RPL35B	gene-YDL136W	c.-164delA		1	0.967742	1	1	1	1	1	1	1	1	1	1	1	1	1	1	1	1	1	1	1	1	1	1	1	1	1	1	1	1	1	1	1	1	1	1	1	1	1	1	1
NC_001136.10	217447	G	A	upstream_gene_variant	RPL35B	gene-YDL136W	c.-152G>A		1	1	1	1	1	1	1	1	1	1	1	1	1	1	1	1	1	1	1	1	1	1	1	1	1	1	1	1	1	1	1	1	1	1	1	1	1	1	1	1	1
NC_001136.10	217557	G	A	upstream_gene_variant	RPL35B	gene-YDL136W	c.-42G>A		1	1	1	1	1	1	1	1	1	1	1	0.958333	1	1	1	1	1	1	1	1	1	1	1	1	1	1	1	1	1	1	1	1	1	1	1	1	1	1	1	1	1
NC_001136.10	217691	T	C	upstream_gene_variant	RDI1	gene-YDL135C	c.-988T>C		1	1	1	1	1	1	1	1	1	1	1	1	1	1	1	1	1	1	1	1	1	1	1	1	1	1	1	1	1	1	1	1	1	1	1	1	1	1	1	1	1
NC_001136.10	218010	C	T	splice_region_variant&synonymous_variant	exon-NM_001180251.2-1	GENE_exon-NM_001180251.2-1	c.6C>T	p.Ala2Ala	1	1	1	1	1	1	1	1	1	1	1	1	1	1	1	1	1	1	1	1	1	1	1	1	1	1	1	1	1	1	1	1	1	1	1	1	1	1	1	1	1
NC_001136.10	296083	G	A	missense_variant	exon-NM_001180149.1-1	GENE_exon-NM_001180149.1-1	c.247C>T	p.His83Tyr	1	1	1	1	1	1	1	1	1	1	1	1	1	1	1	1	1	1	1	1	1	1	1	1	1	1	1	1	1	1	1	1	1	1	1	1	1	1	1	1	1
NC_001136.10	304248	C	T	synonymous_variant	exon-NM_001180144.1-1	GENE_exon-NM_001180144.1-1	c.1038C>T	p.Arg346Arg	1	1	1	1	1	1	1	1	1	1	1	1	1	1	1	1	1	1	1	1	1	1	1	1	1	1	1	1	1	1	1	1	1	1	1	1	1	1	1	1	1
NC_001136.10	304677	C	T	synonymous_variant	exon-NM_001180144.1-1	GENE_exon-NM_001180144.1-1	c.1467C>T	p.Thr489Thr	1	1	1	1	1	1	1	1	1	1	1	1	1	1	1	1	1	1	1	1	1	1	1	1	1	1	1	1	1	1	1	1	1	1	1	1	1	1	1	1	1
NC_001136.10	305375	A	G	missense_variant	exon-NM_001180143.1-1	GENE_exon-NM_001180143.1-1	c.139A>G	p.Thr47Ala	1	1	1	1	1	1	1	1	1	1	1	1	1	1	1	1	1	1	1	1	1	1	1	1	1	1	1	1	1	1	1	1	1	1	1	1	1	1	1	1	1
NC_001136.10	305599	G	T	synonymous_variant	exon-NM_001180143.1-1	GENE_exon-NM_001180143.1-1	c.363G>T	p.Leu121Leu	0.947368	1	1	1	1	1	1	1	1	1	1	1	1	1	1	1	1	1	0.965517	1	1	1	1	1	1	0.961538	0.979592	1	1	1	1	1	1	0.96875	1	1	1	1	1	0.97561	0.971429
NC_001136.10	356562	C	T	synonymous_variant	exon-NM_001180114.1-1	GENE_exon-NM_001180114.1-1	c.198G>A	p.Lys66Lys	1	1	1	1	1	1	1	1	1	1	1	1	1	1	0.961538	1	1	1	1	1	1	1	1	1	1	1	1	1	1	1	1	1	1	1	1	1	1	1	1	1	1
NC_001136.10	356766	A	G	upstream_gene_variant	exon-NM_001180114.1-1	GENE_exon-NM_001180114.1-1	c.-7T>C		1	1	1	1	1	1	1	1	1	1	1	1	1	1	1	1	1	1	1	1	1	1	1	1	1	1	1	1	1	1	1	1	1	1	1	1	1	1	1	1	1
NC_001136.10	356951	T	G	upstream_gene_variant	exon-NM_001180114.1-1	GENE_exon-NM_001180114.1-1	c.-192A>C		1	1	1	1	1	1	1	1	0.972222	1	1	1	1	0.96	1	1	1	1	1	1	1	1	1	1	1	0.961538	1	1	1	1	1	1	1	1	1	1	1	1	1	1	1
NC_001136.10	356965	A	G	upstream_gene_variant	exon-NM_001180114.1-1	GENE_exon-NM_001180114.1-1	c.-206T>C		1	1	1	1	1	1	1	1	1	1	1	1	1	1	1	1	1	1	1	1	1	1	1	1	1	1	1	1	1	1	1	1	1	1	1	1	1	1	1	1	1
NC_001136.10	357038	G	C	upstream_gene_variant	exon-NM_001180114.1-1	GENE_exon-NM_001180114.1-1	c.-279C>G		1	1	1	1	1	1	1	1	1	1	1	1	1	1	1	1	1	1	1	1	1	1	1	1	1	1	1	1	1	1	1	1	1	1	1	1	1	0.976744	1	1	1
NC_001136.10	357070	C	T	upstream_gene_variant	exon-NM_001180114.1-1	GENE_exon-NM_001180114.1-1	c.-311G>A		1	1	1	1	1	1	1	1	1	1	1	1	1	1	1	1	1	1	1	1	1	1	1	1	1	1	1	1	1	1	1	1	1	1	1	1	1	1	1	1	1
NC_001136.10	357179	GAAAAAAAAGTT	GAAAAAAAAAGTT	upstream_gene_variant	exon-NM_001180114.1-1	GENE_exon-NM_001180114.1-1	c.-429_-428insT		1	1	1	1	1	1	1	1	1	1	1	1	1	1	1	1	1	1	0.96	1	1	1	1	1	1	1	0.952381	1	1	1	1	1	1	1	1	1	1	1	1	1	1
NC_001136.10	357529	C	T	upstream_gene_variant	exon-NM_001180114.1-1	GENE_exon-NM_001180114.1-1	c.-770G>A		1	1	1	1	1	1	1	1	1	1	1	1	1	1	1	1	1	1	0.971429	1	1	1	1	1	1	1	1	1	1	1	1	1	1	1	1	1	1	1	1	1	1
NC_001136.10	357632	A	C	upstream_gene_variant	exon-NM_001180114.1-1	GENE_exon-NM_001180114.1-1	c.-873T>G		1	1	1	1	1	1	0.974359	1	1	1	1	0.965517	1	1	1	1	1	1	1	0.967742	1	1	1	1	1	1	1	1	1	1	1	1	0.964286	0.972222	1	1	1	1	1	1	1
NC_001136.10	357787	A	G	upstream_gene_variant	exon-NM_001180114.1-1	GENE_exon-NM_001180114.1-1	c.-1028T>C		1	1	1	1	1	1	1	1	1	1	1	1	1	1	1	1	1	1	1	1	1	1	1	1	1	1	1	1	1	1	1	1	1	1	1	1	1	1	1	1	1
NC_001136.10	357802	C	T	upstream_gene_variant	exon-NM_001180114.1-1	GENE_exon-NM_001180114.1-1	c.-1043G>A		1	1	1	1	1	1	1	1	1	1	1	1	1	1	1	1	1	1	1	1	1	1	1	1	1	1	1	1	1	1	1	1	1	1	1	1	1	1	1	1	1
NC_001136.10	358050	G	A	upstream_gene_variant	exon-NM_001180114.1-1	GENE_exon-NM_001180114.1-1	c.-1291C>T		1	1	1	1	1	1	1	1	1	1	1	1	1	1	1	1	1	1	1	1	1	1	1	1	1	1	1	1	1	1	1	1	1	1	1	1	1	1	1	1	1
NC_001136.10	358197	C	T	upstream_gene_variant	exon-NM_001180114.1-1	GENE_exon-NM_001180114.1-1	c.-1438G>A		1	1	1	1	1	1	1	1	1	1	1	1	1	1	1	1	1	1	1	1	1	1	1	1	1	1	1	1	1	1	1	1	1	1	1	1	1	1	1	1	1
NC_001136.10	358230	T	A	upstream_gene_variant	exon-NM_001180114.1-1	GENE_exon-NM_001180114.1-1	c.-1471A>T		1	0.976744	0.973684	1	1	1	1	1	1	1	1	1	1	1	0.978723	0.970588	0.95	1	1	1	1	1	1	0.96875	1	1	1	1	0.978723	1	1	1	1	1	1	1	1	1	1	1	1
NC_001136.10	358273	A	G	upstream_gene_variant	exon-NM_001180114.1-1	GENE_exon-NM_001180114.1-1	c.-1514T>C		1	1	0.977273	1	1	1	1	1	1	1	1	1	1	1	1	1	1	1	1	1	1	1	1	1	1	1	1	1	1	1	1	1	1	1	1	1	1	1	1	1	1
NC_001136.10	358299	T	C	upstream_gene_variant	exon-NM_001180114.1-1	GENE_exon-NM_001180114.1-1	c.-1540A>G		1	1	1	1	1	1	1	1	1	1	1	1	1	1	1	1	1	1	1	1	1	1	1	1	1	1	1	1	1	1	1	1	1	1	1	1	1	1	1	1	1
NC_001136.10	358380	C	A	upstream_gene_variant	exon-NM_001180114.1-1	GENE_exon-NM_001180114.1-1	c.-1621G>T		1	1	1	1	1	1	1	1	1	1	1	1	1	1	1	1	1	1	1	1	1	1	1	1	1	1	1	1	1	1	1	1	1	1	1	1	1	1	1	1	1
NC_001136.10	358389	C	T	upstream_gene_variant	exon-NM_001180114.1-1	GENE_exon-NM_001180114.1-1	c.-1630G>A		1	1	1	1	1	1	1	1	1	1	1	1	1	1	0.976744	1	1	1	0.955556	1	1	1	1	1	1	1	1	1	1	1	1	1	1	1	1	1	1	1	1	1	1
NC_001136.10	358431	G	A	upstream_gene_variant	exon-NM_001180114.1-1	GENE_exon-NM_001180114.1-1	c.-1672C>T		1	1	1	1	1	1	1	1	1	1	1	1	1	1	1	1	1	1	1	1	1	1	1	1	1	1	1	1	1	1	1	1	1	1	1	1	1	1	1	1	1
NC_001136.10	358561	A	T	upstream_gene_variant	exon-NM_001180114.1-1	GENE_exon-NM_001180114.1-1	c.-1802T>A		1	1	1	1	1	1	1	1	1	1	1	1	1	1	1	1	1	1	1	1	1	1	1	1	1	1	1	1	1	1	1	1	1	1	1	1	1	1	1	1	1
NC_001136.10	358643	G	T	upstream_gene_variant	exon-NM_001180114.1-1	GENE_exon-NM_001180114.1-1	c.-1884C>A		1	1	1	1	1	1	1	1	1	1	1	1	1	1	1	1	1	1	1	1	1	1	1	1	1	1	1	1	1	1	1	1	1	1	1	1	1	1	1	1	1
NC_001136.10	358690	G	T	upstream_gene_variant	exon-NM_001180114.1-1	GENE_exon-NM_001180114.1-1	c.-1931C>A		1	1	1	1	1	1	1	1	1	1	1	1	1	1	1	1	1	1	1	1	1	1	1	1	1	1	1	1	1	1	1	1	1	1	1	1	1	1	1	1	1
NC_001136.10	358707	T	G	upstream_gene_variant	exon-NM_001180114.1-1	GENE_exon-NM_001180114.1-1	c.-1948A>C		1	1	1	1	1	1	1	1	1	1	1	1	1	1	1	1	1	1	1	1	1	1	1	1	0.961538	1	1	1	1	1	1	0.972973	1	1	1	1	1	1	1	1	1
NC_001136.10	358755	A	G	upstream_gene_variant	exon-NM_001180114.1-1	GENE_exon-NM_001180114.1-1	c.-1996T>C		1	1	1	1	1	1	1	1	1	1	1	1	1	1	1	1	1	1	1	1	1	1	1	1	1	1	1	1	1	1	1	1	1	1	1	1	1	1	1	1	1
NC_001136.10	358884	A	C	upstream_gene_variant	exon-NM_001180114.1-1	GENE_exon-NM_001180114.1-1	c.-2125T>G		1	1	1	1	1	1	1	1	1	1	1	1	1	1	1	1	1	1	1	1	1	1	1	1	1	1	1	1	1	1	1	1	1	1	1	1	1	1	1	1	1
NC_001136.10	358932	A	G	upstream_gene_variant	exon-NM_001180114.1-1	GENE_exon-NM_001180114.1-1	c.-2173T>C		1	1	1	1	1	1	1	1	1	1	1	1	1	1	1	1	1	1	1	1	1	1	1	1	1	1	1	1	1	1	1	1	1	1	1	1	1	1	1	1	1
NC_001136.10	358989	T	A	upstream_gene_variant	exon-NM_001180114.1-1	GENE_exon-NM_001180114.1-1	c.-2230A>T		1	1	1	1	1	1	1	1	1	1	1	1	1	1	1	1	1	1	1	1	1	1	1	1	1	1	1	1	1	1	1	1	1	1	1	1	1	1	1	1	1
NC_001136.10	359007	C	T	upstream_gene_variant	exon-NM_001180114.1-1	GENE_exon-NM_001180114.1-1	c.-2248G>A		1	1	1	1	1	1	1	1	1	1	1	1	1	1	1	1	1	1	1	1	1	1	1	1	1	1	1	1	1	1	1	1	1	1	1	1	1	1	1	1	1
NC_001136.10	359028	A	G	upstream_gene_variant	exon-NM_001180114.1-1	GENE_exon-NM_001180114.1-1	c.-2269T>C		1	1	1	1	1	1	1	1	1	1	1	1	1	1	1	1	1	1	1	1	1	1	1	1	1	1	1	1	1	1	1	1	1	1	1	1	1	1	1	1	1
NC_001136.10	359069	T	C	upstream_gene_variant	exon-NM_001180114.1-1	GENE_exon-NM_001180114.1-1	c.-2310A>G		1	1	1	1	1	1	1	1	1	1	1	1	1	1	1	1	1	1	1	1	1	1	1	1	1	1	1	1	1	1	1	1	1	1	1	1	1	1	1	1	1
NC_001136.10	364735	G	A	missense_variant	exon-NM_001180110.1-1	GENE_exon-NM_001180110.1-1	c.784G>A	p.Asp262Asn	1	1	1	1	1	1	1	1	1	1	1	1	1	1	1	1	1	1	1	1	1	1	1	1	1	1	1	1	1	1	1	1	1	1	1	1	1	1	1	1	1
NC_001136.10	364913	G	T	upstream_gene_variant	exon-NM_001180113.1-1	GENE_exon-NM_001180113.1-1	c.-3628C>A		1	1	1	1	1	1	1	1	1	1	1	1	1	1	1	1	1	1	1	1	1	1	1	1	1	1	1	1	1	1	1	1	1	1	1	1	1	1	1	1	1
NC_001136.10	364972	AAAAAAT	AAGAAAAAT	upstream_gene_variant	exon-NM_001180113.1-1	GENE_exon-NM_001180113.1-1	c.-3689_-3688insTC		1	1	1	1	1	1	1	1	0.935484	1	1	1	1	1	1	1	1	1	1	1	1	1	1	1	1	1	1	1	1	1	1	1	1	1	1	1	1	1	1	1	1
NC_001136.10	365027	G	A	upstream_gene_variant	exon-NM_001180113.1-1	GENE_exon-NM_001180113.1-1	c.-3742C>T		1	1	1	1	1	1	1	1	1	1	1	1	1	1	1	1	1	1	1	1	1	1	1	1	1	1	1	1	1	1	1	1	1	1	1	1	1	1	1	1	1
NC_001136.10	365740	T	C	synonymous_variant	exon-NM_001180108.1-1	GENE_exon-NM_001180108.1-1	c.135A>G	p.Val45Val	1	1	1	1	1	1	1	1	1	1	1	1	1	1	1	1	1	1	1	1	1	1	1	1	1	1	1	1	1	1	1	1	1	1	1	1	1	1	1	1	1
NC_001136.10	365821	A	G	synonymous_variant	exon-NM_001180108.1-1	GENE_exon-NM_001180108.1-1	c.54T>C	p.Ala18Ala	1	1	1	1	1	1	1	1	1	1	1	1	1	1	1	1	1	1	1	1	1	1	1	1	1	1	1	1	1	1	1	1	1	1	1	1	1	1	1	1	1
NC_001136.10	365897	T	A	upstream_gene_variant	exon-NM_001180113.1-1	GENE_exon-NM_001180113.1-1	c.-4612A>T		0.952381	1	1	1	1	1	1	1	1	1	1	1	1	1	1	1	1	1	1	1	1	1	1	1	1	1	1	1	1	1	1	1	1	1	1	1	1	1	1	1	1
NC_001136.10	366283	G	A	upstream_gene_variant	exon-NM_001180113.1-1	GENE_exon-NM_001180113.1-1	c.-4998C>T		1	1	1	1	1	1	0.969697	1	1	1	1	1	1	1	1	1	1	1	1	1	1	1	1	0.972222	0.978723	1	1	1	1	1	1	1	1	1	1	1	1	1	1	1	1
NC_001136.10	366354	C	A	upstream_gene_variant	exon-NM_001180112.1-1	GENE_exon-NM_001180112.1-1	c.-4098G>T		1	1	1	1	1	1	1	1	1	1	1	1	1	1	1	1	1	1	1	1	1	1	1	1	1	1	1	1	1	1	1	1	1	1	1	1	1	1	1	1	1
NC_001136.10	366413	C	T	upstream_gene_variant	exon-NM_001180112.1-1	GENE_exon-NM_001180112.1-1	c.-4157G>A		1	1	1	1	1	1	1	1	1	1	1	1	1	1	1	1	1	1	1	1	1	1	1	1	1	1	1	1	1	1	1	1	1	1	1	1	1	0.973684	1	1	1
NC_001136.10	366464	C	T	upstream_gene_variant	exon-NM_001180112.1-1	GENE_exon-NM_001180112.1-1	c.-4208G>A		1	1	1	1	1	0.969697	1	1	1	1	1	1	1	1	1	1	1	1	1	1	1	1	1	1	1	1	1	1	1	1	1	1	1	0.972973	1	1	1	1	1	0.96	1
NC_001136.10	366543	C	T	upstream_gene_variant	exon-NM_001180112.1-1	GENE_exon-NM_001180112.1-1	c.-4287G>A		1	1	1	1	1	1	1	1	1	1	1	1	1	1	1	1	1	1	1	1	1	1	1	1	1	1	1	1	1	1	1	1	1	1	1	1	1	1	1	1	1
NC_001136.10	366862	C	T	synonymous_variant	exon-NM_001180107.1-1	GENE_exon-NM_001180107.1-1	c.1350G>A	p.Lys450Lys	1	1	1	1	1	1	1	1	1	1	1	1	1	1	1	1	1	1	1	1	1	1	1	1	1	1	1	1	1	1	1	1	1	1	1	1	1	1	1	1	1
NC_001136.10	367162	G	A	synonymous_variant	exon-NM_001180107.1-1	GENE_exon-NM_001180107.1-1	c.1050C>T	p.Asp350Asp	1	1	1	1	1	1	1	1	1	1	1	1	1	1	1	1	1	1	1	1	1	1	1	1	1	1	1	1	1	1	1	1	1	1	1	1	1	1	1	1	1
NC_001136.10	367213	T	C	synonymous_variant	exon-NM_001180107.1-1	GENE_exon-NM_001180107.1-1	c.999A>G	p.Gln333Gln	1	1	1	1	1	1	1	1	1	1	1	1	1	1	1	1	1	1	1	1	1	1	1	1	0.975	1	1	1	1	1	1	1	1	1	1	1	1	1	1	1	1
NC_001136.10	367336	A	G	synonymous_variant	exon-NM_001180107.1-1	GENE_exon-NM_001180107.1-1	c.876T>C	p.His292His	1	1	1	1	1	1	1	1	1	1	1	1	1	1	1	1	1	1	1	1	1	1	1	1	1	1	1	1	1	1	1	1	1	1	1	1	1	1	1	1	1
NC_001136.10	367564	G	C	synonymous_variant	exon-NM_001180107.1-1	GENE_exon-NM_001180107.1-1	c.648C>G	p.Ser216Ser	1	1	1	1	1	0.96875	1	1	1	1	1	1	1	1	1	1	0.972222	1	1	1	1	0.965517	1	1	1	1	1	1	0.967742	1	1	1	1	0.96875	1	1	1	1	1	1	1
NC_001136.10	367618	G	A	synonymous_variant	exon-NM_001180107.1-1	GENE_exon-NM_001180107.1-1	c.594C>T	p.His198His	1	1	1	1	1	1	1	1	1	1	1	1	1	1	1	1	1	1	1	1	1	1	1	1	1	1	1	1	1	1	1	1	1	1	1	1	1	1	1	1	1
NC_001136.10	368193	A	C	missense_variant	exon-NM_001180107.1-1	GENE_exon-NM_001180107.1-1	c.19T>G	p.Phe7Val	1	1	1	1	1	1	1	1	1	1	1	1	1	1	1	1	1	1	1	1	1	1	0.96875	1	1	1	1	1	1	1	1	1	1	1	1	1	1	1	1	1	1
NC_001136.10	368207	A	G	missense_variant	exon-NM_001180107.1-1	GENE_exon-NM_001180107.1-1	c.5T>C	p.Leu2Pro	1	1	1	1	1	1	1	1	1	1	1	1	1	1	1	1	1	1	1	1	1	1	1	1	1	1	1	1	1	1	1	1	1	1	1	1	1	1	1	1	1
NC_001136.10	368276	C	T	upstream_gene_variant	exon-NM_001180111.1-1	GENE_exon-NM_001180111.1-1	c.-4693G>A		1	1	1	1	1	1	1	1	1	1	1	1	1	1	1	1	1	1	1	1	1	1	1	1	1	1	1	1	1	1	1	1	1	1	1	1	1	1	1	1	1
NC_001136.10	368402	G	A	upstream_gene_variant	exon-NM_001180111.1-1	GENE_exon-NM_001180111.1-1	c.-4819C>T		1	1	1	1	1	1	1	1	1	1	1	1	1	1	1	1	1	1	1	1	1	1	1	1	1	1	1	1	1	1	1	1	1	1	1	1	1	1	1	1	1
NC_001136.10	368735	G	A	upstream_gene_variant	exon-NM_001180108.1-1	GENE_exon-NM_001180108.1-1	c.-2861C>T		1	1	1	1	1	1	1	1	1	1	1	1	1	1	1	1	1	1	1	1	1	1	1	1	1	1	1	1	1	1	1	1	1	1	1	1	1	1	1	1	1
NC_001136.10	368972	G	A	upstream_gene_variant	exon-NM_001180108.1-1	GENE_exon-NM_001180108.1-1	c.-3098C>T		1	1	1	1	1	1	1	1	0.96875	1	1	1	1	1	1	1	1	1	1	1	1	1	1	1	1	1	1	1	1	1	1	1	1	1	1	1	1	1	1	1	1
NC_001136.10	369194	C	T	upstream_gene_variant	exon-NM_001180108.1-1	GENE_exon-NM_001180108.1-1	c.-3320G>A		1	1	1	1	1	1	1	1	1	1	1	1	1	1	1	1	1	1	1	1	1	1	1	1	1	1	1	1	1	1	1	1	1	1	1	1	1	1	1	1	1
NC_001136.10	369366	C	A	upstream_gene_variant	exon-NM_001180108.1-1	GENE_exon-NM_001180108.1-1	c.-3492G>T		1	1	1	1	1	1	1	1	1	1	1	1	1	1	1	1	1	1	1	1	1	1	1	1	1	1	1	1	1	1	1	1	1	1	1	1	1	1	1	1	1
NC_001136.10	369451	G	A	upstream_gene_variant	exon-NM_001180108.1-1	GENE_exon-NM_001180108.1-1	c.-3577C>T		1	1	1	1	1	1	1	0.9375	1	1	1	1	1	0.947368	1	1	1	1	1	1	1	1	1	1	1	1	1	1	1	1	1	1	1	1	1	1	1	1	1	1	1
NC_001136.10	375239	A	G	synonymous_variant	exon-NM_001180103.1-1	GENE_exon-NM_001180103.1-1	c.51T>C	p.His17His	1	1	1	1	1	1	1	1	1	1	1	1	1	1	1	1	1	1	1	1	1	1	1	1	1	1	1	1	1	1	1	1	1	1	1	1	1	1	1	1	1
NC_001136.10	375282	C	T	missense_variant	exon-NM_001180103.1-1	GENE_exon-NM_001180103.1-1	c.8G>A	p.Arg3Lys	1	1	1	1	1	1	1	1	1	1	1	1	1	1	1	1	1	1	1	1	1	1	1	1	1	1	1	1	1	1	1	1	1	1	1	1	1	1	1	1	1
NC_001136.10	375335	C	T	upstream_gene_variant	exon-NM_001180104.1-1	GENE_exon-NM_001180104.1-1	c.-1727G>A		1	1	1	1	1	1	1	1	1	1	1	1	1	1	1	1	1	1	1	1	1	1	1	1	1	1	1	1	1	1	1	1	1	1	1	1	1	1	1	1	1
NC_001136.10	375374	GTTTTCG	GTTTTTCG	upstream_gene_variant	exon-NM_001180104.1-1	GENE_exon-NM_001180104.1-1	c.-1771_-1770insA		1	1	1	1	1	1	1	1	1	1	1	1	0.975	1	1	1	1	1	1	1	1	1	1	1	1	1	1	1	1	1	1	1	1	1	1	1	1	1	1	1	1
NC_001136.10	375384	T	A	upstream_gene_variant	exon-NM_001180104.1-1	GENE_exon-NM_001180104.1-1	c.-1776A>T		1	1	1	1	1	1	1	1	1	1	1	1	1	1	1	1	1	1	1	1	1	1	1	1	1	1	1	1	1	1	1	1	1	1	1	1	1	1	1	1	1
NC_001136.10	375458	A	G	upstream_gene_variant	exon-NM_001180104.1-1	GENE_exon-NM_001180104.1-1	c.-1850T>C		1	1	1	1	1	1	1	1	1	1	1	1	1	1	1	1	1	1	1	1	1	1	1	1	1	1	1	1	0.98	1	1	1	1	1	1	1	1	1	1	1	1
NC_001136.10	375530	TATA	CATC	upstream_gene_variant	exon-NM_001180104.1-1	GENE_exon-NM_001180104.1-1	c.-1925_-1922delTATAinsGATG		1	1	1	1	1	1	1	1	1	1	1	1	1	1	1	1	1	1	1	1	1	1	1	1	1	1	1	1	1	1	1	1	1	1	1	1	1	1	1	1	1
NC_001136.10	375542	G	T	upstream_gene_variant	exon-NM_001180104.1-1	GENE_exon-NM_001180104.1-1	c.-1934C>A		1	1	1	1	1	1	1	1	1	1	1	1	1	1	1	1	1	1	1	1	1	1	1	1	1	1	1	1	1	1	1	1	1	1	1	1	1	1	1	1	1
NC_001136.10	375611	G	A	upstream_gene_variant	exon-NM_001180104.1-1	GENE_exon-NM_001180104.1-1	c.-2003C>T		1	1	1	0.888889	1	1	1	1	1	1	1	1	0.972973	1	1	1	1	1	1	1	1	1	1	1	1	1	1	0.962963	1	1	0.965517	1	1	0.96875	1	1	1	1	1	1	1
NC_001136.10	375690	G	C	missense_variant	exon-NM_001180102.1-1	GENE_exon-NM_001180102.1-1	c.791C>G	p.Ala264Gly	1	1	1	1	1	0.96875	1	1	1	1	1	1	1	1	1	1	1	1	1	1	1	1	1	1	1	1	1	1	1	1	1	1	1	1	1	1	1	1	1	1	1
NC_001136.10	375773	TAAT	CAAC	synonymous_variant	exon-NM_001180102.1-1	GENE_exon-NM_001180102.1-1	c.705_708delATTAinsGTTG	p.237	1	1	1	1	1	1	1	1	1	1	1	1	1	1	1	1	1	1	1	1	1	1	1	1	1	1	1	1	1	1	1	1	1	1	1	1	1	1	1	1	1
NC_001136.10	375826	A	T	missense_variant	exon-NM_001180102.1-1	GENE_exon-NM_001180102.1-1	c.655T>A	p.Leu219Ile	1	1	1	1	1	0.978261	1	1	1	1	1	1	1	1	1	1	1	1	1	1	1	1	1	1	1	1	1	1	0.979167	1	1	1	1	1	1	1	1	1	1	1	1
NC_001136.10	375932	T	G	synonymous_variant	exon-NM_001180102.1-1	GENE_exon-NM_001180102.1-1	c.549A>C	p.Val183Val	1	1	1	1	1	1	1	1	1	1	1	1	1	1	1	1	1	1	1	1	1	1	1	1	1	1	1	1	1	1	1	1	1	1	1	1	1	0.973684	0.964286	1	1
NC_001136.10	376661	T	A	upstream_gene_variant	exon-NM_001180104.1-1	GENE_exon-NM_001180104.1-1	c.-3053A>T		1	1	1	1	1	0.965517	1	1	1	0.962963	1	1	1	0.962963	1	0.967742	0.970588	1	1	1	1	1	1	0.972222	1	1	1	1	1	1	1	1	1	1	1	1	1	1	0.978261	1	1
NC_001136.10	376867	T	C	missense_variant	exon-NM_001180101.1-1	GENE_exon-NM_001180101.1-1	c.1579A>G	p.Thr527Ala	1	1	1	1	1	1	1	1	1	1	1	1	1	1	1	1	1	1	1	1	1	1	1	1	1	1	1	1	1	1	1	1	1	1	1	1	1	1	1	1	1
NC_001136.10	377176	T	C	missense_variant	exon-NM_001180101.1-1	GENE_exon-NM_001180101.1-1	c.1270A>G	p.Met424Val	1	1	1	1	1	1	1	1	1	1	1	1	1	1	1	1	1	1	1	1	1	1	1	1	1	1	1	1	1	1	1	1	1	1	1	1	1	1	1	1	1
NC_001136.10	377306	G	A	synonymous_variant	exon-NM_001180101.1-1	GENE_exon-NM_001180101.1-1	c.1140C>T	p.Pro380Pro	1	1	1	1	1	1	1	1	1	1	1	1	1	1	1	1	1	1	1	1	1	1	1	1	1	1	1	1	1	1	1	0.965517	1	1	1	1	1	1	1	1	1
NC_001136.10	377486	T	G	missense_variant	exon-NM_001180101.1-1	GENE_exon-NM_001180101.1-1	c.960A>C	p.Lys320Asn	1	1	1	1	1	1	1	1	1	0.96	1	1	1	1	1	1	1	1	1	1	1	1	1	1	1	1	1	1	1	1	1	1	1	1	1	0.947368	1	1	1	1	1
NC_001136.10	377936	C	T	synonymous_variant	exon-NM_001180101.1-1	GENE_exon-NM_001180101.1-1	c.510G>A	p.Leu170Leu	1	1	1	1	1	1	1	1	1	1	1	1	1	1	1	1	1	1	1	1	1	1	1	1	1	1	1	1	1	1	1	1	1	1	1	1	1	1	1	1	1
NC_001136.10	378253	G	T	missense_variant	exon-NM_001180101.1-1	GENE_exon-NM_001180101.1-1	c.193C>A	p.Pro65Thr	1	1	1	1	1	1	1	1	1	1	1	1	1	1	1	1	1	1	1	1	1	1	1	1	1	1	1	1	1	1	1	1	1	1	1	1	1	1	1	1	1
NC_001136.10	378371	T	C	synonymous_variant	exon-NM_001180101.1-1	GENE_exon-NM_001180101.1-1	c.75A>G	p.Thr25Thr	1	1	1	1	1	1	1	1	1	1	1	1	1	1	1	1	1	1	1	1	1	1	1	1	1	1	1	1	1	1	1	1	1	1	1	1	1	1	1	1	1
NC_001136.10	378517	A	T	upstream_gene_variant	exon-NM_001180104.1-1	GENE_exon-NM_001180104.1-1	c.-4909T>A		1	1	1	1	1	1	1	1	1	1	1	1	0.966667	1	1	1	1	1	1	1	1	1	1	1	1	1	1	1	1	1	1	1	1	1	1	1	1	1	1	1	1
NC_001136.10	378761	T	G	upstream_gene_variant	exon-NM_001180103.1-1	GENE_exon-NM_001180103.1-1	c.-3472A>C		1	1	1	1	1	1	0.973684	1	1	1	1	1	1	1	1	1	1	1	1	1	1	1	1	1	1	1	1	1	1	1	1	1	1	1	1	1	1	1	1	1	1
NC_001136.10	378788	G	A	upstream_gene_variant	exon-NM_001180103.1-1	GENE_exon-NM_001180103.1-1	c.-3499C>T		1	1	1	1	1	1	1	1	1	1	1	1	1	1	1	1	0.976744	1	1	1	1	1	1	1	1	1	1	1	1	1	1	1	1	1	1	1	1	1	1	1	1
NC_001136.10	378801	C	T	upstream_gene_variant	exon-NM_001180103.1-1	GENE_exon-NM_001180103.1-1	c.-3512G>A		1	1	1	1	1	1	1	1	1	1	1	1	1	1	1	1	1	1	1	1	1	1	1	1	1	1	1	1	1	1	1	1	1	1	1	1	1	1	1	1	1
NC_001136.10	379094	G	A	missense_variant	exon-NM_001180099.1-1	GENE_exon-NM_001180099.1-1	c.2345C>T	p.Ser782Phe	1	1	1	1	1	1	1	1	1	1	1	1	1	1	1	1	1	1	1	1	1	1	1	1	1	1	1	1	1	1	1	1	1	1	1	1	1	1	1	1	1
NC_001136.10	379354	G	A	synonymous_variant	exon-NM_001180099.1-1	GENE_exon-NM_001180099.1-1	c.2085C>T	p.Phe695Phe	1	1	1	1	1	1	1	1	1	1	1	1	1	1	1	1	1	1	1	1	1	1	1	1	1	1	1	1	1	1	1	1	1	1	1	1	1	1	1	1	1
NC_001136.10	379372	G	A	synonymous_variant	exon-NM_001180099.1-1	GENE_exon-NM_001180099.1-1	c.2067C>T	p.Ser689Ser	1	1	1	1	1	1	1	1	1	1	1	1	1	1	1	1	1	1	1	1	1	1	1	1	1	1	1	1	1	1	1	1	1	1	1	0.962963	1	1	1	1	1
NC_001136.10	379570	T	C	synonymous_variant	exon-NM_001180099.1-1	GENE_exon-NM_001180099.1-1	c.1869A>G	p.Leu623Leu	1	1	1	1	1	1	1	1	1	1	1	1	1	1	1	1	1	1	1	1	1	1	1	1	1	1	1	1	1	1	1	1	1	1	1	1	1	1	1	1	1
NC_001136.10	379603	T	A	synonymous_variant	exon-NM_001180099.1-1	GENE_exon-NM_001180099.1-1	c.1836A>T	p.Ser612Ser	1	1	1	1	1	1	1	1	1	1	1	1	1	1	1	1	1	1	1	1	1	1	1	1	1	1	1	1	1	1	1	1	1	1	1	1	1	1	1	1	1
NC_001136.10	379882	G	A	synonymous_variant	exon-NM_001180099.1-1	GENE_exon-NM_001180099.1-1	c.1557C>T	p.Asp519Asp	1	1	1	1	1	1	1	1	1	1	1	1	1	1	1	1	1	1	1	1	1	1	1	1	1	1	1	1	1	1	1	1	1	1	1	1	1	1	1	1	1
NC_001136.10	380035	G	A	synonymous_variant	exon-NM_001180099.1-1	GENE_exon-NM_001180099.1-1	c.1404C>T	p.Ile468Ile	1	1	1	1	1	1	1	1	1	1	1	1	1	1	1	1	1	1	1	1	1	1	1	1	1	1	1	1	1	1	1	1	1	1	1	1	1	1	1	1	1
NC_001136.10	380086	A	G	synonymous_variant	exon-NM_001180099.1-1	GENE_exon-NM_001180099.1-1	c.1353T>C	p.Asp451Asp	1	1	1	1	1	1	1	1	1	1	1	1	1	1	1	1	1	1	1	1	1	1	1	1	1	1	1	1	1	1	1	1	1	1	1	1	1	1	1	1	1
NC_001136.10	380427	C	T	missense_variant	exon-NM_001180099.1-1	GENE_exon-NM_001180099.1-1	c.1012G>A	p.Glu338Lys	1	1	1	1	1	1	1	1	1	1	1	1	1	1	1	1	1	1	1	1	1	1	1	1	1	1	1	1	1	1	1	1	1	1	1	1	1	1	1	1	1
NC_001136.10	380580	T	C	missense_variant	exon-NM_001180099.1-1	GENE_exon-NM_001180099.1-1	c.859A>G	p.Ile287Val	0.96	1	1	1	1	1	1	1	1	1	1	1	1	1	1	1	1	1	1	1	1	1	1	1	1	1	1	1	1	1	1	1	1	1	1	1	1	1	1	1	1
NC_001136.10	380668	C	T	synonymous_variant	exon-NM_001180099.1-1	GENE_exon-NM_001180099.1-1	c.771G>A	p.Leu257Leu	1	1	1	1	1	1	1	1	1	1	1	1	1	1	1	1	1	1	1	1	1	1	1	1	1	1	1	1	1	1	1	1	1	1	1	1	1	1	1	1	1
NC_001136.10	381268	C	T	synonymous_variant	exon-NM_001180099.1-1	GENE_exon-NM_001180099.1-1	c.171G>A	p.Leu57Leu	1	1	1	1	0.978261	1	1	1	1	1	0.962963	1	1	1	1	1	1	1	1	1	1	1	1	0.970588	1	1	1	1	1	0.978723	1	1	1	1	1	1	0.970588	1	1	0.97561	1
NC_001136.10	381346	G	A	synonymous_variant	exon-NM_001180099.1-1	GENE_exon-NM_001180099.1-1	c.93C>T	p.Tyr31Tyr	1	1	1	1	1	1	1	1	1	1	1	1	1	1	1	1	1	1	1	1	1	1	1	1	1	1	1	1	1	1	1	1	1	1	1	1	1	1	1	1	1
NC_001136.10	381481	A	G	upstream_gene_variant	exon-NM_001180101.1-1	GENE_exon-NM_001180101.1-1	c.-3036T>C		1	1	1	1	1	1	1	1	1	1	1	1	1	1	1	0.972222	1	1	1	1	1	1	1	1	1	1	1	1	1	1	1	1	1	1	1	1	1	1	1	1	1
NC_001136.10	381576	T	C	upstream_gene_variant	exon-NM_001180101.1-1	GENE_exon-NM_001180101.1-1	c.-3131A>G		1	1	1	1	1	1	1	1	1	1	1	1	1	1	1	1	1	1	1	1	1	1	1	1	1	1	1	1	1	1	1	1	1	1	1	1	1	1	1	1	1
NC_001136.10	381750	C	T	upstream_gene_variant	exon-NM_001180101.1-1	GENE_exon-NM_001180101.1-1	c.-3305G>A		1	1	1	1	1	1	1	1	1	1	1	1	1	1	1	1	1	1	1	1	1	1	1	1	1	1	1	1	1	1	1	1	1	1	1	1	1	1	1	1	1
NC_001136.10	381770	C	T	upstream_gene_variant	exon-NM_001180101.1-1	GENE_exon-NM_001180101.1-1	c.-3325G>A		1	1	1	1	1	1	1	1	1	1	1	1	1	1	1	1	1	1	1	1	1	1	1	1	1	1	1	1	1	1	1	1	1	1	1	1	1	1	1	1	1
NC_001136.10	382023	C	T	missense_variant	exon-NM_001180098.1-1	GENE_exon-NM_001180098.1-1	c.2059G>A	p.Val687Met	1	1	1	1	1	1	1	1	1	1	1	1	1	1	1	1	1	1	1	1	1	1	1	1	1	1	1	1	1	1	1	1	1	1	1	1	1	1	1	1	1
NC_001136.10	382229	T	C	missense_variant	exon-NM_001180098.1-1	GENE_exon-NM_001180098.1-1	c.1853A>G	p.Glu618Gly	1	1	1	1	1	1	1	1	1	1	1	1	1	1	1	1	1	1	1	1	1	1	1	1	1	1	1	1	1	1	1	1	1	1	1	1	1	0.98	1	1	1
NC_001136.10	382330	C	T	missense_variant	exon-NM_001180098.1-1	GENE_exon-NM_001180098.1-1	c.1752G>A	p.Met584Ile	1	1	1	1	1	1	1	1	1	1	1	1	1	1	1	1	1	1	1	1	1	1	1	1	1	1	1	1	1	1	1	1	1	1	1	1	1	1	1	1	1
NC_001136.10	382372	C	T	synonymous_variant	exon-NM_001180098.1-1	GENE_exon-NM_001180098.1-1	c.1710G>A	p.Ser570Ser	1	1	1	1	1	1	1	1	1	1	1	1	1	1	1	1	1	1	1	1	1	1	1	1	1	1	1	0.965517	1	1	1	1	1	1	1	1	1	1	1	1	1
NC_001136.10	382396	A	G	synonymous_variant	exon-NM_001180098.1-1	GENE_exon-NM_001180098.1-1	c.1686T>C	p.Ser562Ser	1	1	1	1	1	1	1	1	1	1	1	1	1	1	1	1	1	1	1	1	1	1	1	1	1	1	1	1	1	1	1	1	1	1	1	1	1	1	1	1	1
NC_001136.10	382422	C	T	missense_variant	exon-NM_001180098.1-1	GENE_exon-NM_001180098.1-1	c.1660G>A	p.Val554Ile	1	1	1	1	1	1	1	1	1	1	1	1	1	1	1	1	1	1	1	1	1	1	1	1	1	1	1	1	1	1	1	1	1	1	1	1	1	1	1	1	1
NC_001136.10	382655	T	C	missense_variant	exon-NM_001180098.1-1	GENE_exon-NM_001180098.1-1	c.1427A>G	p.Asn476Ser	1	1	1	1	1	1	1	1	1	1	1	1	1	1	1	1	1	1	1	1	1	1	1	1	1	1	1	1	1	1	1	1	1	1	1	1	1	1	1	1	1
NC_001136.10	382830	C	T	missense_variant	exon-NM_001180098.1-1	GENE_exon-NM_001180098.1-1	c.1252G>A	p.Gly418Arg	1	1	1	1	1	1	1	1	1	1	1	1	1	1	0.971429	1	1	1	1	1	1	1	1	1	1	1	1	1	0.95	1	1	1	1	1	1	1	1	1	1	1	1
NC_001136.10	383033	A	G	missense_variant	exon-NM_001180098.1-1	GENE_exon-NM_001180098.1-1	c.1049T>C	p.Leu350Pro	1	1	1	1	1	1	1	1	1	1	1	1	1	1	1	1	1	1	1	1	1	1	1	1	1	1	1	1	1	1	1	1	1	1	1	1	1	1	1	1	1
NC_001136.10	383038	T	G	synonymous_variant	exon-NM_001180098.1-1	GENE_exon-NM_001180098.1-1	c.1044A>C	p.Thr348Thr	1	1	0.961538	1	1	0.97619	1	1	1	1	1	1	1	1	0.976744	1	1	1	1	1	1	1	1	1	1	1	1	1	1	1	1	1	1	1	1	1	1	1	0.966667	1	1
NC_001136.10	383065	G	A	synonymous_variant	exon-NM_001180098.1-1	GENE_exon-NM_001180098.1-1	c.1017C>T	p.Thr339Thr	1	1	1	1	1	1	1	1	1	1	1	1	1	1	1	1	1	1	1	1	1	1	1	1	1	1	1	1	1	1	1	1	1	1	1	1	1	1	1	1	1
NC_001136.10	383227	CGC	TGT	missense_variant	exon-NM_001180098.1-1	GENE_exon-NM_001180098.1-1	c.853_855delGCGinsACA	p.Ala285Thr	1	1	1	1	1	1	1	1	1	1	1	1	1	1	1	1	1	1	1	1	1	1	1	1	1	1	1	1	1	1	1	1	1	1	1	1	1	1	1	1	1
NC_001136.10	383274	T	A	missense_variant	exon-NM_001180098.1-1	GENE_exon-NM_001180098.1-1	c.808A>T	p.Ser270Cys	1	1	1	1	1	1	1	0.969697	1	1	1	1	0.976744	1	1	1	1	1	1	1	1	1	1	1	1	1	1	1	1	1	1	1	1	1	1	1	1	1	1	1	1
NC_001136.10	383367	A	G	missense_variant	exon-NM_001180098.1-1	GENE_exon-NM_001180098.1-1	c.715T>C	p.Ser239Pro	0.956522	1	1	1	1	0.965517	1	1	1	1	1	1	1	1	1	1	1	1	1	1	1	1	1	1	1	1	1	1	1	1	1	1	0.972973	1	1	0.925926	1	1	1	1	0.97561
NC_001136.10	383382	TCGAG	CCGAA	missense_variant	exon-NM_001180098.1-1	GENE_exon-NM_001180098.1-1	c.696_700delCTCGAinsTTCGG	p.Thr234Ala	1	1	1	1	1	1	1	1	1	1	1	1	1	1	1	1	1	1	1	1	1	1	1	1	1	1	1	1	1	1	1	1	1	1	1	1	1	1	1	1	1
NC_001136.10	383395	G	A	synonymous_variant	exon-NM_001180098.1-1	GENE_exon-NM_001180098.1-1	c.687C>T	p.Asp229Asp	1	1	1	1	1	0.965517	1	1	1	1	1	1	1	1	1	1	1	1	1	1	1	1	1	1	1	1	1	1	1	1	1	1	0.966667	1	1	0.916667	1	1	1	1	0.971429
NC_001136.10	383425	T	A	synonymous_variant	exon-NM_001180098.1-1	GENE_exon-NM_001180098.1-1	c.657A>T	p.Ser219Ser	1	1	1	1	1	1	1	1	1	1	1	1	1	1	1	1	1	1	1	1	1	1	1	0.962963	1	1	1	1	1	1	1	1	1	1	1	1	1	1	1	1	1
NC_001136.10	383443	G	A	synonymous_variant	exon-NM_001180098.1-1	GENE_exon-NM_001180098.1-1	c.639C>T	p.Thr213Thr	1	1	1	1	1	1	1	1	1	1	1	1	1	1	1	1	1	1	1	1	1	1	1	1	1	1	1	1	1	1	1	1	1	1	1	1	1	1	1	1	1
NC_001136.10	384021	C	T	missense_variant	exon-NM_001180098.1-1	GENE_exon-NM_001180098.1-1	c.61G>A	p.Asp21Asn	1	1	1	0.933333	1	1	0.970588	1	1	1	1	1	0.97561	1	1	1	1	1	1	1	0.972222	1	1	1	1	1	0.923077	1	1	1	0.964286	0.954545	1	1	1	1	1	1	1	1	0.970588
NC_001136.10	384035	A	G	missense_variant	exon-NM_001180098.1-1	GENE_exon-NM_001180098.1-1	c.47T>C	p.Leu16Pro	1	1	1	1	1	1	1	1	1	1	1	1	1	1	1	1	1	1	1	1	1	1	1	1	1	1	1	1	1	1	1	1	1	1	1	1	1	1	1	1	1
NC_001136.10	384083	G	C	upstream_gene_variant	exon-NM_001180099.1-1	GENE_exon-NM_001180099.1-1	c.-2645C>G		1	1	1	1	1	1	1	1	1	1	1	1	1	1	1	1	1	1	1	1	1	1	0.961538	1	1	1	0.958333	1	1	0.977273	1	1	1	1	1	1	1	1	1	1	1
NC_001136.10	384094	T	A	upstream_gene_variant	exon-NM_001180099.1-1	GENE_exon-NM_001180099.1-1	c.-2656A>T		1	1	1	1	1	1	1	1	1	1	1	1	0.978261	1	1	1	1	1	1	1	1	1	1	1	1	1	1	1	1	1	1	1	1	1	1	1	1	1	1	1	1
NC_001136.10	384103	G	A	upstream_gene_variant	exon-NM_001180099.1-1	GENE_exon-NM_001180099.1-1	c.-2665C>T		1	1	1	1	1	1	1	1	1	1	1	1	1	1	1	1	1	1	1	1	1	1	1	1	1	1	1	1	1	1	1	1	1	1	1	1	1	1	1	1	1
NC_001136.10	384146	T	C	upstream_gene_variant	exon-NM_001180099.1-1	GENE_exon-NM_001180099.1-1	c.-2708A>G		1	1	1	1	1	1	1	1	1	1	1	1	1	1	1	1	1	1	1	1	1	1	1	1	1	1	1	1	1	1	1	1	1	1	1	1	1	1	1	1	1
NC_001136.10	384189	GGC	AGG	upstream_gene_variant	exon-NM_001180099.1-1	GENE_exon-NM_001180099.1-1	c.-2753_-2751delGCCinsCCT		1	1	1	1	1	1	1	1	1	1	1	1	1	1	1	1	1	1	1	1	1	1	1	1	1	1	1	1	1	1	1	1	1	1	1	1	1	1	1	1	1
NC_001136.10	384197	T	A	upstream_gene_variant	exon-NM_001180099.1-1	GENE_exon-NM_001180099.1-1	c.-2759A>T		1	0.961538	0.954545	1	1	1	1	1	1	1	1	1	0.973684	1	1	1	0.965517	1	1	1	1	0.882353	1	1	1	1	1	1	1	1	1	1	1	1	0.9375	1	1	1	1	1	1
NC_001136.10	384256	AT	GC	upstream_gene_variant	exon-NM_001180099.1-1	GENE_exon-NM_001180099.1-1	c.-2819_-2818delATinsGC		1	1	1	1	1	1	1	1	1	1	1	1	1	1	1	1	1	1	1	1	1	1	1	1	1	1	1	1	1	1	1	1	1	1	1	1	1	1	1	1	1
NC_001136.10	384568	A	G	upstream_gene_variant	exon-NM_001180099.1-1	GENE_exon-NM_001180099.1-1	c.-3130T>C		0.863636	0.775	0.863636	0.75	0.763158	0.827586	0.814815	0.666667	0.851852	0.588235	0.904762	0.791667	0.75	0.666667	0.580645	0.625	0.666667	0.714286	0.818182	0.655172	0.75	0.833333	0.785714	0.833333	0.75	0.875	0.842105	0.857143	0.655172	0.914286	0.916667	0.652174	0.869565	0.875	0.962963	0.916667	0.714286	0.71875	0.583333	0.947368	0.916667
NC_001136.10	384581	T	G	upstream_gene_variant	exon-NM_001180099.1-1	GENE_exon-NM_001180099.1-1	c.-3143A>C		1	1	1	1	1	1	1	1	1	1	1	1	1	1	1	1	1	1	1	1	1	1	1	1	1	1	1	1	1	1	1	0.947368	1	1	1	1	0.961538	1	1	1	1
NC_001136.10	384595	T	G	upstream_gene_variant	exon-NM_001180099.1-1	GENE_exon-NM_001180099.1-1	c.-3157A>C		1	1	1	1	1	1	1	1	1	1	1	1	1	1	1	1	1	1	1	1	1	1	1	1	1	1	1	1	1	1	1	1	1	1	1	1	1	1	1	1	1
NC_001136.10	384602	T	G	stop_lost&splice_region_variant	exon-NM_001180096.1-1	GENE_exon-NM_001180096.1-1	c.986A>C	p.Ter329Serext*?	1	1	0.962963	1	1	1	1	1	1	1	1	1	1	1	1	1	1	1	1	1	1	1	1	1	1	1	1	1	1	1	1	1	1	1	1	1	1	1	1	1	1
NC_001136.10	384607	G	A	synonymous_variant	exon-NM_001180096.1-1	GENE_exon-NM_001180096.1-1	c.981C>T	p.Thr327Thr	1	1	1	1	1	1	1	1	1	1	1	1	1	1	1	1	1	1	1	1	1	1	1	1	1	1	1	1	1	1	1	1	1	1	1	1	1	1	1	1	1
NC_001136.10	384703	A	G	synonymous_variant	exon-NM_001180096.1-1	GENE_exon-NM_001180096.1-1	c.885T>C	p.Ala295Ala	1	1	1	1	0.975	1	1	1	1	1	1	1	0.96875	1	1	1	1	1	1	1	1	0.967742	1	1	1	1	1	1	1	1	1	1	1	1	1	1	1	1	1	1	1
NC_001136.10	384757	G	A	synonymous_variant	exon-NM_001180096.1-1	GENE_exon-NM_001180096.1-1	c.831C>T	p.Ser277Ser	1	1	1	1	1	1	1	1	1	1	1	1	1	1	1	1	1	1	1	1	1	1	1	1	1	1	1	1	1	1	1	1	1	1	1	1	1	1	1	1	1
NC_001136.10	384792	A	C	missense_variant	exon-NM_001180096.1-1	GENE_exon-NM_001180096.1-1	c.796T>G	p.Phe266Val	1	1	0.972222	1	1	1	1	1	1	1	1	1	1	1	1	1	1	1	1	0.97561	1	1	1	1	1	1	1	1	1	1	1	1	1	1	1	1	1	1	1	1	1
NC_001136.10	385114	T	C	synonymous_variant	exon-NM_001180096.1-1	GENE_exon-NM_001180096.1-1	c.474A>G	p.Thr158Thr	1	1	1	1	1	1	1	1	1	1	1	1	1	1	1	1	1	1	1	1	1	1	1	1	1	1	1	1	1	1	1	1	1	1	1	1	1	1	1	1	1
NC_001136.10	385243	T	C	synonymous_variant	exon-NM_001180096.1-1	GENE_exon-NM_001180096.1-1	c.345A>G	p.Gln115Gln	1	1	1	1	1	1	1	1	1	1	1	1	1	1	1	1	1	1	1	1	1	1	1	1	1	1	1	1	1	1	1	1	1	1	1	1	1	1	1	1	1
NC_001136.10	385363	T	G	synonymous_variant	exon-NM_001180096.1-1	GENE_exon-NM_001180096.1-1	c.225A>C	p.Thr75Thr	1	1	1	1	1	1	1	0.95	1	1	1	1	1	1	1	1	1	1	1	1	1	1	1	1	1	1	1	1	1	1	1	1	1	1	1	1	1	1	1	1	1
NC_001136.10	385396	C	G	missense_variant	exon-NM_001180096.1-1	GENE_exon-NM_001180096.1-1	c.192G>C	p.Lys64Asn	1	1	1	1	1	1	1	1	1	1	1	1	1	1	1	1	1	1	1	1	1	1	1	1	1	1	1	1	1	1	1	1	1	1	1	1	1	1	1	1	1
NC_001136.10	385411	G	A	synonymous_variant	exon-NM_001180096.1-1	GENE_exon-NM_001180096.1-1	c.177C>T	p.Tyr59Tyr	1	1	1	1	1	1	1	1	1	1	1	1	1	1	1	1	1	1	1	1	1	1	1	1	1	1	1	1	1	1	1	1	1	1	1	1	1	1	1	1	1
NC_001136.10	385506	T	C	missense_variant	exon-NM_001180096.1-1	GENE_exon-NM_001180096.1-1	c.82A>G	p.Ile28Val	1	1	1	1	1	1	1	1	1	1	1	1	1	1	1	1	1	1	1	1	1	1	1	1	1	1	1	1	1	1	1	1	1	1	1	1	1	1	1	1	1
NC_001136.10	385531	G	A	synonymous_variant	exon-NM_001180096.1-1	GENE_exon-NM_001180096.1-1	c.57C>T	p.Val19Val	1	1	1	1	1	1	1	1	1	1	1	1	1	1	1	1	1	1	1	1	1	1	1	1	1	1	1	1	1	1	1	1	1	1	1	1	1	1	1	1	1
NC_001136.10	385579	T	C	synonymous_variant	exon-NM_001180096.1-1	GENE_exon-NM_001180096.1-1	c.9A>G	p.Gln3Gln	1	1	1	1	1	1	1	1	1	1	1	1	1	1	1	1	1	1	1	1	1	1	1	1	1	1	1	1	1	1	1	1	1	1	1	1	1	1	1	1	1
NC_001136.10	385586	ATGT	AT	upstream_gene_variant	exon-NM_001180099.1-1	GENE_exon-NM_001180099.1-1	c.-4151_-4150delAC		1	1	1	1	1	1	1	1	1	1	1	1	1	1	1	1	1	1	1	1	1	1	1	1	1	1	1	1	1	1	1	1	1	1	1	1	1	1	1	1	1
NC_001136.10	385750	T	C	upstream_gene_variant	exon-NM_001180099.1-1	GENE_exon-NM_001180099.1-1	c.-4312A>G		1	1	1	1	1	1	1	1	1	1	1	1	1	1	1	1	1	1	1	1	1	1	1	1	1	1	1	1	1	1	1	1	1	1	1	1	1	1	1	1	1
NC_001136.10	385790	GGG	AGA	upstream_gene_variant	exon-NM_001180099.1-1	GENE_exon-NM_001180099.1-1	c.-4354_-4352delCCCinsTCT		1	1	1	1	1	1	1	1	1	1	1	1	1	1	1	1	1	1	1	1	1	1	1	1	1	1	1	1	1	1	1	1	1	1	1	1	1	1	1	1	1
NC_001136.10	385898	T	A	upstream_gene_variant	exon-NM_001180099.1-1	GENE_exon-NM_001180099.1-1	c.-4460A>T		1	1	1	1	1	1	1	1	1	1	1	1	1	0.95	1	0.967742	1	1	1	1	0.974359	1	0.956522	1	1	1	1	1	0.973684	1	1	1	1	1	1	1	1	1	1	1	1
NC_001136.10	385913	G	A	upstream_gene_variant	exon-NM_001180099.1-1	GENE_exon-NM_001180099.1-1	c.-4475C>T		1	1	1	1	1	1	1	1	1	1	1	1	1	1	1	1	1	1	1	1	1	1	1	1	1	1	0.979592	1	1	1	1	1	1	1	1	1	1	1	1	1	1
NC_001136.10	385919	GTTA	ATTT	upstream_gene_variant	exon-NM_001180099.1-1	GENE_exon-NM_001180099.1-1	c.-4484_-4481delTAACinsAAAT		1	1	1	1	1	1	1	1	1	1	1	1	1	1	1	1	1	1	1	1	1	1	1	1	1	1	1	1	1	1	1	1	1	1	1	1	1	1	1	1	1
NC_001136.10	385961	G	A	upstream_gene_variant	exon-NM_001180099.1-1	GENE_exon-NM_001180099.1-1	c.-4523C>T		1	1	1	1	1	1	1	1	1	1	1	1	1	1	1	1	1	1	1	1	1	1	1	1	1	1	1	1	1	1	1	1	1	1	1	1	1	1	1	1	1
NC_001136.10	385989	C	G	upstream_gene_variant	exon-NM_001180099.1-1	GENE_exon-NM_001180099.1-1	c.-4551G>C		1	1	1	1	1	1	1	1	1	1	1	1	1	1	1	0.961538	0.939394	1	1	1	1	1	1	1	1	1	1	0.947368	1	0.972222	1	1	1	0.975	1	1	1	1	1	1	1
NC_001136.10	386001	A	G	upstream_gene_variant	exon-NM_001180099.1-1	GENE_exon-NM_001180099.1-1	c.-4563T>C		1	1	1	1	1	1	1	1	1	1	1	1	1	1	1	1	1	1	1	1	1	1	1	1	1	1	1	1	1	1	1	1	1	1	1	1	1	1	1	1	1
NC_001136.10	386025	C	T	upstream_gene_variant	exon-NM_001180099.1-1	GENE_exon-NM_001180099.1-1	c.-4587G>A		1	1	1	1	1	1	1	1	1	1	1	1	1	1	1	1	1	1	1	1	1	1	1	1	1	1	1	1	1	1	1	1	1	1	1	1	1	1	1	1	1
NC_001136.10	386031	G	T	upstream_gene_variant	exon-NM_001180099.1-1	GENE_exon-NM_001180099.1-1	c.-4593C>A		1	1	1	1	1	1	1	1	1	1	1	1	1	1	1	1	1	1	1	1	1	1	1	1	1	1	1	1	1	1	1	1	1	1	1	1	1	1	1	1	1
NC_001136.10	386065	GAAAAAAAAGAAAAGACC	GAAAAAGAAAAGACC	upstream_gene_variant	exon-NM_001180099.1-1	GENE_exon-NM_001180099.1-1	c.-4635_-4633delTTT		1	1	1	1	1	1	1	1	1	1	1	1	1	1	1	1	1	1	1	1	1	1	1	1	1	1	1	1	1	1	1	1	1	1	1	1	1	1	1	1	1
NC_001136.10	386093	CTT	CATC	upstream_gene_variant	exon-NM_001180099.1-1	GENE_exon-NM_001180099.1-1	c.-4657_-4656delAAinsGAT		1	1	1	1	1	1	1	1	1	1	1	1	1	1	1	1	1	1	1	1	1	1	1	1	1	1	1	1	1	1	1	1	1	1	1	1	1	1	1	1	1
NC_001136.10	386116	T	G	upstream_gene_variant	exon-NM_001180099.1-1	GENE_exon-NM_001180099.1-1	c.-4678A>C		1	1	1	1	1	1	1	1	1	1	1	0.941176	1	1	1	1	1	1	1	1	1	1	1	0.967742	1	1	1	1	1	0.978723	1	1	1	1	1	1	1	1	1	1	1
NC_001136.10	386129	AGC	AGTGC	upstream_gene_variant	exon-NM_001180099.1-1	GENE_exon-NM_001180099.1-1	c.-4693_-4692insCA		1	1	1	1	1	1	1	1	1	1	1	1	1	0.9375	1	1	1	0.9	1	1	1	1	1	1	1	1	0.96	1	1	1	1	1	1	1	1	1	1	1	1	1	1
NC_001136.10	386134	CTTGA	CGA	upstream_gene_variant	exon-NM_001180099.1-1	GENE_exon-NM_001180099.1-1	c.-4698_-4697delAA		1	1	1	1	1	1	1	1	1	1	1	1	1	1	1	1	1	1	1	1	1	1	1	1	1	1	1	1	1	1	1	1	1	1	1	1	1	1	1	1	1
NC_001136.10	386141	G	A	upstream_gene_variant	exon-NM_001180099.1-1	GENE_exon-NM_001180099.1-1	c.-4703C>T		1	1	1	1	1	1	1	1	1	1	1	1	1	1	1	1	1	1	1	1	1	1	1	1	1	1	1	1	1	1	1	1	1	1	1	1	1	1	1	1	1
NC_001136.10	386149	G	A	upstream_gene_variant	exon-NM_001180099.1-1	GENE_exon-NM_001180099.1-1	c.-4711C>T		1	1	1	1	1	1	1	1	1	1	1	1	1	1	1	1	1	1	1	1	1	1	1	1	1	1	1	1	1	1	1	1	1	1	1	1	1	1	1	1	1
NC_001136.10	386222	GATAATAC	GATAC	upstream_gene_variant	exon-NM_001180099.1-1	GENE_exon-NM_001180099.1-1	c.-4790_-4788delTAT		1	1	1	1	1	1	1	1	1	1	1	1	1	1	1	1	1	1	1	1	1	1	1	1	1	1	1	1	1	1	1	1	1	1	1	1	1	1	1	1	1
NC_001136.10	386380	G	C	upstream_gene_variant	exon-NM_001180099.1-1	GENE_exon-NM_001180099.1-1	c.-4942C>G		1	1	1	1	1	1	1	1	1	1	1	1	1	1	1	1	1	1	1	1	1	1	1	1	1	1	1	1	1	1	1	1	1	1	1	1	1	1	1	1	1
NC_001136.10	386401	GG	GAC	upstream_gene_variant	exon-NM_001180099.1-1	GENE_exon-NM_001180099.1-1	c.-4964delCinsGT		1	1	1	1	1	1	1	1	1	1	1	1	1	1	1	1	1	1	1	1	1	1	1	1	1	1	1	1	1	1	1	1	1	1	1	1	1	1	1	1	1
NC_001136.10	386438	ATGCTAAAG	CTGGTAAGA	upstream_gene_variant	exon-NM_001180099.1-1	GENE_exon-NM_001180099.1-1	c.-5008_-5000delCTTTAGCATinsTCTTACCAG		1	1	1	1	1	1	1	1	1	1	1	1	1	1	1	1	1	1	1	1	1	1	1	1	1	1	1	1	1	1	1	1	1	1	1	1	1	1	1	1	1
NC_001136.10	386469	T	A	upstream_gene_variant	exon-NM_001180098.1-1	GENE_exon-NM_001180098.1-1	c.-2388A>T		1	1	1	1	1	1	1	1	1	1	1	1	1	1	1	1	1	1	1	1	1	1	1	1	1	1	1	1	1	1	1	1	1	1	1	1	1	1	1	1	1
NC_001136.10	386490	A	G	upstream_gene_variant	exon-NM_001180098.1-1	GENE_exon-NM_001180098.1-1	c.-2409T>C		1	1	1	1	1	1	1	1	1	1	1	1	1	1	1	1	1	1	1	1	1	1	1	1	1	1	1	1	1	1	1	1	1	1	1	1	1	1	1	1	1
NC_001136.10	386499	C	T	upstream_gene_variant	exon-NM_001180098.1-1	GENE_exon-NM_001180098.1-1	c.-2418G>A		0.973684	1	1	1	1	1	1	1	1	1	1	1	1	1	0.956522	1	1	1	1	1	1	1	1	0.973684	1	1	1	1	1	1	1	1	1	1	1	1	1	1	1	1	1
NC_001136.10	386506	G	A	upstream_gene_variant	exon-NM_001180098.1-1	GENE_exon-NM_001180098.1-1	c.-2425C>T		1	1	1	1	1	1	1	1	1	1	1	1	1	1	1	1	1	1	1	1	1	1	1	1	1	1	1	1	1	1	1	1	1	1	1	1	1	1	1	1	1
NC_001136.10	386517	T	A	upstream_gene_variant	exon-NM_001180098.1-1	GENE_exon-NM_001180098.1-1	c.-2436A>T		1	1	1	1	1	1	1	1	1	1	1	1	1	1	1	1	1	1	1	1	1	1	1	1	1	1	1	1	1	1	1	1	1	1	1	1	1	1	1	1	1
NC_001136.10	386523	T	C	upstream_gene_variant	exon-NM_001180098.1-1	GENE_exon-NM_001180098.1-1	c.-2442A>G		1	1	1	1	1	1	1	1	1	1	1	1	1	1	1	1	1	1	1	1	1	1	1	1	1	1	1	1	1	1	1	1	1	1	1	1	1	1	1	1	1
NC_001136.10	386534	CC	TT	upstream_gene_variant	exon-NM_001180098.1-1	GENE_exon-NM_001180098.1-1	c.-2454_-2453delGGinsAA		1	1	1	1	1	1	1	1	1	1	1	1	1	1	1	1	1	1	1	1	1	1	1	1	1	1	1	1	1	1	1	1	1	1	1	1	1	1	1	1	1
NC_001136.10	386601	ATCT	AT	upstream_gene_variant	exon-NM_001180098.1-1	GENE_exon-NM_001180098.1-1	c.-2523_-2522delAG		1	1	1	1	1	1	1	1	1	1	1	1	1	1	1	1	1	1	1	1	1	1	1	1	1	1	1	1	1	1	1	1	1	1	1	1	1	1	1	1	1
NC_001136.10	386613	C	T	upstream_gene_variant	exon-NM_001180098.1-1	GENE_exon-NM_001180098.1-1	c.-2532G>A		1	1	1	1	1	1	1	1	1	1	1	1	1	1	1	1	1	1	1	1	1	1	1	1	1	1	1	1	1	1	1	1	1	1	1	1	1	1	1	1	1
NC_001136.10	386635	G	C	upstream_gene_variant	exon-NM_001180098.1-1	GENE_exon-NM_001180098.1-1	c.-2554C>G		1	1	1	1	1	1	1	1	1	1	1	1	1	1	1	1	1	1	1	1	1	1	1	1	1	1	1	1	1	1	1	1	1	1	1	1	1	1	1	1	1
NC_001136.10	386657	G	A	upstream_gene_variant	exon-NM_001180098.1-1	GENE_exon-NM_001180098.1-1	c.-2576C>T		1	1	1	1	1	1	1	1	1	1	1	1	1	1	1	1	1	1	1	1	1	1	1	1	1	1	1	1	1	1	1	1	1	1	1	1	1	1	1	1	1
NC_001136.10	386702	G	C	upstream_gene_variant	exon-NM_001180098.1-1	GENE_exon-NM_001180098.1-1	c.-2621C>G		1	0.965517	1	1	1	1	1	1	1	1	1	1	1	1	1	1	1	1	1	1	1	1	1	1	1	1	1	1	1	1	1	1	1	1	1	1	1	1	1	1	1
NC_001136.10	386719	A	T	upstream_gene_variant	exon-NM_001180098.1-1	GENE_exon-NM_001180098.1-1	c.-2638T>A		1	0.962963	1	1	1	1	1	1	1	1	1	1	1	1	1	1	1	1	1	1	1	1	1	1	1	1	1	1	0.970588	1	1	1	1	1	1	1	1	1	1	1	1
NC_001136.10	386891	A	G	upstream_gene_variant	exon-NM_001180098.1-1	GENE_exon-NM_001180098.1-1	c.-2810T>C		1	1	1	1	1	1	1	1	1	1	1	1	1	1	1	1	1	1	1	1	1	1	1	1	1	1	1	1	1	1	1	1	1	1	1	1	1	1	1	1	1
NC_001136.10	386911	G	T	upstream_gene_variant	exon-NM_001180098.1-1	GENE_exon-NM_001180098.1-1	c.-2830C>A		1	1	0.948718	1	1	1	1	1	1	1	1	1	1	1	1	1	1	1	1	1	1	1	1	1	1	1	1	1	1	1	1	1	1	1	1	1	1	0.969697	1	1	1
NC_001136.10	386946	TT	AA	upstream_gene_variant	exon-NM_001180098.1-1	GENE_exon-NM_001180098.1-1	c.-2866_-2865delAAinsTT		1	1	1	1	0.973684	1	1	1	1	1	1	1	1	1	1	1	1	1	1	1	1	1	1	1	1	1	0.971429	1	1	1	1	1	1	1	1	1	1	1	1	1	1
NC_001136.10	386975	C	G	upstream_gene_variant	exon-NM_001180098.1-1	GENE_exon-NM_001180098.1-1	c.-2894G>C		0.972222	1	1	1	1	1	1	1	1	1	1	1	1	1	1	1	1	1	1	1	1	1	1	1	1	1	1	1	1	1	1	1	1	1	1	1	1	1	1	1	1
NC_001136.10	387000	G	A	upstream_gene_variant	exon-NM_001180098.1-1	GENE_exon-NM_001180098.1-1	c.-2919C>T		1	1	1	1	1	1	1	1	1	1	1	1	1	1	1	1	1	1	1	1	1	1	1	1	1	1	1	1	1	1	1	1	1	1	1	1	1	1	1	1	1
NC_001136.10	387021	T	C	upstream_gene_variant	exon-NM_001180098.1-1	GENE_exon-NM_001180098.1-1	c.-2940A>G		1	1	1	1	1	1	1	1	1	1	1	1	1	1	1	1	1	1	1	1	1	1	1	1	1	1	1	1	1	1	1	1	1	1	1	1	1	1	1	1	1
NC_001136.10	387026	C	A	upstream_gene_variant	exon-NM_001180098.1-1	GENE_exon-NM_001180098.1-1	c.-2945G>T		1	1	1	1	1	1	1	1	1	1	1	1	1	1	1	1	1	1	1	1	1	1	1	1	1	1	1	1	1	1	1	1	1	1	1	1	1	1	1	1	1
NC_001136.10	387041	G	A	upstream_gene_variant	exon-NM_001180098.1-1	GENE_exon-NM_001180098.1-1	c.-2960C>T		1	1	1	1	0.97619	1	1	1	1	1	1	1	1	1	1	1	1	1	1	1	1	1	1	1	1	1	1	1	1	1	1	1	1	1	1	1	1	1	1	1	1
NC_001136.10	387066	T	C	upstream_gene_variant	exon-NM_001180098.1-1	GENE_exon-NM_001180098.1-1	c.-2985A>G		1	1	1	1	1	1	1	1	1	1	1	1	1	1	1	1	1	1	1	1	1	1	1	1	1	1	1	1	1	1	1	1	1	1	1	1	1	1	1	1	1
NC_001136.10	387130	GTTTTTAC	GTTTTAC	upstream_gene_variant	exon-NM_001180098.1-1	GENE_exon-NM_001180098.1-1	c.-3054delA		1	1	1	1	1	1	1	1	1	1	1	1	1	1	1	1	1	1	1	1	1	1	1	1	1	1	1	1	1	1	1	1	1	1	1	1	1	1	1	1	1
NC_001136.10	387149	T	C	upstream_gene_variant	exon-NM_001180098.1-1	GENE_exon-NM_001180098.1-1	c.-3068A>G		1	1	1	1	1	1	1	1	1	1	1	1	1	1	1	1	1	1	1	1	1	1	1	1	1	1	1	1	1	1	1	1	1	1	1	1	1	1	1	1	1
NC_001136.10	387157	A	G	upstream_gene_variant	exon-NM_001180098.1-1	GENE_exon-NM_001180098.1-1	c.-3076T>C		1	1	1	1	1	1	1	1	1	1	1	1	1	1	1	1	1	1	1	1	1	1	1	1	1	1	1	1	0.972222	1	1	1	1	1	1	1	1	1	1	1	1
NC_001136.10	387304	A	T	upstream_gene_variant	exon-NM_001180098.1-1	GENE_exon-NM_001180098.1-1	c.-3223T>A		1	1	1	1	1	1	0.966667	1	0.962963	1	1	1	1	1	1	1	1	1	1	1	1	1	1	1	1	1	1	0.96	1	1	1	1	1	1	1	1	1	1	1	1	1
NC_001136.10	387371	C	T	upstream_gene_variant	exon-NM_001180098.1-1	GENE_exon-NM_001180098.1-1	c.-3290G>A		1	1	1	1	1	1	1	1	1	1	1	1	1	1	1	1	1	1	1	1	1	1	1	1	1	1	1	1	1	1	1	1	1	1	1	1	1	1	1	1	1
NC_001136.10	387397	AATTAAGATTAAGA	AATTAAGA	upstream_gene_variant	exon-NM_001180098.1-1	GENE_exon-NM_001180098.1-1	c.-3329_-3324delTCTTAA		1	1	1	1	1	1	1	1	1	1	1	1	1	1	1	1	1	1	1	1	1	1	1	1	1	1	1	1	1	1	1	1	1	1	1	1	1	1	1	1	1
NC_001136.10	387713	T	C	missense_variant	exon-NM_001180095.1-1	GENE_exon-NM_001180095.1-1	c.1189A>G	p.Ser397Gly	1	1	1	1	1	1	1	1	1	1	1	1	1	1	1	1	1	1	1	1	1	1	1	1	1	1	1	1	1	1	1	1	1	1	1	1	1	1	1	1	1
NC_001136.10	387772	A	G	missense_variant	exon-NM_001180095.1-1	GENE_exon-NM_001180095.1-1	c.1130T>C	p.Ile377Thr	1	1	1	1	1	1	1	1	0.954545	1	1	1	1	1	1	1	1	1	1	1	1	1	1	1	1	1	1	1	1	1	1	1	1	1	1	1	1	1	1	1	1
NC_001136.10	387828	G	A	synonymous_variant	exon-NM_001180095.1-1	GENE_exon-NM_001180095.1-1	c.1074C>T	p.Ser358Ser	1	1	1	1	1	1	1	1	1	1	1	1	1	1	1	1	1	1	1	1	1	1	1	1	1	1	1	1	1	1	1	1	1	1	0.966667	1	1	1	1	1	1
NC_001136.10	388049	C	G	missense_variant	exon-NM_001180095.1-1	GENE_exon-NM_001180095.1-1	c.853G>C	p.Val285Leu	1	1	1	1	1	1	1	1	1	1	1	1	1	1	1	1	1	1	1	1	1	1	1	1	1	1	1	1	1	1	1	1	1	1	1	1	1	1	1	1	1
NC_001136.10	388221	G	T	synonymous_variant	exon-NM_001180095.1-1	GENE_exon-NM_001180095.1-1	c.681C>A	p.Leu227Leu	1	1	1	1	1	1	1	1	1	1	0.964286	1	1	0.944444	1	1	1	1	1	1	1	1	1	1	0.97561	1	1	1	1	1	1	1	1	0.966667	1	1	1	1	1	0.970588	1
NC_001136.10	388305	A	G	synonymous_variant	exon-NM_001180095.1-1	GENE_exon-NM_001180095.1-1	c.597T>C	p.Val199Val	1	1	1	1	1	1	1	1	1	1	1	1	1	1	1	1	1	1	1	1	1	1	1	1	1	1	1	1	1	1	1	1	1	1	1	1	1	1	1	1	1
NC_001136.10	388338	G	T	synonymous_variant	exon-NM_001180095.1-1	GENE_exon-NM_001180095.1-1	c.564C>A	p.Ile188Ile	1	1	1	1	1	1	1	1	1	1	1	1	1	1	1	1	1	1	1	1	1	1	1	1	1	1	1	1	1	1	1	1	1	1	1	1	1	1	1	1	1
NC_001136.10	388426	G	C	missense_variant	exon-NM_001180095.1-1	GENE_exon-NM_001180095.1-1	c.476C>G	p.Thr159Ser	1	1	0.971429	1	1	1	1	1	1	1	1	1	1	1	1	1	1	1	1	1	1	1	1	1	1	1	1	1	1	1	1	1	1	1	1	1	1	1	1	1	1
NC_001136.10	388449	C	T	synonymous_variant	exon-NM_001180095.1-1	GENE_exon-NM_001180095.1-1	c.453G>A	p.Gly151Gly	1	1	1	1	1	1	1	1	1	1	1	1	1	1	1	1	1	1	1	1	1	1	1	1	1	1	1	1	1	1	1	1	1	1	1	1	1	1	1	1	1
NC_001136.10	388587	T	C	synonymous_variant	exon-NM_001180095.1-1	GENE_exon-NM_001180095.1-1	c.315A>G	p.Leu105Leu	1	1	1	1	1	1	1	1	1	1	1	1	1	1	1	1	1	1	1	1	1	1	1	1	1	1	1	1	1	1	1	1	1	1	1	1	1	1	1	1	1
NC_001136.10	388815	A	G	synonymous_variant	exon-NM_001180095.1-1	GENE_exon-NM_001180095.1-1	c.87T>C	p.Gly29Gly	1	1	1	1	1	1	1	1	1	1	1	1	1	1	1	1	1	1	1	1	1	1	1	1	1	1	1	1	1	1	1	1	1	1	1	1	1	1	1	1	1
NC_001136.10	388871	A	G	missense_variant	exon-NM_001180095.1-1	GENE_exon-NM_001180095.1-1	c.31T>C	p.Phe11Leu	1	1	1	1	1	1	1	1	1	1	1	1	1	1	1	1	1	1	1	1	1	1	1	1	1	1	1	1	1	1	1	1	1	1	1	1	1	1	1	1	1
NC_001136.10	388942	A	T	upstream_gene_variant	exon-NM_001180098.1-1	GENE_exon-NM_001180098.1-1	c.-4861T>A		1	1	1	1	1	1	1	1	0.976744	1	1	1	1	1	1	1	1	1	1	1	1	1	1	1	1	1	1	1	1	1	1	1	1	1	1	1	0.967742	1	1	0.972973	1
NC_001136.10	389012	A	T	upstream_gene_variant	exon-NM_001180098.1-1	GENE_exon-NM_001180098.1-1	c.-4931T>A		1	1	1	1	1	1	1	1	1	1	1	1	1	1	1	1	1	1	1	1	1	1	1	1	1	1	1	1	1	1	1	1	1	1	1	1	1	1	1	1	1
NC_001136.10	389045	G	A	upstream_gene_variant	exon-NM_001180098.1-1	GENE_exon-NM_001180098.1-1	c.-4964C>T		1	1	1	1	1	1	1	1	1	1	1	1	1	1	1	1	1	1	1	1	1	1	1	1	1	1	1	1	1	1	1	1	1	1	1	1	1	1	1	1	1
NC_001136.10	389375	T	G	missense_variant	exon-NM_001180094.1-1	GENE_exon-NM_001180094.1-1	c.2683A>C	p.Ile895Leu	1	1	1	1	1	1	1	1	1	1	1	1	1	1	1	1	1	1	1	1	1	1	1	1	1	1	1	1	1	1	1	1	1	1	1	1	1	0.976744	1	1	1
NC_001136.10	390027	C	A	synonymous_variant	exon-NM_001180094.1-1	GENE_exon-NM_001180094.1-1	c.2031G>T	p.Leu677Leu	1	1	1	1	1	1	1	1	1	1	1	1	1	1	1	1	1	1	1	1	1	1	1	1	1	1	1	1	1	1	1	1	1	1	1	1	1	1	1	1	1
NC_001136.10	390097	G	A	missense_variant	exon-NM_001180094.1-1	GENE_exon-NM_001180094.1-1	c.1961C>T	p.Thr654Ile	1	1	1	1	1	1	1	1	1	1	1	1	1	1	1	1	1	1	1	1	1	1	1	1	1	1	1	1	1	1	1	1	1	1	1	1	1	1	1	1	1
NC_001136.10	390111	T	C	missense_variant	exon-NM_001180094.1-1	GENE_exon-NM_001180094.1-1	c.1947A>G	p.Ile649Met	1	1	1	1	1	1	1	1	1	1	1	1	1	1	1	1	1	1	1	1	1	1	1	1	1	1	1	1	1	1	1	1	1	1	1	1	1	1	1	1	1
NC_001136.10	390120	A	T	missense_variant	exon-NM_001180094.1-1	GENE_exon-NM_001180094.1-1	c.1938T>A	p.Asn646Lys	1	1	1	1	1	1	1	1	1	1	1	1	1	1	1	1	1	1	1	1	1	1	1	1	1	1	1	1	1	1	1	1	1	1	1	1	1	1	1	1	1
NC_001136.10	390684	A	T	synonymous_variant	exon-NM_001180094.1-1	GENE_exon-NM_001180094.1-1	c.1374T>A	p.Ser458Ser	1	1	0.95	1	1	0.962963	1	1	1	1	1	1	1	1	1	1	1	1	1	1	1	1	1	1	1	1	1	1	1	1	1	1	1	1	1	1	1	1	1	1	1
NC_001136.10	390744	A	G	synonymous_variant	exon-NM_001180094.1-1	GENE_exon-NM_001180094.1-1	c.1314T>C	p.Ser438Ser	1	1	1	1	1	1	1	1	1	1	1	1	1	1	1	1	1	1	1	1	1	1	1	1	1	1	1	1	1	1	1	1	1	1	1	1	1	1	1	1	1
NC_001136.10	390756	T	A	missense_variant	exon-NM_001180094.1-1	GENE_exon-NM_001180094.1-1	c.1302A>T	p.Lys434Asn	1	1	1	1	0.944444	1	1	1	1	1	1	1	0.97619	1	1	0.961538	1	1	1	1	1	1	1	1	1	1	1	1	1	1	1	1	1	0.971429	1	1	1	1	1	1	1
NC_001136.10	391193	T	C	missense_variant	exon-NM_001180094.1-1	GENE_exon-NM_001180094.1-1	c.865A>G	p.Asn289Asp	1	1	1	1	1	1	1	1	1	1	1	1	1	1	1	1	1	1	1	1	1	1	1	1	1	1	1	1	1	1	1	1	1	1	1	1	1	1	1	1	1
NC_001136.10	391561	C	T	missense_variant	exon-NM_001180094.1-1	GENE_exon-NM_001180094.1-1	c.497G>A	p.Arg166Lys	1	1	1	1	1	1	1	1	1	1	1	1	1	1	1	1	1	1	1	1	1	1	1	1	1	1	1	1	1	1	1	1	1	1	1	1	1	1	1	1	1
NC_001136.10	391712	T	C	missense_variant	exon-NM_001180094.1-1	GENE_exon-NM_001180094.1-1	c.346A>G	p.Asn116Asp	1	1	1	1	1	1	1	1	1	1	1	1	1	1	1	1	1	1	1	1	1	1	1	1	1	1	1	1	1	1	1	1	1	1	1	1	1	1	1	1	1
NC_001136.10	392799	C	T	missense_variant	exon-NM_001180092.1-1	GENE_exon-NM_001180092.1-1	c.1114G>A	p.Asp372Asn	1	1	1	1	1	1	1	1	1	1	1	1	1	1	1	1	1	1	1	1	1	1	1	1	1	1	1	1	1	1	1	1	1	1	1	1	1	1	1	1	1
NC_001136.10	395767	A	T	synonymous_variant	exon-NM_001180090.2-1	GENE_exon-NM_001180090.2-1	c.1551A>T	p.Val517Val	1	1	0.967742	1	1	1	1	1	1	1	1	0.941176	1	1	0.97561	0.958333	1	1	1	1	1	1	1	0.967742	0.958333	1	1	1	1	1	1	1	1	0.970588	1	1	1	1	0.965517	1	1
NC_001136.10	396458	A	G	missense_variant	exon-NM_001180090.2-1	GENE_exon-NM_001180090.2-1	c.2242A>G	p.Thr748Ala	1	1	1	1	1	1	1	1	1	1	1	1	1	1	1	1	1	1	1	1	1	1	1	1	1	1	1	1	1	1	1	1	1	1	1	1	1	1	1	1	1
NC_001136.10	396610	C	A	missense_variant	exon-NM_001180090.2-1	GENE_exon-NM_001180090.2-1	c.2394C>A	p.Asp798Glu	1	1	1	1	1	1	1	1	1	1	1	1	1	1	1	0.971429	0.980392	1	1	1	1	1	1	1	1	1	1	1	0.97561	0.979592	1	1	1	1	1	1	1	1	1	1	1
NC_001136.10	396700	A	G	synonymous_variant	exon-NM_001180090.2-1	GENE_exon-NM_001180090.2-1	c.2484A>G	p.Gln828Gln	1	1	1	1	1	1	1	1	1	1	1	1	1	1	1	1	1	1	1	1	1	1	1	1	1	1	1	1	1	1	1	1	1	1	1	1	1	1	1	1	1
NC_001136.10	397411	A	G	upstream_gene_variant	exon-NM_001180092.1-1	GENE_exon-NM_001180092.1-1	c.-3499T>C		1	1	1	1	1	1	1	1	1	1	1	1	1	1	1	1	1	1	1	1	1	1	1	1	1	1	1	1	1	1	1	1	1	1	1	1	1	1	1	1	1
NC_001136.10	398408	C	G	missense_variant	exon-NM_001180089.1-1	GENE_exon-NM_001180089.1-1	c.872C>G	p.Thr291Arg	1	1	1	1	1	1	1	1	1	1	1	1	1	1	1	1	1	1	1	1	1	1	1	0.972973	1	1	1	1	1	1	1	1	1	1	1	1	1	1	1	1	1
NC_001136.10	398523	T	G	missense_variant	exon-NM_001180089.1-1	GENE_exon-NM_001180089.1-1	c.987T>G	p.Asn329Lys	1	1	1	1	0.978261	1	1	1	1	1	1	1	0.971429	1	1	1	1	1	1	1	1	1	1	1	1	1	1	1	1	1	1	1	1	1	1	1	1	1	1	1	1
NC_001136.10	398799	T	C	synonymous_variant	exon-NM_001180089.1-1	GENE_exon-NM_001180089.1-1	c.1263T>C	p.Tyr421Tyr	1	1	1	1	1	1	1	1	1	1	1	1	1	1	1	1	1	1	1	1	1	1	1	1	1	1	1	1	1	1	1	1	1	1	1	1	1	1	1	1	1
NC_001136.10	399193	A	G	upstream_gene_variant	ARP2	gene-YDL029W	c.-146A>G		1	1	1	1	1	1	1	1	1	1	1	1	1	1	1	1	1	1	1	1	1	1	1	1	1	1	1	1	1	1	1	1	1	1	1	1	1	1	1	1	1
NC_001136.10	399202	C	T	upstream_gene_variant	ARP2	gene-YDL029W	c.-137C>T		1	1	1	1	1	1	1	1	1	1	1	1	1	1	1	1	1	1	1	1	1	1	1	1	1	1	1	1	1	1	1	1	1	1	1	1	1	1	1	1	1
NC_001136.10	399570	A	G	synonymous_variant	exon-NM_001180088.1-1	GENE_exon-NM_001180088.1-1	c.108A>G	p.Arg36Arg	1	1	1	1	1	1	1	1	1	1	1	1	1	1	1	1	1	1	1	1	1	1	1	1	1	1	1	1	1	1	1	1	1	1	1	1	1	1	1	1	1
NC_001136.10	400197	A	G	synonymous_variant	exon-NM_001180088.1-1	GENE_exon-NM_001180088.1-1	c.735A>G	p.Leu245Leu	1	1	1	1	1	1	1	1	1	1	1	1	1	1	1	1	1	1	1	1	1	1	1	1	1	1	1	1	1	1	1	1	1	1	1	1	1	1	1	1	1
NC_001136.10	400242	A	T	synonymous_variant	exon-NM_001180088.1-1	GENE_exon-NM_001180088.1-1	c.780A>T	p.Ala260Ala	1	1	1	1	1	1	1	1	1	1	1	1	1	1	1	1	1	1	1	1	1	1	1	1	1	0.961538	0.970588	1	1	1	0.969697	1	1	0.969697	1	1	1	1	1	1	1
NC_001136.10	400290	C	T	synonymous_variant	exon-NM_001180088.1-1	GENE_exon-NM_001180088.1-1	c.828C>T	p.Gly276Gly	1	1	1	1	1	1	1	1	1	1	1	1	1	1	1	1	1	1	1	1	1	1	1	1	1	1	1	1	1	1	1	1	1	1	1	1	1	1	1	1	1
NC_001136.10	400395	G	A	synonymous_variant	exon-NM_001180088.1-1	GENE_exon-NM_001180088.1-1	c.933G>A	p.Gly311Gly	1	1	1	1	1	1	1	1	1	1	1	1	1	1	1	1	1	1	1	1	1	1	1	1	1	1	1	1	1	1	1	1	1	1	1	1	1	1	1	1	1
NC_001136.10	400404	G	C	synonymous_variant	exon-NM_001180088.1-1	GENE_exon-NM_001180088.1-1	c.942G>C	p.Ser314Ser	1	1	1	1	1	1	1	1	1	1	1	1	1	1	1	1	1	1	1	0.966667	1	1	1	1	1	1	1	1	1	1	0.965517	1	1	1	1	1	1	1	1	1	1
NC_001136.10	400491	T	C	synonymous_variant	exon-NM_001180088.1-1	GENE_exon-NM_001180088.1-1	c.1029T>C	p.Ile343Ile	1	1	1	1	1	1	1	1	1	1	1	1	1	1	1	1	1	1	1	1	1	1	1	1	1	1	1	1	1	1	1	1	1	1	1	1	1	1	1	1	1
NC_001136.10	400709	T	A	upstream_gene_variant	MPS1	gene-YDL028C	c.-287T>A		1	1	1	1	1	1	1	1	1	1	1	1	1	0.96	1	1	1	1	1	1	1	1	1	1	1	1	1	1	1	1	1	1	1	1	1	1	1	1	1	1	1
NC_001136.10	401117	A	G	synonymous_variant	exon-NM_001180087.2-1	GENE_exon-NM_001180087.2-1	c.2175T>C	p.Ile725Ile	1	1	1	1	1	0.973684	1	1	1	1	0.962963	1	1	1	1	1	1	1	1	1	1	1	0.952381	1	1	1	1	1	1	1	1	1	0.954545	1	1	1	1	1	1	1	1
NC_001136.10	401696	G	A	synonymous_variant	exon-NM_001180087.2-1	GENE_exon-NM_001180087.2-1	c.1596C>T	p.Gly532Gly	1	1	1	1	1	1	1	1	1	1	1	1	1	1	1	1	1	1	1	1	1	1	1	1	1	1	1	1	1	1	1	1	1	1	1	1	1	1	1	1	1
NC_001136.10	401726	A	G	synonymous_variant	exon-NM_001180087.2-1	GENE_exon-NM_001180087.2-1	c.1566T>C	p.Asp522Asp	1	1	1	1	1	1	1	1	1	1	1	1	1	1	1	1	1	1	1	1	1	1	1	1	1	1	1	1	1	1	1	1	1	1	1	1	1	1	1	1	1
NC_001136.10	402050	T	C	synonymous_variant	exon-NM_001180087.2-1	GENE_exon-NM_001180087.2-1	c.1242A>G	p.Lys414Lys	1	1	1	1	1	1	1	1	1	1	1	1	1	1	1	1	1	1	1	1	1	1	1	1	1	1	1	1	1	1	1	1	1	1	1	1	1	1	1	1	1
NC_001136.10	402368	TCCA	TCCG	synonymous_variant	exon-NM_001180087.2-1	GENE_exon-NM_001180087.2-1	c.921T>C	p.Thr307Thr	1	1	1	1	1	1	1	1	1	1	1	1	1	1	1	1	1	1	1	1	1	1	1	1	1	1	1	1	1	1	1	1	1	1	1	1	1	1	1	1	1
NC_001136.10	402402	T	G	missense_variant	exon-NM_001180087.2-1	GENE_exon-NM_001180087.2-1	c.890A>C	p.Asn297Thr	1	1	1	1	1	1	1	1	1	1	1	0.952381	1	1	0.973684	1	1	1	1	1	1	1	1	1	1	1	1	1	1	1	1	1	1	1	1	1	1	1	1	1	1
NC_001136.10	402856	C	A	missense_variant	exon-NM_001180087.2-1	GENE_exon-NM_001180087.2-1	c.436G>T	p.Ala146Ser	1	1	1	0.928571	1	1	1	1	1	1	1	1	1	1	1	1	1	1	1	1	1	1	1	1	1	1	1	1	1	1	1	1	1	1	1	1	1	1	1	0.973684	1
NC_001136.10	403331	A	G	upstream_gene_variant	exon-NM_001180087.2-1	GENE_exon-NM_001180087.2-1	c.-40T>C		1	1	1	1	1	1	1	1	1	1	1	1	1	1	1	1	1	1	1	1	1	1	1	1	1	1	1	1	1	1	1	1	1	1	1	1	1	1	1	1	1
NC_001136.10	403346	AA	GG	upstream_gene_variant	exon-NM_001180087.2-1	GENE_exon-NM_001180087.2-1	c.-56_-55delTTinsCC		1	1	1	1	1	1	1	1	1	1	1	1	1	1	1	1	1	1	1	1	1	1	1	1	1	1	1	1	1	1	1	1	1	1	1	1	1	1	1	1	1
NC_001136.10	403449	T	C	upstream_gene_variant	exon-NM_001180087.2-1	GENE_exon-NM_001180087.2-1	c.-158A>G		1	1	1	1	1	1	1	1	1	1	1	1	1	1	1	1	1	1	1	1	1	1	1	1	1	1	1	1	1	1	1	1	1	1	1	1	1	1	1	1	1
NC_001136.10	403476	A	G	upstream_gene_variant	exon-NM_001180087.2-1	GENE_exon-NM_001180087.2-1	c.-185T>C		1	1	1	1	1	1	1	1	1	1	1	1	1	1	1	1	1	1	1	1	1	1	1	1	1	1	1	1	1	1	1	1	1	1	1	1	1	1	1	1	1
NC_001136.10	403543	TG	AA	upstream_gene_variant	exon-NM_001180087.2-1	GENE_exon-NM_001180087.2-1	c.-253_-252delCAinsTT		1	1	1	1	1	1	1	1	1	1	1	1	1	1	1	1	1	1	1	1	1	1	1	1	1	1	1	1	1	1	1	1	1	1	1	1	1	1	1	1	1
NC_001136.10	403580	A	G	upstream_gene_variant	exon-NM_001180087.2-1	GENE_exon-NM_001180087.2-1	c.-289T>C		1	1	1	1	1	1	1	1	1	1	1	1	1	1	1	1	1	1	1	1	1	1	1	1	1	1	1	1	1	1	1	1	1	1	1	1	1	1	1	1	1
NC_001136.10	403679	A	G	upstream_gene_variant	exon-NM_001180087.2-1	GENE_exon-NM_001180087.2-1	c.-388T>C		1	1	1	1	1	1	1	1	1	1	1	1	1	1	1	1	1	1	1	1	1	1	1	1	1	1	1	1	1	1	1	1	1	1	1	1	1	1	1	1	1
NC_001136.10	403830	A	G	synonymous_variant	exon-NM_001180086.1-1	GENE_exon-NM_001180086.1-1	c.1128T>C	p.Ile376Ile	1	1	1	1	1	1	1	1	1	1	1	1	1	1	1	1	1	1	1	0.966667	1	1	1	1	1	1	1	1	1	1	1	1	1	1	1	1	1	1	1	1	1
NC_001136.10	404304	C	T	synonymous_variant	exon-NM_001180086.1-1	GENE_exon-NM_001180086.1-1	c.654G>A	p.Arg218Arg	1	1	1	1	1	1	1	1	1	1	1	1	1	1	1	1	1	1	1	1	1	1	1	1	1	1	1	1	1	1	1	1	1	1	1	1	1	1	1	1	1
NC_001136.10	404459	A	T	missense_variant	exon-NM_001180086.1-1	GENE_exon-NM_001180086.1-1	c.499T>A	p.Phe167Ile	1	1	1	1	1	1	1	1	1	1	1	1	1	1	1	1	1	1	1	1	1	1	1	1	1	1	1	1	1	1	1	0.96875	1	1	1	1	1	1	1	0.967742	1
NC_001136.10	404690	A	G	missense_variant	exon-NM_001180086.1-1	GENE_exon-NM_001180086.1-1	c.268T>C	p.Ser90Pro	1	1	1	1	1	1	1	1	1	1	1	1	1	1	1	1	1	1	1	1	1	1	1	1	1	1	1	1	1	1	1	1	1	1	1	1	1	1	1	1	1
NC_001136.10	404702	T	C	missense_variant	exon-NM_001180086.1-1	GENE_exon-NM_001180086.1-1	c.256A>G	p.Lys86Glu	1	1	1	1	1	1	1	1	1	1	1	1	1	1	1	1	1	1	1	1	1	1	1	1	1	0.958333	1	1	1	1	1	1	1	1	1	1	1	1	1	1	1
NC_001136.10	404730	A	C	synonymous_variant	exon-NM_001180086.1-1	GENE_exon-NM_001180086.1-1	c.228T>G	p.Ser76Ser	1	1	1	1	1	1	0.974359	1	1	1	1	1	1	1	1	1	1	1	1	1	1	1	1	1	1	1	1	1	1	1	1	1	1	1	1	1	1	1	1	1	1
NC_001136.10	404818	G	A	missense_variant	exon-NM_001180086.1-1	GENE_exon-NM_001180086.1-1	c.140C>T	p.Ser47Leu	1	1	1	1	1	1	1	1	1	1	1	1	1	1	1	1	1	1	1	1	1	1	1	1	1	1	1	1	1	1	1	1	1	1	1	1	1	1	1	1	1
NC_001136.10	404941	A	G	missense_variant	exon-NM_001180086.1-1	GENE_exon-NM_001180086.1-1	c.17T>C	p.Val6Ala	1	1	1	1	1	1	1	1	1	1	1	1	1	1	1	1	1	1	1	1	1	1	1	1	1	1	1	1	1	1	1	1	1	1	1	1	1	1	1	1	1
NC_001136.10	404996	T	C	upstream_gene_variant	exon-NM_001180087.2-1	GENE_exon-NM_001180087.2-1	c.-1705A>G		1	1	1	1	1	1	1	1	1	1	1	1	1	1	1	1	1	1	1	1	1	1	1	1	1	1	1	1	1	1	1	1	1	1	1	1	1	1	1	1	1
NC_001136.10	405116	C	A	upstream_gene_variant	exon-NM_001180087.2-1	GENE_exon-NM_001180087.2-1	c.-1825G>T		1	1	1	1	1	1	1	1	1	1	1	0.944444	1	1	1	1	1	1	1	1	1	1	1	1	1	1	1	1	1	1	1	1	1	1	1	1	1	1	1	1	1
NC_001136.10	405143	A	G	upstream_gene_variant	exon-NM_001180087.2-1	GENE_exon-NM_001180087.2-1	c.-1852T>C		1	1	1	1	1	1	1	1	1	1	1	1	1	1	1	1	1	1	1	1	1	1	1	1	1	1	1	1	1	1	1	1	1	1	1	1	1	1	1	1	1
NC_001136.10	405202	GTTTTTTTTTTCCAG	GTTTTTTTTTCCAG	upstream_gene_variant	exon-NM_001180087.2-1	GENE_exon-NM_001180087.2-1	c.-1921delA		1	1	1	1	0.969697	1	0.958333	1	0.952381	1	1	1	1	0.958333	1	0.962963	0.971429	0.842105	0.9	0.888889	1	1	1	1	1	1	0.96	1	1	1	1	1	1	1	1	0.947368	1	1	1	1	1
NC_001136.10	405482	A	G	synonymous_variant	exon-NM_001180084.1-1	GENE_exon-NM_001180084.1-1	c.1725T>C	p.Leu575Leu	1	1	1	1	1	1	1	1	1	1	1	1	1	1	1	1	1	1	1	1	1	1	1	1	1	1	1	1	1	1	1	1	1	1	1	1	1	1	1	1	1
NC_001136.10	405794	ACCC	GCCT	synonymous_variant	exon-NM_001180084.1-1	GENE_exon-NM_001180084.1-1	c.1410_1413delGGGTinsAGGC	p.472	1	1	1	1	1	1	1	1	1	1	1	1	1	1	1	1	1	1	1	1	1	1	1	1	1	1	1	1	1	1	1	1	1	1	1	1	1	1	1	1	1
NC_001136.10	405938	A	G	synonymous_variant	exon-NM_001180084.1-1	GENE_exon-NM_001180084.1-1	c.1269T>C	p.Ser423Ser	1	1	1	1	1	1	1	1	1	1	1	1	1	1	1	1	1	1	1	1	1	1	1	1	1	1	1	1	1	1	1	1	1	1	1	1	1	1	1	1	1
NC_001136.10	406099	C	T	missense_variant	exon-NM_001180084.1-1	GENE_exon-NM_001180084.1-1	c.1108G>A	p.Val370Ile	1	1	1	1	1	1	1	1	1	1	1	1	1	1	1	1	1	1	1	1	1	1	1	1	1	1	1	1	1	1	1	1	1	1	1	1	1	1	1	1	1
NC_001136.10	406118	C	T	synonymous_variant	exon-NM_001180084.1-1	GENE_exon-NM_001180084.1-1	c.1089G>A	p.Thr363Thr	1	1	1	1	1	1	1	1	1	1	1	0.964286	1	1	1	1	1	1	1	1	1	1	1	1	1	1	1	1	1	1	1	1	1	1	1	1	1	1	1	1	1
NC_001136.10	406151	C	T	synonymous_variant	exon-NM_001180084.1-1	GENE_exon-NM_001180084.1-1	c.1056G>A	p.Lys352Lys	1	1	1	1	1	1	1	1	1	1	1	1	1	1	1	1	1	1	1	1	1	1	1	1	1	1	1	1	1	1	1	1	1	1	1	1	1	1	1	1	1
NC_001136.10	406262	T	C	synonymous_variant	exon-NM_001180084.1-1	GENE_exon-NM_001180084.1-1	c.945A>G	p.Ser315Ser	1	1	1	1	1	1	1	1	1	1	1	1	1	1	1	1	1	1	1	1	1	1	1	1	1	1	1	1	1	1	1	0.96875	1	1	1	1	1	1	1	1	1
NC_001136.10	406301	A	G	synonymous_variant	exon-NM_001180084.1-1	GENE_exon-NM_001180084.1-1	c.906T>C	p.Gly302Gly	1	1	1	1	1	1	1	1	1	1	1	1	1	1	1	1	1	1	1	1	1	1	1	1	1	1	1	1	1	1	1	1	1	1	1	1	1	1	1	1	1
NC_001136.10	406385	C	T	synonymous_variant	exon-NM_001180084.1-1	GENE_exon-NM_001180084.1-1	c.822G>A	p.Leu274Leu	1	1	1	1	1	1	1	1	1	1	1	1	1	1	1	1	1	1	1	1	1	1	1	1	1	1	1	1	1	1	1	1	1	1	1	1	1	1	1	1	1
NC_001136.10	406667	T	C	synonymous_variant	exon-NM_001180084.1-1	GENE_exon-NM_001180084.1-1	c.540A>G	p.Thr180Thr	1	1	1	1	1	1	1	1	1	1	1	1	1	1	1	1	1	1	1	1	1	1	1	1	1	1	1	1	1	1	1	1	1	1	1	1	1	1	1	1	1
NC_001136.10	406814	T	C	synonymous_variant	exon-NM_001180084.1-1	GENE_exon-NM_001180084.1-1	c.393A>G	p.Gly131Gly	1	1	1	1	1	1	1	1	1	1	1	1	1	1	1	1	1	1	1	1	1	1	1	1	1	1	1	1	1	1	1	1	1	1	1	1	0.962963	1	1	1	1
NC_001136.10	406901	A	T	synonymous_variant	exon-NM_001180084.1-1	GENE_exon-NM_001180084.1-1	c.306T>A	p.Gly102Gly	1	1	1	1	0.970588	1	1	1	1	1	1	1	1	1	1	1	1	1	1	1	1	1	1	1	1	1	1	1	1	1	0.958333	1	1	1	1	1	1	1	1	0.970588	1
NC_001136.10	407050	A	G	missense_variant	exon-NM_001180084.1-1	GENE_exon-NM_001180084.1-1	c.157T>C	p.Ser53Pro	1	1	1	1	1	1	1	1	1	1	1	1	1	1	1	1	1	1	1	1	1	1	1	1	1	1	1	1	1	1	1	1	1	1	1	1	1	1	1	1	1
NC_001136.10	407223	G	C	upstream_gene_variant	exon-NM_001180087.2-1	GENE_exon-NM_001180087.2-1	c.-3932C>G		1	1	1	1	1	1	1	1	1	1	1	1	1	1	1	1	1	1	1	1	1	0.96875	1	1	1	1	1	1	1	1	1	1	1	1	1	1	1	1	1	1	1
NC_001136.10	407286	C	G	upstream_gene_variant	exon-NM_001180087.2-1	GENE_exon-NM_001180087.2-1	c.-3995G>C		1	0.956522	1	1	1	1	1	1	1	1	1	1	1	1	1	1	1	1	1	1	1	1	1	1	1	1	1	1	1	1	1	1	1	1	1	1	1	1	1	1	1
NC_001136.10	407403	GCCCCAT	GCCAT	upstream_gene_variant	exon-NM_001180087.2-1	GENE_exon-NM_001180087.2-1	c.-4116_-4115delGG		1	1	1	1	1	1	1	1	1	1	1	1	1	1	1	1	1	1	1	1	1	1	1	1	1	1	1	1	1	1	1	1	1	1	1	1	1	1	1	1	1
NC_001136.10	408038	C	T	upstream_gene_variant	exon-NM_001180087.2-1	GENE_exon-NM_001180087.2-1	c.-4747G>A		1	1	1	1	1	1	1	1	1	1	1	1	1	1	1	0.965517	1	1	1	1	1	1	1	1	1	1	0.95	1	1	1	1	1	1	1	1	1	1	1	1	1	1
NC_001136.10	408065	T	C	upstream_gene_variant	exon-NM_001180087.2-1	GENE_exon-NM_001180087.2-1	c.-4774A>G		1	1	0.941176	1	1	1	1	1	1	1	1	1	1	1	1	1	1	1	1	1	0.978261	1	1	1	1	1	0.958333	1	1	1	1	1	1	1	1	1	1	0.975	0.95	0.969697	1
NC_001136.10	408095	T	A	upstream_gene_variant	exon-NM_001180087.2-1	GENE_exon-NM_001180087.2-1	c.-4804A>T		1	1	1	1	1	1	1	1	1	1	1	1	1	1	1	1	1	1	1	1	1	1	1	1	1	1	1	1	1	0.975	1	1	1	1	0.958333	1	1	1	1	1	1
NC_001136.10	408128	TCTC	ACTT	upstream_gene_variant	exon-NM_001180087.2-1	GENE_exon-NM_001180087.2-1	c.-4840_-4837delGAGAinsAAGT		1	1	1	1	1	1	1	1	1	1	1	1	1	1	1	1	1	1	1	1	1	1	1	1	1	1	1	1	1	1	1	1	1	1	1	1	1	1	1	1	1
NC_001136.10	408416	T	A	upstream_gene_variant	exon-NM_001180086.1-1	GENE_exon-NM_001180086.1-1	c.-3459A>T		1	1	1	1	1	1	0.96875	1	1	1	1	1	1	1	1	1	1	1	1	1	1	1	1	1	1	1	0.972973	1	0.977273	1	1	1	1	1	1	1	1	1	1	1	1
NC_001136.10	408706	T	C	synonymous_variant	exon-NM_001180083.1-1	GENE_exon-NM_001180083.1-1	c.1152A>G	p.Thr384Thr	1	1	1	1	1	1	1	1	1	1	1	1	1	1	1	1	1	1	1	1	1	1	1	1	1	1	1	1	1	1	1	1	1	1	1	1	1	1	1	1	1
NC_001136.10	408757	A	G	synonymous_variant	exon-NM_001180083.1-1	GENE_exon-NM_001180083.1-1	c.1101T>C	p.Asp367Asp	1	1	1	1	1	1	1	1	1	1	1	1	1	1	1	1	1	1	1	1	1	1	1	1	1	1	1	1	1	1	1	1	1	1	1	1	1	1	1	1	1
NC_001136.10	408811	AG	TA	missense_variant	exon-NM_001180083.1-1	GENE_exon-NM_001180083.1-1	c.1046_1047delCTinsTA	p.Ala349Val	1	1	1	1	1	1	1	1	1	1	1	1	1	1	1	1	1	1	1	1	1	1	1	1	1	1	1	1	1	1	1	1	1	1	1	1	1	1	1	1	1
NC_001136.10	408877	G	A	synonymous_variant	exon-NM_001180083.1-1	GENE_exon-NM_001180083.1-1	c.981C>T	p.His327His	1	1	1	1	1	1	1	1	1	1	1	1	1	1	1	1	1	1	1	1	1	1	1	1	1	1	1	1	1	1	1	1	1	1	1	1	1	1	1	1	1
NC_001136.10	408894	T	G	missense_variant	exon-NM_001180083.1-1	GENE_exon-NM_001180083.1-1	c.964A>C	p.Ile322Leu	0.95	0.976744	1	1	1	1	1	1	1	1	1	1	1	1	1	1	1	1	1	1	1	1	1	1	1	1	1	1	1	1	1	1	1	1	1	1	1	1	1	0.978723	1
NC_001136.10	410728	C	T	upstream_gene_variant	exon-NM_001180084.1-1	GENE_exon-NM_001180084.1-1	c.-3522G>A		1	1	1	1	1	1	1	1	1	1	1	1	1	1	1	1	1	1	1	1	1	1	1	1	1	1	1	1	1	1	1	1	1	1	1	1	1	1	0.969697	1	1
NC_001136.10	410887	ATTTTTTTTTTTTTTCACCTA	ATTTTTTTTTTTTCACCTA	upstream_gene_variant	exon-NM_001180084.1-1	GENE_exon-NM_001180084.1-1	c.-3695_-3694delAA		1	1	1	1	1	1	1	1	1	1	1	1	1	1	1	1	1	1	1	1	1	0.966667	1	1	1	1	1	1	1	1	1	1	1	1	1	1	1	1	1	1	1
NC_001136.10	411048	C	T	upstream_gene_variant	exon-NM_001180084.1-1	GENE_exon-NM_001180084.1-1	c.-3842G>A		1	1	1	1	1	1	1	1	1	1	1	1	1	1	1	1	1	1	1	1	1	1	1	1	1	1	1	1	1	1	1	1	1	1	1	1	1	1	1	1	1
NC_001136.10	411189	G	C	upstream_gene_variant	exon-NM_001180084.1-1	GENE_exon-NM_001180084.1-1	c.-3983C>G		1	1	1	1	1	1	1	1	1	1	1	1	1	1	1	1	1	1	1	1	1	1	1	1	1	0.956522	1	1	1	1	1	1	1	1	1	1	1	0.972222	1	1	1
NC_001136.10	411335	GAAAACAG	GAAAAACAG	upstream_gene_variant	exon-NM_001180084.1-1	GENE_exon-NM_001180084.1-1	c.-4134_-4133insT		1	1	1	1	1	0.969697	1	1	1	1	1	1	1	1	1	1	1	1	1	1	1	1	1	1	1	1	1	1	1	1	1	1	1	1	1	1	1	1	1	1	1
NC_001136.10	411448	G	T	upstream_gene_variant	exon-NM_001180084.1-1	GENE_exon-NM_001180084.1-1	c.-4242C>A		1	1	1	1	1	1	1	1	1	1	1	1	1	1	1	1	1	1	1	1	1	1	1	1	1	1	1	1	1	1	1	1	1	1	1	1	1	1	1	1	1
NC_001136.10	411501	CAG	CAAG	upstream_gene_variant	exon-NM_001180084.1-1	GENE_exon-NM_001180084.1-1	c.-4297_-4296insT		1	1	1	1	1	1	1	1	1	1	1	1	0.962963	1	1	1	1	1	1	1	1	1	1	1	1	1	1	1	1	1	1	1	1	1	1	1	1	1	1	0.956522	1
NC_001136.10	411544	T	C	upstream_gene_variant	exon-NM_001180084.1-1	GENE_exon-NM_001180084.1-1	c.-4338A>G		1	1	1	1	1	1	1	1	1	1	1	1	1	1	1	1	1	1	1	1	1	1	1	1	1	1	1	1	1	1	1	1	1	1	1	1	1	1	1	1	1
NC_001136.10	411666	T	C	upstream_gene_variant	exon-NM_001180084.1-1	GENE_exon-NM_001180084.1-1	c.-4460A>G		1	1	1	1	1	1	1	1	1	1	1	1	1	1	1	1	1	1	1	1	1	1	1	1	1	1	1	1	1	1	1	1	1	1	1	1	1	0.976744	1	1	1
NC_001136.10	411785	ACCCCCCCCCTCCACAA	ACCCCCCCTCCACAA	upstream_gene_variant	exon-NM_001180084.1-1	GENE_exon-NM_001180084.1-1	c.-4588_-4587delGG		1	1	1	1	1	1	1	1	1	1	1	1	1	1	1	1	1	1	1	1	1	1	1	1	1	1	1	1	1	1	1	1	1	1	1	1	1	1	1	1	1
NC_001136.10	412382	C	T	synonymous_variant	exon-NM_001180081.1-1	GENE_exon-NM_001180081.1-1	c.558C>T	p.Thr186Thr	1	1	1	1	1	0.971429	1	1	1	1	1	1	1	1	1	1	1	1	1	1	1	1	1	1	1	1	1	1	1	1	1	1	1	1	1	1	1	1	1	1	1
NC_001136.10	412388	C	T	synonymous_variant	exon-NM_001180081.1-1	GENE_exon-NM_001180081.1-1	c.564C>T	p.Val188Val	1	1	1	1	1	1	1	1	1	1	1	1	1	1	1	1	1	1	1	1	1	1	1	1	1	1	1	1	1	1	1	1	1	1	1	1	1	1	1	1	1
NC_001136.10	435452	TAAATTT	TAAAATTT	upstream_gene_variant	exon-NM_001180071.1-1	GENE_exon-NM_001180071.1-1	c.-3939_-3938insT		1	1	1	1	1	1	1	1	1	1	1	1	1	1	1	1	1	1	1	1	1	1	1	1	1	1	1	1	1	1	1	1	1	1	1	1	1	1	1	1	1
NC_001136.10	435518	A	T	upstream_gene_variant	exon-NM_001180071.1-1	GENE_exon-NM_001180071.1-1	c.-4001T>A		1	0.96	1	1	1	1	1	1	1	1	1	1	1	1	1	1	1	1	1	1	0.967742	1	1	1	1	1	1	1	1	1	1	1	1	1	1	1	1	1	1	1	1
NC_001136.10	435658	TTTGG	TCTTGG	upstream_gene_variant	exon-NM_001180071.1-1	GENE_exon-NM_001180071.1-1	c.-4142_-4141insG		1	1	1	1	1	1	1	1	1	1	1	1	1	1	1	1	1	1	1	1	1	1	1	1	1	1	1	1	1	1	1	1	1	1	1	1	1	1	1	1	1
NC_001136.10	435680	T	C	upstream_gene_variant	exon-NM_001180071.1-1	GENE_exon-NM_001180071.1-1	c.-4163A>G		1	1	1	1	1	1	1	1	1	1	1	1	1	1	1	1	1	1	1	1	1	1	1	1	1	1	1	1	1	1	1	1	1	1	1	1	1	1	1	1	1
NC_001136.10	435820	A	G	upstream_gene_variant	exon-NM_001180071.1-1	GENE_exon-NM_001180071.1-1	c.-4303T>C		1	1	1	1	1	1	1	1	1	1	1	1	1	1	1	1	1	1	1	1	1	1	1	1	1	1	1	1	1	1	1	1	1	1	1	1	1	1	1	1	1
NC_001136.10	435908	G	A	upstream_gene_variant	exon-NM_001180071.1-1	GENE_exon-NM_001180071.1-1	c.-4391C>T		1	1	1	1	1	1	1	1	1	1	1	1	1	1	1	1	1	1	1	1	1	1	1	1	1	1	1	1	1	1	1	1	1	1	1	1	1	1	1	1	1
NC_001136.10	435928	TGACCGACCG	TGACCG	upstream_gene_variant	exon-NM_001180071.1-1	GENE_exon-NM_001180071.1-1	c.-4420_-4417delCGGT		1	1	1	1	1	1	1	1	1	1	1	1	1	1	1	1	1	1	1	1	1	1	1	1	1	1	1	1	1	1	1	1	1	1	1	1	1	1	1	1	1
NC_001136.10	436011	G	A	upstream_gene_variant	exon-NM_001180071.1-1	GENE_exon-NM_001180071.1-1	c.-4494C>T		1	1	1	1	1	1	1	1	1	1	1	1	1	1	1	1	1	1	1	1	1	1	1	1	1	1	1	1	1	1	1	1	1	1	1	1	1	1	1	1	1
NC_001136.10	436026	T	C	upstream_gene_variant	exon-NM_001180071.1-1	GENE_exon-NM_001180071.1-1	c.-4509A>G		1	1	1	1	1	1	1	1	1	1	1	1	1	1	1	1	1	1	1	1	1	1	1	1	1	1	1	1	1	1	1	1	1	1	1	1	1	1	1	1	1
NC_001136.10	436120	CTTTCCG	CTTCCG	upstream_gene_variant	exon-NM_001180071.1-1	GENE_exon-NM_001180071.1-1	c.-4606delA		1	1	1	1	1	1	1	1	1	1	1	1	1	1	1	1	1	1	1	1	1	1	1	1	1	1	1	1	1	1	1	1	1	1	1	1	1	1	1	1	1
NC_001136.10	436257	G	A	upstream_gene_variant	exon-NM_001180071.1-1	GENE_exon-NM_001180071.1-1	c.-4740C>T		1	1	1	1	1	1	1	1	1	1	1	1	1	1	1	1	1	1	1	1	1	1	1	1	1	1	1	1	1	1	1	1	1	1	1	1	1	1	1	1	1
NC_001136.10	436270	G	C	upstream_gene_variant	exon-NM_001180071.1-1	GENE_exon-NM_001180071.1-1	c.-4753C>G		1	1	1	1	1	1	1	1	1	1	1	1	1	1	1	1	1	1	0.962963	1	1	1	1	1	1	1	1	1	1	1	1	1	1	1	1	1	1	1	1	1	1
NC_001136.10	436303	GGAACG	GG	upstream_gene_variant	exon-NM_001180071.1-1	GENE_exon-NM_001180071.1-1	c.-4791_-4788delCGTT		1	1	1	1	1	1	1	1	1	1	1	1	1	1	1	1	1	1	1	1	1	1	1	1	1	1	1	1	1	1	1	1	1	1	1	1	1	1	1	1	1
NC_001136.10	436314	ACT	AGGCT	upstream_gene_variant	exon-NM_001180071.1-1	GENE_exon-NM_001180071.1-1	c.-4798_-4797insCC		1	1	1	1	1	1	1	1	1	1	1	1	1	1	1	1	1	1	1	1	1	1	1	1	1	1	1	1	1	1	1	1	1	1	1	1	1	1	1	1	1
NC_001136.10	436482	T	A	upstream_gene_variant	exon-NM_001180071.1-1	GENE_exon-NM_001180071.1-1	c.-4965A>T		1	1	0.967742	0.952381	1	1	1	1	1	1	1	1	1	1	1	1	1	1	1	1	1	1	1	1	1	1	1	1	1	1	1	1	1	1	1	1	0.9375	1	1	1	1
NC_001136.10	436543	C	T	upstream_gene_variant	exon-NM_001270742.1-1	GENE_exon-NM_001270742.1-1	c.-3295G>A		1	1	1	1	1	1	1	1	1	1	1	1	1	1	1	1	1	1	1	1	1	1	1	1	1	1	1	1	1	1	1	1	1	1	1	1	1	1	1	1	1
NC_001136.10	436565	T	C	upstream_gene_variant	exon-NM_001270742.1-1	GENE_exon-NM_001270742.1-1	c.-3317A>G		1	1	1	1	1	1	1	1	1	1	1	1	1	1	1	1	1	1	1	1	1	1	1	1	1	1	1	1	1	1	1	1	1	1	1	1	1	1	1	1	1
NC_001136.10	436884	C	T	upstream_gene_variant	exon-NM_001270742.1-1	GENE_exon-NM_001270742.1-1	c.-3636G>A		1	1	1	1	1	1	1	1	1	1	1	1	1	1	1	1	1	1	1	1	1	1	1	1	1	1	1	1	1	1	1	1	1	1	1	1	1	1	1	1	1
NC_001136.10	436994	TT	CT	upstream_gene_variant	exon-NM_001270742.1-1	GENE_exon-NM_001270742.1-1	c.-3746A>G		1	1	1	1	1	1	1	1	1	1	1	1	1	1	1	1	1	1	1	1	1	1	1	1	1	1	1	1	1	1	1	1	1	1	1	1	1	1	1	1	1
NC_001136.10	437035	C	A	upstream_gene_variant	exon-NM_001270742.1-1	GENE_exon-NM_001270742.1-1	c.-3787G>T		1	1	1	1	1	1	1	1	1	1	1	1	1	1	1	1	1	1	1	1	1	1	1	1	1	1	1	1	1	1	1	1	1	1	1	1	1	1	1	1	1
NC_001136.10	437054	G	T	upstream_gene_variant	exon-NM_001270742.1-1	GENE_exon-NM_001270742.1-1	c.-3806C>A		1	1	1	1	1	1	1	1	1	1	1	1	1	1	1	0.954545	1	1	1	1	1	1	1	1	1	1	1	1	1	1	1	1	1	1	1	1	1	0.954545	1	1	1
NC_001136.10	437065	A	T	upstream_gene_variant	exon-NM_001270742.1-1	GENE_exon-NM_001270742.1-1	c.-3817T>A		1	1	1	1	1	1	0.967742	1	1	1	0.96	1	1	1	1	1	1	0.961538	1	0.965517	1	0.916667	0.973684	1	1	1	0.971429	1	0.96875	1	1	1	1	1	1	1	1	1	0.965517	0.965517	1
NC_001136.10	437081	T	C	upstream_gene_variant	exon-NM_001270742.1-1	GENE_exon-NM_001270742.1-1	c.-3833A>G		1	1	1	1	1	1	1	1	1	1	1	1	1	1	1	1	1	1	1	1	1	1	1	1	1	1	1	1	1	1	1	1	1	1	1	1	1	1	1	1	1
NC_001136.10	437130	A	G	upstream_gene_variant	exon-NM_001270742.1-1	GENE_exon-NM_001270742.1-1	c.-3882T>C		1	1	1	1	1	1	1	1	1	1	1	1	1	1	1	1	1	1	1	1	1	1	1	1	1	1	1	1	1	1	1	1	1	1	1	1	1	1	1	1	1
NC_001136.10	456463	G	A	synonymous_variant	exon-NM_001180312.1-1	GENE_exon-NM_001180312.1-1	c.1263G>A	p.Lys421Lys	1	1	1	1	1	1	1	1	1	1	1	1	1	1	1	1	1	1	1	1	1	1	1	1	1	1	1	1	1	1	1	1	1	1	1	0.95	1	1	1	1	1
NC_001136.10	462088	G	T	stop_gained	exon-NM_001180315.3-1	GENE_exon-NM_001180315.3-1	c.247G>T	p.Glu83*	1	1	1	0.96	1	1	1	1	1	1	1	0.961538	0.97561	1	1	1	0.972222	0.965517	0.958333	1	1	1	1	1	1	1	1	1	1	0.983051	1	1	1	1	1	1	1	1	1	1	1
NC_001136.10	572235	T	C	synonymous_variant	exon-NM_001180368.3-1	GENE_exon-NM_001180368.3-1	c.1587T>C	p.Phe529Phe	1	1	1	1	1	0.961538	1	1	1	1	1	1	1	1	1	1	1	1	1	1	1	1	1	1	1	1	1	1	1	1	1	1	1	1	1	1	1	1	1	1	1
NC_001136.10	588617	CTTAA	CTAA	upstream_gene_variant	exon-NM_001180377.3-1	GENE_exon-NM_001180377.3-1	c.-900delA		1	1	1	1	0.965517	1	0.95	1	1	1	1	1	1	1	1	1	1	1	1	1	1	1	1	1	1	1	1	1	1	1	1	1	1	1	1	1	1	1	1	1	1
NC_001136.10	631160	TAAAAAACCAT	TAAAAACCAT	upstream_gene_variant	exon-NM_001180399.3-1	GENE_exon-NM_001180399.3-1	c.-2632delT		1	1	1	1	1	1	1	1	1	1	1	1	1	1	1	1	1	1	1	1	1	1	1	1	1	1	1	1	1	0.958333	1	1	1	1	1	1	1	1	1	1	1
NC_001136.10	637663	A	T	missense_variant	exon-NM_001180404.1-1	GENE_exon-NM_001180404.1-1	c.525A>T	p.Leu175Phe	1	1	1	1	1	1	1	1	1	1	1	1	1	1	1	1	1	1	1	1	1	1	1	1	1	1	1	1	1	1	1	1	1	1	1	1	1	1	1	1	1
NC_001136.10	638634	G	A	missense_variant	exon-NM_001180404.1-1	GENE_exon-NM_001180404.1-1	c.1496G>A	p.Ser499Asn	1	1	1	1	1	1	1	1	1	1	1	1	1	1	1	1	1	1	1	1	1	1	1	1	1	1	1	1	1	1	1	1	1	1	1	1	1	1	1	1	1
NC_001136.10	638815	C	T	synonymous_variant	exon-NM_001180404.1-1	GENE_exon-NM_001180404.1-1	c.1677C>T	p.Gly559Gly	1	1	1	1	1	1	1	1	1	1	1	1	1	1	1	1	1	1	1	1	1	1	1	1	1	1	1	1	1	1	1	1	1	1	1	1	1	1	1	1	1
NC_001136.10	641150	C	T	missense_variant	exon-NM_001180405.3-1	GENE_exon-NM_001180405.3-1	c.2688G>A	p.Met896Ile	1	1	1	1	1	1	1	1	1	1	1	1	1	1	1	1	1	1	1	1	1	1	1	1	1	1	1	1	1	1	1	1	1	1	1	1	1	1	1	1	1
NC_001136.10	642192	A	C	missense_variant	exon-NM_001180405.3-1	GENE_exon-NM_001180405.3-1	c.1646T>G	p.Ile549Ser	1	1	0.975	1	1	1	1	1	1	1	1	1	1	1	1	1	1	1	1	0.972973	1	1	1	1	1	0.95	1	1	1	1	1	1	1	1	1	1	1	1	1	1	1
NC_001136.10	644629	T	A	missense_variant	exon-NM_001180406.4-1	GENE_exon-NM_001180406.4-1	c.302A>T	p.Tyr101Phe	1	1	1	1	1	1	1	1	1	1	1	1	1	1	1	1	1	1	1	1	1	1	1	1	1	1	1	1	1	1	1	1	1	1	1	1	1	0.966667	1	1	1
NC_001136.10	645268	C	G	upstream_gene_variant	exon-NM_001180405.3-1	GENE_exon-NM_001180405.3-1	c.-1431G>C		1	1	1	1	1	1	1	1	1	1	1	1	1	1	1	1	1	1	1	1	1	1	1	1	1	1	1	1	1	1	1	1	1	1	1	1	1	1	1	1	1
NC_001136.10	652308	C	A	upstream_gene_variant	exon-NM_001184417.2-1	GENE_exon-NM_001184417.2-1	c.-1182G>T		1	1	0.976744	1	1	1	1	1	1	1	1	1	1	1	1	1	1	1	1	1	1	1	1	1	1	1	1	1	1	1	1	1	1	1	1	1	1	1	1	1	1
NC_001136.10	653246	T	C	upstream_gene_variant	exon-NM_001184417.2-1	GENE_exon-NM_001184417.2-1	c.-2120A>G		1	1	1	1	1	1	1	1	1	1	1	1	1	1	1	1	1	1	1	1	1	1	1	1	1	1	1	1	1	1	1	1	1	1	1	1	1	1	1	1	1
NC_001136.10	653336	C	T	upstream_gene_variant	exon-NM_001184417.2-1	GENE_exon-NM_001184417.2-1	c.-2210G>A		1	1	1	1	1	1	1	1	1	1	1	1	1	1	1	1	1	1	1	1	1	1	1	1	1	1	1	1	1	1	1	1	1	1	1	1	1	1	1	1	1
NC_001136.10	654943	T	C	upstream_gene_variant	exon-NM_001184417.2-1	GENE_exon-NM_001184417.2-1	c.-3817A>G		1	1	1	1	1	1	1	1	1	1	1	1	1	1	1	1	1	1	1	1	1	1	1	1	1	1	1	1	1	1	1	1	1	1	1	1	1	1	1	1	1
NC_001136.10	657366	G	A	synonymous_variant	exon-NM_001180409.1-1	GENE_exon-NM_001180409.1-1	c.102C>T	p.Ile34Ile	1	1	1	1	1	1	1	1	1	1	1	1	1	1	1	1	1	1	1	1	1	1	1	1	1	1	1	1	1	1	1	1	1	1	1	1	1	1	1	1	1
NC_001136.10	660979	A	G	missense_variant	exon-NM_001180411.1-1	GENE_exon-NM_001180411.1-1	c.2630A>G	p.Asp877Gly	1	1	1	1	1	1	1	1	1	1	1	1	1	1	1	1	1	1	1	1	1	1	1	1	1	1	1	1	1	1	1	1	1	1	1	1	1	1	1	1	1
NC_001136.10	662378	T	C	missense_variant	exon-NM_001180412.3-1	GENE_exon-NM_001180412.3-1	c.2533A>G	p.Thr845Ala	1	1	1	1	1	1	1	1	1	1	1	1	1	1	1	1	1	1	1	1	1	1	1	1	1	1	1	1	1	1	1	1	1	1	1	1	1	1	1	1	1
NC_001136.10	662835	T	C	synonymous_variant	exon-NM_001180412.3-1	GENE_exon-NM_001180412.3-1	c.2076A>G	p.Arg692Arg	1	1	1	1	1	1	1	1	1	1	1	1	1	1	1	1	1	1	1	1	1	1	1	1	1	1	1	1	1	1	1	1	1	1	1	1	1	1	1	1	1
NC_001136.10	664444	T	A	missense_variant	exon-NM_001180412.3-1	GENE_exon-NM_001180412.3-1	c.467A>T	p.Glu156Val	1	1	1	1	0.962264	1	1	1	1	1	1	1	1	1	1	1	1	1	1	1	1	1	1	1	1	1	1	1	1	1	1	1	1	1	1	0.971429	1	1	1	1	1
NC_001136.10	664509	A	T	synonymous_variant	exon-NM_001180412.3-1	GENE_exon-NM_001180412.3-1	c.402T>A	p.Gly134Gly	1	1	1	1	1	1	1	1	1	1	1	1	1	1	1	1	1	1	1	1	1	1	1	1	1	1	1	1	1	1	1	1	1	1	1	1	1	1	1	1	1
NC_001136.10	666471	C	T	synonymous_variant	exon-NM_001180413.3-1	GENE_exon-NM_001180413.3-1	c.300G>A	p.Ala100Ala	1	1	1	1	1	1	1	1	1	1	1	1	1	1	1	1	1	1	1	1	1	1	1	1	1	1	1	1	1	1	1	1	1	1	1	1	1	1	1	1	1
NC_001136.10	667309	G	A	synonymous_variant	exon-NM_001180414.1-1	GENE_exon-NM_001180414.1-1	c.306G>A	p.Val102Val	1	1	1	1	1	1	1	1	1	1	1	1	1	1	1	1	1	1	1	1	1	1	1	1	1	1	1	1	1	1	1	1	1	1	1	1	1	1	1	1	1
NC_001136.10	667469	A	T	missense_variant	exon-NM_001180414.1-1	GENE_exon-NM_001180414.1-1	c.466A>T	p.Ser156Cys	1	0.96875	1	1	1	1	1	1	1	1	1	1	1	0.966667	1	1	1	0.962963	1	0.964286	0.95	1	0.967742	1	1	0.909091	0.961538	0.913043	0.966667	0.942857	1	1	1	1	1	1	1	1	0.972222	0.965517	0.96
NC_001136.10	667986	ATA	AA	upstream_gene_variant	exon-NM_001180412.3-1	GENE_exon-NM_001180412.3-1	c.-3077delA		1	1	0.96875	1	1	1	1	1	1	1	1	1	1	1	1	1	1	1	1	1	1	1	1	1	1	1	1	1	1	1	1	1	1	1	1	1	1	1	1	1	1
NC_001136.10	667994	GAAAAAATAAAA	GAAAAATAAAA	upstream_gene_variant	exon-NM_001180412.3-1	GENE_exon-NM_001180412.3-1	c.-3090delT		1	1	1	1	1	1	1	1	1	1	1	1	1	1	1	1	1	1	1	1	1	1	1	1	1	1	1	1	1	1	1	1	1	1	1	1	1	1	1	1	1
NC_001136.10	668815	GAAAAAAAAATCT	GAAAAAAAATCT	upstream_gene_variant	exon-NM_001180412.3-1	GENE_exon-NM_001180412.3-1	c.-3914delT		1	1	1	1	1	1	1	1	1	1	1	1	1	1	1	1	1	1	1	1	1	1	1	1	1	1	1	1	1	1	1	1	1	1	1	1	1	1	1	1	1
NC_001136.10	672865	A	G	missense_variant	exon-NM_001180416.3-1	GENE_exon-NM_001180416.3-1	c.1597A>G	p.Asn533Asp	1	1	1	1	1	1	1	1	1	1	1	1	1	1	1	1	1	1	1	1	1	1	1	1	1	1	1	1	1	1	1	1	1	1	1	1	1	1	1	1	1
NC_001136.10	673495	G	A	upstream_gene_variant	exon-NM_001180415.1-1	GENE_exon-NM_001180415.1-1	c.-2461C>T		1	1	0.975	1	1	1	1	1	1	1	1	1	1	1	1	1	1	1	1	1	1	1	1	1	1	1	1	1	1	1	1	1	1	1	1	1	1	1	1	1	1
NC_001136.10	674519	A	G	synonymous_variant	exon-NM_001180417.3-1	GENE_exon-NM_001180417.3-1	c.1149T>C	p.Cys383Cys	1	1	1	1	1	1	1	1	1	1	1	1	1	1	1	1	1	1	1	1	1	1	1	1	1	1	1	1	1	1	1	1	1	1	1	1	1	1	1	1	1
NC_001136.10	817531	TAAAAAAAAAACGCAC	TAAAAAAAAAAACGCAC	upstream_gene_variant	exon-NM_001180482.1-1	GENE_exon-NM_001180482.1-1	c.-3390_-3389insT		0.944444	1	1	1	1	0.958333	1	1	0.928571	1	1	1	1	1	1	0.90625	1	1	1	0.961538	1	0.965517	1	1	0.970588	1	0.857143	0.909091	0.92	0.96875	1	1	1	1	1	1	1	0.962963	0.931034	1	1
NC_001136.10	833668	T	G	synonymous_variant	exon-NM_001180494.3-1	GENE_exon-NM_001180494.3-1	c.1825A>C	p.Arg609Arg	1	0.977273	1	1	1	0.965517	1	1	1	1	1	1	1	1	1	1	1	1	1	1	1	1	1	1	1	1	1	1	1	1	1	1	1	1	1	1	1	1	1	1	1
NC_001136.10	880697	A	G	synonymous_variant	exon-NM_001184436.2-1	GENE_exon-NM_001184436.2-1	c.3231T>C	p.Cys1077Cys	1	1	1	1	1	1	1	1	1	1	1	1	1	1	1	1	1	1	1	1	1	1	1	1	1	1	1	1	1	1	1	1	0.933333	1	1	1	1	1	1	1	1
NC_001136.10	975772	G	A	missense_variant	exon-NM_001180567.3-1	GENE_exon-NM_001180567.3-1	c.11C>T	p.Pro4Leu	1	1	1	1	1	1	1	1	1	1	1	1	1	1	1	1	1	1	1	1	1	1	1	1	1	1	1	1	1	1	1	1	1	1	1	1	1	1	1	1	1
NC_001136.10	1047299	G	C	stop_gained	exon-NM_001180601.1-1	GENE_exon-NM_001180601.1-1	c.2094C>G	p.Tyr698*	1	1	1	1	1	1	1	1	1	1	1	1	1	1	1	1	1	1	1	1	1	1	1	1	1	1	1	1	0.979592	1	1	1	1	1	1	1	1	0.974359	1	1	1
NC_001136.10	1150910	AGGCA	AGGGCA	frameshift_variant	YNCD0024C	gene-YNCD0024C	c.29_30insC	p.Leu11fs	1	1	1	1	1	1	1	1	1	1	1	1	1	1	1	1	1	1	1	1	1	1	1	1	1	1	1	1	1	1	1	1	1	1	1	1	1	1	1	1	1
NC_001136.10	1229783	G	C	upstream_gene_variant	exon-NM_001180683.1-1	GENE_exon-NM_001180683.1-1	c.-3247C>G		1	1	1	1	1	1	1	1	1	1	1	1	1	1	1	1	1	1	1	1	1	1	1	1	1	1	1	1	1	1	1	1	1	1	1	1	1	1	1	1	1
NC_001136.10	1253397	T	C	synonymous_variant	exon-NM_001180697.1-1	GENE_exon-NM_001180697.1-1	c.861T>C	p.Ala287Ala	1	1	1	1	1	1	1	1	1	1	1	1	1	1	1	1	1	1	1	1	1	1	1	1	1	1	1	1	1	1	1	1	1	1	1	1	1	1	1	1	1
NC_001136.10	1300640	C	T	missense_variant	exon-NM_001180724.1-1	GENE_exon-NM_001180724.1-1	c.2209C>T	p.Pro737Ser	1	1	1	1	1	1	1	1	1	1	1	1	1	1	1	1	1	1	1	1	1	1	1	1	1	1	1	1	1	1	1	1	1	1	1	1	1	1	1	1	1
NC_001136.10	1305680	TGGCC	TGCC	frameshift_variant	YNCD0028W	gene-YNCD0028W	c.53delG	p.Gly18fs	1	1	1	1	1	1	1	1	1	1	1	1	1	1	1	1	1	1	1	1	1	1	1	1	1	1	1	1	1	1	1	1	1	1	1	1	1	1	1	1	1
NC_001136.10	1341094	A	G	upstream_gene_variant	DOT1	gene-YDR440W	c.-1398A>G		1	1	1	1	1	1	1	1	1	1	1	1	1	1	1	1	1	1	1	1	1	1	1	1	1	1	1	1	1	1	1	1	1	1	1	1	1	1	1	1	1
NC_001136.10	1402305	C	T	missense_variant	exon-NM_001180779.1-1	GENE_exon-NM_001180779.1-1	c.152C>T	p.Ser51Leu	1	1	1	1	1	1	1	1	1	1	1	1	1	1	1	1	1	1	1	1	1	1	1	1	1	1	1	1	1	1	1	1	1	1	1	1	1	1	1	1	1
NC_001136.10	1433710	A	T	missense_variant	exon-NM_001180798.3-1	GENE_exon-NM_001180798.3-1	c.559T>A	p.Phe187Ile	1	1	1	1	1	1	1	1	1	1	1	1	1	1	1	1	1	1	1	1	1	1	1	1	1	1	1	1	1	1	1	1	1	1	1	1	1	1	1	1	1
NC_001136.10	1515034	TAAAAAAAAAAATGGT	TAAAAAAAAAATGGT	upstream_gene_variant	IRC4	gene-YDR540C	c.-2090delA		1	0.944444	1	1	1	1	1	1	0.958333	0.939394	0.962963	1	0.965517	1	1	0.933333	0.947368	1	1	0.976744	0.928571	1	1	1	1	1	1	1	1	1	0.96	0.961538	0.96	1	1	1	1	1	0.916667	1	0.954545
NC_001136.10	1524974	A	G	upstream_gene_variant	exon-NM_001180849.4-1	GENE_exon-NM_001180849.4-1	c.-4276T>C		1	1	0.983051	1	1	1	1	1	1	1	1	1	1	1	1	1	1	1	1	1	1	1	1	1	0.982143	1	1	1	1	1	1	1	1	1	1	1	1	1	1	1	1
NC_001136.10	1525313	T	G	upstream_gene_variant	exon-NM_001180849.4-1	GENE_exon-NM_001180849.4-1	c.-4615A>C		1	1	1	1	1	1	1	1	1	1	1	1	1	1	1	1	1	1	1	1	1	1	0.96	1	1	1	1	1	1	1	1	1	1	1	1	1	0.933333	1	1	1	1
NC_001136.10	1525335	C	G	upstream_gene_variant	exon-NM_001180849.4-1	GENE_exon-NM_001180849.4-1	c.-4637G>C		1	1	1	1	1	1	1	1	1	1	1	1	1	1	1	1	1	1	1	1	1	1	1	1	1	1	1	1	1	1	1	1	1	1	1	1	1	1	1	1	1
NC_001137.3	3558	G	C	missense_variant	exon-NM_001184302.1-1	GENE_exon-NM_001184302.1-1	c.540C>G	p.Ile180Met	0	0	0	0	0	0.0277778	0	0	0	0	0	0	0	0	0	0	0	0	0	0	0	0	0	0	0	0	0	0	0	0	0	0	0	0	0	0	0	0	0	0	0
NC_001137.3	33328	T	A	stop_gained	exon-NM_001178878.1-1	GENE_exon-NM_001178878.1-1	c.139A>T	p.Lys47*	1	1	0.97561	1	1	1	1	1	1	1	1	1	1	1	1	1	0.97561	1	1	1	1	1	1	1	1	1	1	1	1	1	1	1	1	1	1	1	1	1	1	1	1
NC_001137.3	116867	G	A	missense_variant	exon-NM_001178836.3-1	GENE_exon-NM_001178836.3-1	c.701G>A	p.Gly234Glu	1	1	0.546512	1	1	1	1	1	1	1	1	1	1	1	1	1	1	1	1	0.492537	1	1	1	1	1	1	1	1	1	1	1	1	1	1	0.453333	1	1	1	1	1	1
NC_001137.3	154531	T	A	missense_variant	exon-NM_001178892.1-1	GENE_exon-NM_001178892.1-1	c.1012T>A	p.Ser338Thr	1	0.964286	1	1	1	1	1	0.970588	1	1	1	0.965517	1	0.933333	1	1	0.972222	1	1	1	0.967742	1	0.96	1	1	1	0.973684	1	1	1	1	1	1	1	1	0.964286	1	0.96875	1	0.97619	1
NC_001137.3	174633	G	A	upstream_gene_variant	exon-NM_001178899.1-1	GENE_exon-NM_001178899.1-1	c.-2815C>T		1	1	1	1	1	1	1	1	1	1	1	1	1	1	1	1	1	1	1	1	1	1	1	1	1	1	1	1	1	1	1	1	1	1	1	1	1	1	1	1	1
NC_001137.3	175840	T	C	missense_variant	exon-NM_001178902.1-1	GENE_exon-NM_001178902.1-1	c.593T>C	p.Ile198Thr	1	1	1	1	1	1	1	1	1	1	1	1	1	1	1	1	1	1	1	1	1	1	1	1	1	1	1	1	1	1	1	1	1	1	1	1	1	1	1	1	1
NC_001137.3	177250	C	G	upstream_gene_variant	exon-NM_001178901.3-1	GENE_exon-NM_001178901.3-1	c.-3912G>C		1	1	1	1	1	1	1	1	1	1	1	1	1	1	1	1	1	1	1	1	1	1	1	1	1	1	1	1	1	1	1	1	1	1	1	1	1	1	1	1	0.972973
NC_001137.3	178044	A	G	synonymous_variant	exon-NM_001178903.1-1	GENE_exon-NM_001178903.1-1	c.210A>G	p.Arg70Arg	1	1	1	1	1	1	1	1	1	1	1	1	1	1	1	1	1	1	1	1	1	1	1	1	1	1	1	1	1	1	1	1	1	1	1	1	1	1	1	1	1
NC_001137.3	178287	T	C	synonymous_variant	exon-NM_001178903.1-1	GENE_exon-NM_001178903.1-1	c.453T>C	p.Asp151Asp	1	1	1	1	1	1	1	1	1	1	1	1	1	1	1	1	1	1	1	1	1	1	1	1	1	1	1	1	1	1	1	1	1	1	1	1	1	1	1	1	1
NC_001137.3	180421	C	T	synonymous_variant	exon-NM_001178904.3-1	GENE_exon-NM_001178904.3-1	c.1581C>T	p.Asn527Asn	1	1	1	1	1	1	1	1	1	1	1	1	1	1	1	1	1	1	1	1	1	1	1	1	1	1	1	1	1	1	1	1	1	1	1	1	1	1	1	1	1
NC_001137.3	180460	C	T	synonymous_variant	exon-NM_001178904.3-1	GENE_exon-NM_001178904.3-1	c.1620C>T	p.Ala540Ala	1	1	1	1	1	1	0.970588	1	1	1	1	1	1	1	1	1	1	1	1	1	1	1	1	1	1	1	1	1	1	1	1	1	1	1	1	1	1	1	1	1	1
NC_001137.3	180517	C	T	synonymous_variant	exon-NM_001178904.3-1	GENE_exon-NM_001178904.3-1	c.1677C>T	p.Asp559Asp	1	1	1	1	1	1	1	1	1	1	1	1	1	1	1	1	1	1	1	1	1	1	1	1	1	1	1	1	1	1	1	1	1	1	1	1	1	1	1	1	1
NC_001137.3	181705	T	C	synonymous_variant	exon-NM_001178904.3-1	GENE_exon-NM_001178904.3-1	c.2865T>C	p.His955His	1	1	1	1	1	1	1	1	1	1	1	1	1	1	1	1	1	1	1	1	1	1	1	1	1	1	1	1	1	1	1	1	1	1	1	1	1	1	1	1	1
NC_001137.3	183957	A	G	missense_variant	exon-NM_001178905.1-1	GENE_exon-NM_001178905.1-1	c.1358A>G	p.Asn453Ser	1	1	1	1	1	1	1	1	1	1	1	1	1	1	1	1	1	1	1	1	1	1	1	1	1	1	1	1	1	1	1	1	1	1	1	1	1	1	1	1	1
NC_001137.3	194375	A	G	synonymous_variant	exon-NM_001180031.1-1	GENE_exon-NM_001180031.1-1	c.165T>C	p.Asn55Asn	1	1	1	1	1	1	1	1	1	1	1	1	1	1	1	1	1	1	1	1	1	1	1	1	1	1	1	1	1	1	1	1	1	1	1	1	1	1	1	1	1
NC_001137.3	194625	T	A	upstream_gene_variant	exon-NM_001178908.1-1	GENE_exon-NM_001178908.1-1	c.-2837A>T		1	1	1	0.96	1	1	1	1	1	1	1	1	1	1	1	1	1	1	1	1	1	1	1	1	1	1	1	1	1	0.97561	1	1	1	1	1	1	1	1	1	1	1
NC_001137.3	194646	T	G	upstream_gene_variant	exon-NM_001178908.1-1	GENE_exon-NM_001178908.1-1	c.-2858A>C		1	1	1	1	1	1	1	1	1	1	1	1	0.97619	1	0.973684	0.975	1	1	1	1	1	1	1	1	1	1	1	1	1	1	1	1	1	1	1	1	1	1	1	1	1
NC_001137.3	194693	GAAAAAAAAAAAGACGAAAT	GAAAAAAAAAGACGAAAT	upstream_gene_variant	exon-NM_001178908.1-1	GENE_exon-NM_001178908.1-1	c.-2916_-2915delTT		1	1	1	1	1	1	1	1	1	1	1	1	1	1	1	1	1	1	1	1	1	1	1	1	1	1	1	1	1	1	1	1	1	1	1	1	1	1	1	1	1
NC_001137.3	194739	C	T	upstream_gene_variant	exon-NM_001178908.1-1	GENE_exon-NM_001178908.1-1	c.-2951G>A		1	1	1	1	1	1	1	1	1	1	1	1	1	1	1	1	1	1	1	1	1	0.96875	1	1	1	1	1	1	1	1	1	1	1	1	1	1	1	1	1	1	1
NC_001137.3	195341	G	A	synonymous_variant	exon-NM_001178911.3-1	GENE_exon-NM_001178911.3-1	c.174G>A	p.Gln58Gln	1	1	1	1	1	1	1	1	1	1	1	1	1	1	1	1	1	1	1	1	1	1	1	1	1	1	1	1	1	1	1	1	1	1	1	1	1	1	1	1	1
NC_001137.3	195356	T	C	synonymous_variant	exon-NM_001178911.3-1	GENE_exon-NM_001178911.3-1	c.189T>C	p.His63His	1	1	1	1	1	1	1	1	1	1	1	1	1	1	1	1	1	1	1	1	1	1	1	1	1	1	1	1	1	1	1	1	1	1	1	1	1	1	1	1	1
NC_001137.3	195368	C	G	missense_variant	exon-NM_001178911.3-1	GENE_exon-NM_001178911.3-1	c.201C>G	p.Asp67Glu	1	1	1	1	1	1	1	1	1	1	0.954545	1	1	1	1	1	1	1	1	1	1	1	1	1	1	1	1	1	1	0.978261	1	1	1	1	1	1	1	1	1	1	1
NC_001137.3	195440	A	G	synonymous_variant	exon-NM_001178911.3-1	GENE_exon-NM_001178911.3-1	c.273A>G	p.Gln91Gln	1	1	1	1	1	1	1	1	1	1	1	1	1	1	1	1	1	1	1	1	1	1	1	1	1	1	1	1	1	1	1	1	1	1	1	1	1	1	1	1	1
NC_001137.3	195460	C	T	missense_variant	exon-NM_001178911.3-1	GENE_exon-NM_001178911.3-1	c.293C>T	p.Ala98Val	1	1	1	1	1	1	1	1	1	1	1	1	1	1	1	1	1	1	1	1	1	1	1	1	1	1	1	1	1	1	1	1	1	1	1	1	1	1	1	1	1
NC_001137.3	195529	A	G	missense_variant	exon-NM_001178911.3-1	GENE_exon-NM_001178911.3-1	c.362A>G	p.Asp121Gly	1	1	1	1	1	1	1	1	1	1	1	1	1	1	1	1	1	1	1	1	1	1	1	1	1	1	1	1	1	1	1	1	1	1	1	1	1	1	1	1	1
NC_001137.3	195746	A	G	synonymous_variant	exon-NM_001178911.3-1	GENE_exon-NM_001178911.3-1	c.579A>G	p.Gln193Gln	1	1	1	1	1	1	1	1	1	1	1	1	1	1	1	1	1	1	1	1	1	1	1	1	1	1	1	1	0.970588	1	1	1	1	1	1	1	1	1	1	1	1
NC_001137.3	195765	A	G	missense_variant	exon-NM_001178911.3-1	GENE_exon-NM_001178911.3-1	c.598A>G	p.Met200Val	1	1	1	1	1	1	1	1	1	1	1	1	1	1	1	1	1	1	1	1	1	1	1	1	1	1	1	1	1	1	1	1	1	1	1	1	1	1	1	1	1
NC_001137.3	195830	T	G	synonymous_variant	exon-NM_001178911.3-1	GENE_exon-NM_001178911.3-1	c.663T>G	p.Ser221Ser	0.952381	1	1	1	1	1	1	1	1	1	1	1	1	0.970588	1	1	1	1	1	1	1	1	1	0.977778	1	1	1	1	1	1	1	1	1	0.971429	0.964286	1	1	1	0.978261	1	1
NC_001137.3	195872	GCCT	CCCC	synonymous_variant	exon-NM_001178911.3-1	GENE_exon-NM_001178911.3-1	c.705_708delGCCTinsCCCC	p.237	1	1	1	1	1	1	1	1	1	1	1	1	1	1	1	1	1	1	1	1	1	1	1	1	1	1	1	1	1	1	1	1	1	1	1	1	1	1	1	1	1
NC_001137.3	195975	T	C	synonymous_variant	exon-NM_001178911.3-1	GENE_exon-NM_001178911.3-1	c.808T>C	p.Leu270Leu	1	1	1	1	1	1	1	1	1	1	1	1	1	1	1	1	1	1	1	1	1	1	1	1	1	1	1	1	1	1	1	1	1	1	1	1	1	1	1	1	1
NC_001137.3	196106	TGTCA	CGTCG	missense_variant	exon-NM_001178911.3-1	GENE_exon-NM_001178911.3-1	c.939_943delTGTCAinsCGTCG	p.Thr315Ala	1	1	1	1	1	1	1	1	1	1	1	1	1	1	1	1	1	1	1	1	1	1	1	1	1	1	1	1	1	1	1	1	1	1	1	1	1	1	1	1	1
NC_001137.3	196190	A	G	synonymous_variant	exon-NM_001178911.3-1	GENE_exon-NM_001178911.3-1	c.1023A>G	p.Glu341Glu	1	1	1	1	1	1	1	1	1	1	1	1	1	1	1	1	1	1	1	1	1	1	1	1	1	1	1	1	1	1	1	1	1	1	1	1	1	1	1	1	1
NC_001137.3	196271	C	T	synonymous_variant	exon-NM_001178911.3-1	GENE_exon-NM_001178911.3-1	c.1104C>T	p.Asp368Asp	1	1	1	1	1	1	1	1	1	1	1	1	1	1	1	1	1	1	1	1	1	1	1	1	1	1	1	1	1	1	1	1	1	1	1	1	1	1	1	1	1
NC_001137.3	196352	TGCT	CGCC	synonymous_variant	exon-NM_001178911.3-1	GENE_exon-NM_001178911.3-1	c.1185_1188delTGCTinsCGCC	p.397	1	1	1	1	1	1	1	1	1	1	1	1	1	1	1	1	1	1	1	1	1	1	1	1	1	1	1	1	1	1	1	1	1	1	1	1	1	1	1	1	1
NC_001137.3	196385	A	G	synonymous_variant	exon-NM_001178911.3-1	GENE_exon-NM_001178911.3-1	c.1218A>G	p.Leu406Leu	1	1	1	1	0.978723	1	1	1	1	1	1	1	1	1	1	0.967742	1	1	1	1	1	1	1	1	1	1	1	0.952381	1	1	1	1	1	1	1	1	1	1	1	1	1
NC_001137.3	196391	G	A	synonymous_variant	exon-NM_001178911.3-1	GENE_exon-NM_001178911.3-1	c.1224G>A	p.Arg408Arg	1	1	1	1	1	1	1	1	1	1	1	1	1	1	1	1	1	1	1	1	1	1	1	1	1	1	1	1	1	1	1	1	1	1	1	1	1	1	1	1	1
NC_001137.3	196478	T	C	synonymous_variant	exon-NM_001178911.3-1	GENE_exon-NM_001178911.3-1	c.1311T>C	p.Ile437Ile	1	1	1	1	1	1	1	1	1	1	1	1	1	1	1	1	1	1	1	1	1	1	1	1	1	1	1	1	1	1	1	1	1	1	1	1	1	1	1	1	1
NC_001137.3	196526	C	T	upstream_gene_variant	exon-NM_001178908.1-1	GENE_exon-NM_001178908.1-1	c.-4738G>A		1	1	1	1	1	1	1	1	1	1	1	1	1	1	1	1	1	1	1	1	1	1	1	1	1	1	1	1	1	1	1	1	1	1	1	1	1	1	1	1	1
NC_001137.3	196554	T	C	upstream_gene_variant	exon-NM_001178908.1-1	GENE_exon-NM_001178908.1-1	c.-4766A>G		1	1	1	1	1	1	1	1	1	1	1	1	1	1	1	1	0.977778	1	1	1	1	1	1	1	1	1	1	1	1	1	1	1	1	1	1	1	1	1	1	1	1
NC_001137.3	196666	A	T	upstream_gene_variant	exon-NM_001178908.1-1	GENE_exon-NM_001178908.1-1	c.-4878T>A		1	1	1	1	1	1	1	1	1	1	1	1	1	1	1	1	1	1	1	1	1	1	0.961538	1	1	1	1	1	1	1	1	1	1	1	1	1	1	1	1	1	1
NC_001137.3	196708	G	A	upstream_gene_variant	exon-NM_001178908.1-1	GENE_exon-NM_001178908.1-1	c.-4920C>T		1	1	1	1	1	1	1	1	1	1	1	1	1	1	1	1	1	1	1	1	1	1	1	1	1	1	1	1	1	1	1	1	1	1	1	1	1	1	1	1	1
NC_001137.3	196832	C	T	upstream_gene_variant	exon-NM_001178909.3-1	GENE_exon-NM_001178909.3-1	c.-4208G>A		1	1	1	1	1	1	1	1	1	1	1	1	1	1	1	1	1	1	1	1	1	1	1	1	1	1	1	1	1	1	1	1	1	1	1	1	1	1	1	1	1
NC_001137.3	196983	TTCC	CTCT	synonymous_variant	exon-NM_001178912.1-1	GENE_exon-NM_001178912.1-1	c.36_39delTTCCinsCTCT	p.14	1	1	1	1	1	1	1	1	1	1	1	1	1	1	1	1	1	1	1	1	1	1	1	1	1	1	1	1	1	1	1	1	1	1	1	1	1	1	1	1	1
NC_001137.3	197103	T	C	synonymous_variant	exon-NM_001178912.1-1	GENE_exon-NM_001178912.1-1	c.156T>C	p.Tyr52Tyr	1	1	1	1	1	1	1	1	1	1	1	1	1	1	1	1	1	1	1	1	1	1	1	1	1	1	1	1	1	1	1	1	1	1	1	1	1	1	1	1	1
NC_001137.3	197145	G	A	synonymous_variant	exon-NM_001178912.1-1	GENE_exon-NM_001178912.1-1	c.198G>A	p.Gln66Gln	1	1	1	1	1	1	1	1	1	1	1	1	1	1	1	1	1	1	1	1	1	1	1	1	1	1	1	1	1	1	1	1	1	1	1	1	1	1	1	1	1
NC_001137.3	197322	A	G	synonymous_variant	exon-NM_001178912.1-1	GENE_exon-NM_001178912.1-1	c.375A>G	p.Lys125Lys	1	1	1	1	1	1	1	1	1	1	1	1	1	1	1	1	1	1	1	1	1	1	1	1	1	1	1	1	1	1	1	1	1	1	1	1	1	1	1	1	1
NC_001137.3	197361	G	A	missense_variant	exon-NM_001178912.1-1	GENE_exon-NM_001178912.1-1	c.414G>A	p.Met138Ile	1	1	1	1	1	1	1	1	1	1	1	1	1	1	1	1	1	1	1	1	1	1	1	1	1	1	1	1	1	1	0.962963	1	1	1	1	1	1	1	1	1	1
NC_001137.3	197415	A	G	synonymous_variant	exon-NM_001178912.1-1	GENE_exon-NM_001178912.1-1	c.468A>G	p.Val156Val	1	1	1	1	1	1	1	1	1	1	1	1	1	1	1	1	1	1	1	1	1	1	1	1	1	1	1	1	1	1	1	1	1	1	1	1	1	1	1	1	1
NC_001137.3	197493	G	A	synonymous_variant	exon-NM_001178912.1-1	GENE_exon-NM_001178912.1-1	c.546G>A	p.Lys182Lys	1	1	1	1	1	1	1	1	1	1	1	1	1	1	1	1	1	1	1	1	1	1	1	1	1	1	1	1	1	1	1	1	1	1	1	1	1	1	1	1	1
NC_001137.3	197502	C	T	synonymous_variant	exon-NM_001178912.1-1	GENE_exon-NM_001178912.1-1	c.555C>T	p.Phe185Phe	1	1	1	1	1	1	1	1	1	1	1	1	1	1	1	1	1	1	1	1	1	0.966667	1	1	1	1	1	1	1	1	1	1	1	1	1	1	1	1	1	1	1
NC_001137.3	197916	C	A	synonymous_variant	exon-NM_001178912.1-1	GENE_exon-NM_001178912.1-1	c.969C>A	p.Leu323Leu	1	1	1	1	1	1	1	1	1	1	1	1	1	1	1	1	1	1	1	1	1	1	1	1	1	1	1	1	1	1	1	1	1	1	1	1	1	1	1	1	1
NC_001137.3	198126	G	A	synonymous_variant	exon-NM_001178912.1-1	GENE_exon-NM_001178912.1-1	c.1179G>A	p.Arg393Arg	1	1	1	1	1	1	1	1	1	1	1	1	1	1	1	1	1	1	1	1	1	1	1	1	1	1	1	1	1	1	1	1	1	1	1	1	1	1	1	1	1
NC_001137.3	198538	T	C	upstream_gene_variant	exon-NM_001180031.1-1	GENE_exon-NM_001180031.1-1	c.-3999A>G		1	1	1	1	1	1	1	1	1	1	1	1	1	1	1	1	1	1	1	1	1	1	1	1	1	0.96	1	1	1	1	1	1	1	1	1	1	1	1	1	1	1
NC_001137.3	198629	A	G	upstream_gene_variant	exon-NM_001180031.1-1	GENE_exon-NM_001180031.1-1	c.-4090T>C		1	1	1	1	1	1	1	1	1	1	1	1	1	1	1	1	1	1	1	1	1	1	1	1	1	1	1	1	1	1	1	1	1	1	1	1	1	1	1	1	1
NC_001137.3	198669	GAG	TAA	upstream_gene_variant	exon-NM_001180031.1-1	GENE_exon-NM_001180031.1-1	c.-4132_-4130delCTCinsTTA		1	1	1	1	1	1	1	1	1	1	1	1	1	1	1	1	1	1	1	1	1	1	1	1	1	1	1	1	1	1	1	1	1	1	1	1	1	1	1	1	1
NC_001137.3	198680	G	A	upstream_gene_variant	exon-NM_001180031.1-1	GENE_exon-NM_001180031.1-1	c.-4141C>T		1	1	1	1	1	1	1	1	1	1	1	1	1	1	1	1	1	1	1	1	1	1	1	1	1	1	1	1	1	1	1	1	1	1	1	1	1	1	1	1	1
NC_001137.3	198865	A	G	synonymous_variant	exon-NM_001178913.1-1	GENE_exon-NM_001178913.1-1	c.54A>G	p.Lys18Lys	1	1	1	1	1	1	1	1	1	1	1	1	1	1	1	1	1	1	1	1	1	1	1	1	1	1	1	1	1	1	1	1	1	1	1	1	1	1	1	1	1
NC_001137.3	198962	G	A	missense_variant	exon-NM_001178913.1-1	GENE_exon-NM_001178913.1-1	c.151G>A	p.Ala51Thr	1	1	1	1	1	1	1	1	1	1	1	1	1	1	1	1	1	1	1	1	1	1	1	1	1	1	1	1	1	1	1	1	1	1	1	1	1	1	1	1	1
NC_001137.3	199099	C	T	synonymous_variant	exon-NM_001178913.1-1	GENE_exon-NM_001178913.1-1	c.288C>T	p.Ser96Ser	1	1	1	1	1	1	1	1	1	1	1	1	1	1	1	1	1	1	1	1	1	1	1	1	1	1	1	1	1	1	1	1	1	1	1	1	1	1	1	1	1
NC_001137.3	199227	A	T	missense_variant	exon-NM_001178913.1-1	GENE_exon-NM_001178913.1-1	c.416A>T	p.His139Leu	1	1	1	1	1	1	1	1	1	1	1	1	1	1	1	1	1	1	1	1	1	1	1	1	1	1	1	1	1	1	1	1	1	1	1	1	1	1	1	1	1
NC_001137.3	199270	A	G	synonymous_variant	exon-NM_001178913.1-1	GENE_exon-NM_001178913.1-1	c.459A>G	p.Val153Val	1	1	1	1	1	1	1	1	1	1	1	1	1	1	1	1	1	1	1	1	1	1	1	1	1	1	1	1	1	1	1	1	1	1	1	1	1	1	1	1	1
NC_001137.3	199337	G	A	missense_variant	exon-NM_001178913.1-1	GENE_exon-NM_001178913.1-1	c.526G>A	p.Glu176Lys	1	1	1	1	1	1	1	1	1	1	1	1	1	1	1	1	1	1	1	1	1	1	1	1	1	1	1	1	0.964286	1	1	1	1	1	1	1	1	1	1	1	1
NC_001137.3	200053	T	C	synonymous_variant	exon-NM_001178913.1-1	GENE_exon-NM_001178913.1-1	c.1242T>C	p.Asp414Asp	1	1	1	1	1	1	1	1	1	1	1	1	1	1	1	1	1	1	1	1	1	1	1	1	1	1	1	1	1	1	1	1	1	1	1	1	1	1	1	1	1
NC_001137.3	200070	C	T	missense_variant	exon-NM_001178913.1-1	GENE_exon-NM_001178913.1-1	c.1259C>T	p.Ala420Val	1	1	1	1	1	1	1	1	1	1	1	1	1	1	1	1	1	1	1	1	1	1	1	1	1	1	1	1	1	1	1	1	1	1	1	1	1	1	1	1	1
NC_001137.3	200245	G	A	synonymous_variant	exon-NM_001178913.1-1	GENE_exon-NM_001178913.1-1	c.1434G>A	p.Leu478Leu	1	1	1	1	1	1	1	1	1	1	1	1	1	1	1	1	1	1	1	1	1	1	1	1	1	1	1	1	1	1	1	1	1	1	1	1	1	1	1	1	1
NC_001137.3	200268	T	C	missense_variant	exon-NM_001178913.1-1	GENE_exon-NM_001178913.1-1	c.1457T>C	p.Ile486Thr	1	1	1	1	1	1	1	1	1	1	1	1	1	1	1	1	1	1	1	1	1	1	1	1	1	1	1	1	1	1	1	1	1	1	1	1	1	1	1	1	1
NC_001137.3	200354	A	C	missense_variant	exon-NM_001178913.1-1	GENE_exon-NM_001178913.1-1	c.1543A>C	p.Ile515Leu	1	1	1	1	0.973684	1	1	1	1	1	1	1	1	1	1	1	1	0.962963	1	1	1	1	1	1	1	1	1	1	1	1	1	1	1	1	1	1	1	1	1	1	1
NC_001137.3	200362	G	A	synonymous_variant	exon-NM_001178913.1-1	GENE_exon-NM_001178913.1-1	c.1551G>A	p.Lys517Lys	1	1	1	1	1	1	1	1	1	1	1	1	1	1	1	1	1	1	1	1	1	1	1	1	1	1	1	1	1	1	1	1	1	1	1	1	1	1	1	1	1
NC_001137.3	200737	C	T	synonymous_variant	exon-NM_001178913.1-1	GENE_exon-NM_001178913.1-1	c.1926C>T	p.Asn642Asn	1	1	1	1	1	1	1	1	1	1	1	1	1	1	1	1	1	1	1	1	1	1	1	1	1	1	1	1	1	1	1	1	1	1	1	1	1	1	0.971429	1	1
NC_001137.3	200794	C	T	synonymous_variant	exon-NM_001178913.1-1	GENE_exon-NM_001178913.1-1	c.1983C>T	p.Asp661Asp	1	1	1	1	1	1	1	1	1	1	1	1	1	1	1	1	1	1	1	1	1	1	1	1	1	1	1	1	1	1	1	1	1	1	1	1	1	1	1	1	1
NC_001137.3	200851	G	A	synonymous_variant	exon-NM_001178913.1-1	GENE_exon-NM_001178913.1-1	c.2040G>A	p.Glu680Glu	1	1	1	1	1	1	1	1	1	1	1	1	1	1	1	1	1	1	1	1	1	1	1	1	1	1	1	1	1	1	1	1	1	1	1	1	1	1	1	1	1
NC_001137.3	200885	T	C	upstream_gene_variant	PRO3	gene-YER023W	c.-190T>C		1	1	1	1	1	1	1	1	1	1	1	1	1	1	1	1	1	1	1	1	1	1	1	1	1	1	1	1	1	1	1	1	1	1	1	1	1	1	1	1	1
NC_001137.3	200908	T	C	upstream_gene_variant	PRO3	gene-YER023W	c.-167T>C		1	1	1	1	1	1	1	1	1	1	1	1	1	1	1	1	1	1	1	1	1	1	1	1	1	1	1	1	1	1	1	1	1	1	1	1	1	1	1	1	1
NC_001137.3	201006	G	T	upstream_gene_variant	PRO3	gene-YER023W	c.-69G>T		1	1	1	1	1	1	1	1	1	1	1	1	1	1	1	1	1	1	1	1	1	1	1	1	1	1	1	1	1	1	1	1	1	1	1	1	1	0.971429	1	1	1
NC_001137.3	201879	C	T	synonymous_variant	exon-NM_001178914.3-1	GENE_exon-NM_001178914.3-1	c.804C>T	p.Ile268Ile	1	1	1	1	1	1	1	1	1	1	1	1	1	1	1	1	1	1	1	1	1	1	1	1	1	1	1	1	1	1	1	1	1	1	1	1	1	1	1	1	1
NC_001137.3	202172	T	C	upstream_gene_variant	YAT2	gene-YER024W	c.-19T>C		1	1	1	1	1	1	1	1	1	1	1	1	1	1	1	1	1	1	1	1	1	1	1	1	1	1	1	1	1	1	1	1	1	1	1	1	1	1	1	1	1
NC_001137.3	202232	G	A	missense_variant	exon-NM_001178915.1-1	GENE_exon-NM_001178915.1-1	c.41G>A	p.Gly14Glu	1	1	1	1	1	1	1	1	1	1	1	1	1	1	1	1	1	1	1	1	1	1	1	1	1	1	1	1	1	1	1	1	1	1	1	1	1	1	1	1	1
NC_001137.3	202285	T	C	missense_variant	exon-NM_001178915.1-1	GENE_exon-NM_001178915.1-1	c.94T>C	p.Cys32Arg	1	1	1	1	1	1	1	1	1	1	1	1	1	1	1	1	1	1	1	1	1	1	1	1	1	1	1	1	1	1	1	1	1	1	1	1	1	1	1	1	1
NC_001137.3	202470	C	T	synonymous_variant	exon-NM_001178915.1-1	GENE_exon-NM_001178915.1-1	c.279C>T	p.Cys93Cys	1	1	1	1	1	1	1	1	1	1	1	1	1	1	1	1	1	1	1	1	1	1	1	1	1	1	1	1	1	1	1	1	1	1	1	1	1	1	1	1	1
NC_001137.3	202626	G	A	synonymous_variant	exon-NM_001178915.1-1	GENE_exon-NM_001178915.1-1	c.435G>A	p.Ala145Ala	1	1	1	1	1	1	1	1	1	1	1	1	1	1	1	1	1	1	1	1	1	1	1	1	1	1	1	1	1	1	1	1	1	1	1	1	1	1	1	1	1
NC_001137.3	203184	T	C	synonymous_variant	exon-NM_001178915.1-1	GENE_exon-NM_001178915.1-1	c.993T>C	p.Ser331Ser	1	1	1	1	1	1	1	1	1	1	1	1	1	1	1	1	1	1	1	1	1	1	1	1	1	1	1	1	1	1	1	1	1	1	1	1	1	1	1	1	1
NC_001137.3	203211	A	G	synonymous_variant	exon-NM_001178915.1-1	GENE_exon-NM_001178915.1-1	c.1020A>G	p.Glu340Glu	1	1	1	1	1	1	1	1	1	1	1	1	1	1	1	1	1	1	1	1	1	1	1	1	1	1	1	1	1	1	1	1	1	1	1	1	1	1	1	1	1
NC_001137.3	203226	T	C	synonymous_variant	exon-NM_001178915.1-1	GENE_exon-NM_001178915.1-1	c.1035T>C	p.Thr345Thr	1	1	1	1	1	1	1	1	1	1	1	1	1	1	1	1	1	1	1	1	1	1	1	1	1	1	1	1	1	1	1	1	1	1	1	1	1	1	1	1	1
NC_001137.3	203238	C	T	synonymous_variant	exon-NM_001178915.1-1	GENE_exon-NM_001178915.1-1	c.1047C>T	p.Gly349Gly	1	1	1	1	1	1	1	1	1	1	1	1	1	1	1	1	1	1	1	1	1	1	1	1	1	1	1	1	1	1	1	1	1	1	1	1	1	1	1	1	1
NC_001137.3	203277	T	C	synonymous_variant	exon-NM_001178915.1-1	GENE_exon-NM_001178915.1-1	c.1086T>C	p.Thr362Thr	1	1	1	1	1	1	1	1	1	1	1	1	1	1	1	1	1	1	1	1	1	1	1	1	1	1	1	1	1	1	1	1	1	1	1	1	1	1	1	1	1
NC_001137.3	203706	C	A	synonymous_variant	exon-NM_001178915.1-1	GENE_exon-NM_001178915.1-1	c.1515C>A	p.Val505Val	1	1	1	1	1	1	1	1	1	1	1	1	1	1	1	1	1	1	1	1	1	1	1	1	1	1	1	1	1	1	1	1	1	1	1	1	1	1	1	1	1
NC_001137.3	203832	T	C	synonymous_variant	exon-NM_001178915.1-1	GENE_exon-NM_001178915.1-1	c.1641T>C	p.Ala547Ala	1	1	1	1	1	1	1	1	1	1	1	1	1	1	1	1	1	1	1	1	1	1	1	1	1	1	1	1	1	1	1	1	1	1	1	1	1	1	1	1	1
NC_001137.3	203996	A	G	missense_variant	exon-NM_001178915.1-1	GENE_exon-NM_001178915.1-1	c.1805A>G	p.Asp602Gly	1	1	1	1	1	1	1	1	1	1	1	1	1	1	1	1	1	1	1	1	1	1	1	1	1	1	1	1	1	1	1	1	1	1	1	1	1	1	1	1	1
NC_001137.3	204261	T	C	synonymous_variant	exon-NM_001178915.1-1	GENE_exon-NM_001178915.1-1	c.2070T>C	p.Pro690Pro	1	1	1	1	0.974359	1	1	1	0.971429	1	1	1	1	1	1	1	1	1	1	0.964286	1	1	1	1	1	1	1	1	1	1	1	1	1	1	1	1	1	1	1	1	1
NC_001137.3	204947	C	T	missense_variant	exon-NM_001178915.1-1	GENE_exon-NM_001178915.1-1	c.2756C>T	p.Ala919Val	1	1	1	1	1	1	1	1	1	1	1	1	1	1	1	1	1	1	1	1	1	1	1	1	1	1	1	1	1	1	1	1	1	1	1	1	1	1	1	1	1
NC_001137.3	205086	T	G	upstream_gene_variant	GCD11	gene-YER025W	c.-164T>G		1	0.97619	1	1	1	1	1	1	1	1	1	1	1	1	1	1	1	1	1	1	1	1	1	1	0.962963	0.964286	1	1	1	1	1	1	1	1	1	1	1	1	1	1	1
NC_001137.3	205211	G	A	upstream_gene_variant	GCD11	gene-YER025W	c.-39G>A		1	1	1	1	1	1	1	1	1	1	1	1	1	1	1	1	1	1	1	1	1	1	1	1	1	1	1	1	1	1	1	1	1	1	1	1	1	1	1	1	1
NC_001137.3	205225	G	A	upstream_gene_variant	GCD11	gene-YER025W	c.-25G>A		1	1	1	1	1	1	1	1	1	1	1	1	1	1	1	1	1	1	1	1	1	1	1	1	1	1	1	1	1	1	1	1	1	1	1	1	1	1	1	1	1
NC_001137.3	205406	T	C	synonymous_variant	exon-NM_001178916.1-1	GENE_exon-NM_001178916.1-1	c.156T>C	p.Thr52Thr	1	1	1	1	1	1	1	1	1	1	1	1	1	1	1	1	1	1	1	1	1	1	1	1	1	1	1	1	1	1	1	1	1	1	1	1	1	1	1	1	1
NC_001137.3	281130	TGGGGAC	TGGGGGAC	upstream_gene_variant	exon-NM_001178952.2-1	GENE_exon-NM_001178952.2-1	c.-1509_-1508insC		1	1	1	1	1	1	1	1	1	1	1	1	1	1	1	1	1	1	1	1	1	1	1	1	1	1	1	1	1	1	1	1	1	1	1	1	1	1	1	1	1
NC_001137.3	281552	GCG	GG	upstream_gene_variant	exon-NM_001178952.2-1	GENE_exon-NM_001178952.2-1	c.-1927delG		1	1	1	1	1	1	1	1	1	1	1	1	1	1	1	1	1	1	1	1	1	1	1	1	1	1	1	1	1	1	1	1	1	1	1	1	1	1	1	1	1
NC_001137.3	297012	G	A	missense_variant	exon-NM_001178960.1-1	GENE_exon-NM_001178960.1-1	c.1603G>A	p.Gly535Arg	1	1	1	1	1	1	1	1	1	1	1	1	1	1	1	1	1	1	1	1	1	1	1	1	1	1	1	1	1	1	1	1	1	1	1	1	0.971429	1	1	1	1
NC_001137.3	352394	A	G	missense_variant	exon-NM_001178987.1-1	GENE_exon-NM_001178987.1-1	c.697A>G	p.Lys233Glu	1	1	1	1	1	1	1	1	1	1	1	1	1	1	1	1	1	1	1	1	1	1	1	1	1	1	1	1	1	1	1	1	1	1	1	1	1	1	0.970588	1	1
NC_001137.3	393655	C	T	missense_variant	exon-NM_001179004.1-1	GENE_exon-NM_001179004.1-1	c.58G>A	p.Asp20Asn	0	0	0	0	0	0	0	0	0	0	0	0	0	0	0	0	0	0	0	0	0	0	0	0	0	0	0	0	0	0	0	0	0	1	1	0	0	0	0	0	0
NC_001137.3	398975	T	G	missense_variant	exon-NM_001179008.1-1	GENE_exon-NM_001179008.1-1	c.81A>C	p.Lys27Asn	1	1	1	1	1	1	1	1	1	1	1	1	1	1	1	1	1	1	1	1	1	1	1	1	1	1	1	1	1	1	1	1	0.969697	1	0.972222	1	1	1	0.974359	0.974359	1
NC_001137.3	399399	C	T	upstream_gene_variant	exon-NM_001179005.1-1	GENE_exon-NM_001179005.1-1	c.-4532G>A		1	1	1	1	1	1	1	1	1	1	1	1	1	1	1	1	1	1	1	1	1	1	1	1	1	1	1	1	1	1	1	1	1	1	1	1	1	1	1	1	1
NC_001137.3	400005	A	G	synonymous_variant	exon-NM_001179009.1-1	GENE_exon-NM_001179009.1-1	c.838T>C	p.Leu280Leu	1	1	1	1	1	1	1	1	1	1	1	1	1	1	1	1	1	1	1	0.96875	1	1	1	1	1	1	1	1	1	1	1	1	1	1	1	1	1	1	1	1	1
NC_001137.3	400033	C	T	synonymous_variant	exon-NM_001179009.1-1	GENE_exon-NM_001179009.1-1	c.810G>A	p.Ser270Ser	1	1	1	1	1	1	1	1	1	1	1	1	1	1	1	1	1	1	1	1	1	1	1	1	1	1	1	1	1	1	1	1	1	1	1	1	1	1	1	1	1
NC_001137.3	400481	T	C	missense_variant	exon-NM_001179009.1-1	GENE_exon-NM_001179009.1-1	c.362A>G	p.Asn121Ser	1	1	1	1	1	1	1	1	1	1	1	1	1	1	1	1	1	1	1	1	1	1	1	1	1	1	1	1	1	1	1	1	1	1	1	1	1	1	1	1	1
NC_001137.3	400856	C	T	upstream_gene_variant	exon-NM_001179006.3-1	GENE_exon-NM_001179006.3-1	c.-4684G>A		1	1	1	1	1	1	1	1	1	1	1	1	1	1	1	1	1	1	1	1	1	1	1	1	1	1	1	1	1	1	1	1	1	1	1	1	1	1	1	1	1
NC_001137.3	400882	A	G	upstream_gene_variant	exon-NM_001179006.3-1	GENE_exon-NM_001179006.3-1	c.-4710T>C		1	1	1	1	1	1	1	1	1	1	1	1	1	1	1	1	1	1	1	1	1	1	1	1	1	1	1	1	1	1	1	1	1	1	1	1	1	1	1	1	1
NC_001137.3	400915	T	C	upstream_gene_variant	exon-NM_001179006.3-1	GENE_exon-NM_001179006.3-1	c.-4743A>G		1	1	1	1	1	1	1	1	1	1	1	1	1	1	1	1	1	1	1	1	1	1	1	1	1	1	1	1	1	1	1	1	1	1	1	1	1	1	1	1	1
NC_001137.3	400988	CTTTTTTTTTTTCGCTTG	CTTTTTTTTTTCGCTTG	upstream_gene_variant	exon-NM_001179006.3-1	GENE_exon-NM_001179006.3-1	c.-4827delA		1	1	1	1	1	0.92	0.95	1	1	1	0.896552	1	1	1	1	1	0.96	0.962963	1	1	0.962963	1	0.954545	0.947368	1	0.944444	1	0.842105	0.9375	0.939394	1	1	1	0.962963	1	1	0.967742	0.965517	0.933333	1	1
NC_001137.3	401106	G	T	upstream_gene_variant	exon-NM_001179006.3-1	GENE_exon-NM_001179006.3-1	c.-4934C>A		1	1	1	1	1	1	1	1	1	1	1	1	1	1	1	1	1	1	1	1	1	1	1	1	1	1	1	1	1	1	0.964286	1	1	1	1	1	1	1	1	1	1
NC_001137.3	401545	A	G	synonymous_variant	exon-NM_001179010.3-1	GENE_exon-NM_001179010.3-1	c.411A>G	p.Gln137Gln	1	1	1	1	1	1	1	1	1	1	1	1	1	1	1	1	1	1	1	1	1	1	1	1	1	1	1	1	1	1	1	1	1	1	1	1	1	1	1	1	1
NC_001137.3	401859	T	G	missense_variant	exon-NM_001179010.3-1	GENE_exon-NM_001179010.3-1	c.725T>G	p.Phe242Cys	1	1	1	1	1	1	1	1	1	1	1	1	1	1	1	1	1	1	1	1	1	1	1	1	1	1	1	1	0.979167	1	1	1	1	1	0.96	1	0.973684	0.974359	1	1	1
NC_001137.3	402148	G	A	upstream_gene_variant	exon-NM_001179008.1-1	GENE_exon-NM_001179008.1-1	c.-3093C>T		1	1	1	1	1	1	1	1	1	1	1	1	1	1	1	1	1	1	1	1	1	1	1	1	1	1	1	1	1	1	1	1	1	1	1	1	1	1	1	1	1
NC_001137.3	402168	C	T	upstream_gene_variant	exon-NM_001179008.1-1	GENE_exon-NM_001179008.1-1	c.-3113G>A		1	1	1	1	1	1	1	1	1	1	1	1	1	1	1	1	1	1	1	1	1	1	1	1	1	1	1	1	1	1	1	1	1	1	1	1	1	1	1	1	1
NC_001137.3	402268	T	A	upstream_gene_variant	exon-NM_001179008.1-1	GENE_exon-NM_001179008.1-1	c.-3213A>T		1	1	1	1	1	1	1	1	1	1	1	1	1	1	1	1	1	1	1	1	1	1	1	1	1	1	1	1	1	1	1	1	0.972222	1	1	1	1	1	1	1	1
NC_001137.3	402321	T	C	upstream_gene_variant	exon-NM_001179008.1-1	GENE_exon-NM_001179008.1-1	c.-3266A>G		1	1	1	1	1	1	1	1	1	1	1	1	1	1	1	1	1	1	1	1	1	1	1	1	1	1	1	1	1	1	1	1	1	1	1	1	1	1	1	1	1
NC_001137.3	402722	G	A	upstream_gene_variant	exon-NM_001179008.1-1	GENE_exon-NM_001179008.1-1	c.-3667C>T		1	1	1	1	1	1	1	1	1	1	1	1	1	1	1	1	1	1	1	1	1	1	1	1	1	1	1	1	1	0.965517	1	1	1	1	1	1	1	1	1	1	1
NC_001137.3	403012	C	A	synonymous_variant	exon-NM_001179012.1-1	GENE_exon-NM_001179012.1-1	c.1341G>T	p.Gly447Gly	1	1	1	1	1	1	0.977778	1	1	1	1	1	1	1	1	1	0.966667	1	1	1	1	1	1	1	1	0.958333	1	1	1	1	1	1	1	1	1	1	1	1	1	1	1
NC_001137.3	403054	A	G	synonymous_variant	exon-NM_001179012.1-1	GENE_exon-NM_001179012.1-1	c.1299T>C	p.Asp433Asp	1	1	1	1	1	1	1	1	1	1	1	1	1	1	1	1	1	1	1	1	1	1	1	1	1	1	1	1	1	1	1	1	1	1	1	1	1	1	1	1	1
NC_001137.3	403078	G	A	synonymous_variant	exon-NM_001179012.1-1	GENE_exon-NM_001179012.1-1	c.1275C>T	p.Tyr425Tyr	1	1	1	1	1	1	1	1	1	1	1	1	1	1	1	1	1	1	1	1	1	1	1	1	1	1	1	1	1	1	1	1	1	1	1	1	1	1	1	1	1
NC_001137.3	403557	T	C	missense_variant	exon-NM_001179012.1-1	GENE_exon-NM_001179012.1-1	c.796A>G	p.Lys266Glu	1	1	1	1	1	1	1	1	1	1	1	1	1	1	1	1	1	1	1	1	1	1	1	1	1	1	1	1	1	1	1	1	1	1	1	1	1	1	1	1	1
NC_001137.3	403765	G	T	synonymous_variant	exon-NM_001179012.1-1	GENE_exon-NM_001179012.1-1	c.588C>A	p.Leu196Leu	1	1	1	1	1	1	1	1	1	1	1	1	1	1	1	1	1	1	1	1	1	1	1	1	1	1	1	1	1	1	1	1	1	1	1	1	1	1	1	1	1
NC_001137.3	403778	T	C	missense_variant	exon-NM_001179012.1-1	GENE_exon-NM_001179012.1-1	c.575A>G	p.Asn192Ser	1	1	1	1	1	1	1	1	1	1	1	1	1	1	1	1	1	1	1	1	1	1	1	1	1	1	1	1	1	1	1	1	1	1	1	1	1	1	1	1	1
NC_001137.3	403825	A	G	synonymous_variant	exon-NM_001179012.1-1	GENE_exon-NM_001179012.1-1	c.528T>C	p.Ser176Ser	1	1	1	1	1	1	1	1	1	1	1	1	1	1	1	1	1	1	1	1	1	1	1	1	1	1	1	1	1	1	1	1	1	1	1	1	1	1	1	1	1
NC_001137.3	404063	A	G	missense_variant	exon-NM_001179012.1-1	GENE_exon-NM_001179012.1-1	c.290T>C	p.Leu97Ser	1	1	1	1	1	1	1	1	1	1	1	1	1	1	1	1	1	1	1	1	1	1	1	1	1	1	1	1	1	1	1	1	1	1	1	1	1	1	1	1	1
NC_001137.3	404317	T	C	synonymous_variant	exon-NM_001179012.1-1	GENE_exon-NM_001179012.1-1	c.36A>G	p.Glu12Glu	1	1	1	1	1	1	1	1	1	1	1	1	1	1	0.977778	1	1	1	1	1	1	1	1	1	1	1	1	1	1	1	1	1	1	1	1	1	1	1	1	1	1
NC_001137.3	404924	T	G	missense_variant	exon-NM_001179013.1-1	GENE_exon-NM_001179013.1-1	c.112T>G	p.Cys38Gly	1	1	1	1	1	1	1	1	1	1	1	1	1	1	1	1	1	1	1	1	1	1	1	1	1	1	0.96	1	1	1	1	1	1	1	1	1	1	1	1	1	1
NC_001137.3	405271	C	T	synonymous_variant	exon-NM_001179013.1-1	GENE_exon-NM_001179013.1-1	c.459C>T	p.Pro153Pro	1	1	1	1	1	1	1	1	1	1	1	1	1	1	1	1	1	1	1	1	1	1	1	1	0.96	1	1	1	1	1	1	1	1	1	1	1	1	1	1	1	1
NC_001137.3	406216	T	C	synonymous_variant	exon-NM_001179013.1-1	GENE_exon-NM_001179013.1-1	c.1404T>C	p.Ser468Ser	1	1	1	1	1	1	1	1	1	1	1	1	1	1	1	1	1	1	1	1	1	1	1	1	1	1	1	1	1	1	1	1	1	1	1	1	1	1	1	1	1
NC_001137.3	406631	A	G	upstream_gene_variant	exon-NM_001179012.1-1	GENE_exon-NM_001179012.1-1	c.-2279T>C		1	1	1	1	1	1	1	1	1	1	0.969697	1	1	1	1	1	1	1	0.961538	1	1	1	1	1	1	1	1	1	1	1	1	1	1	1	1	1	1	1	1	1	1
NC_001137.3	406729	A	G	upstream_gene_variant	exon-NM_001179012.1-1	GENE_exon-NM_001179012.1-1	c.-2377T>C		1	1	1	1	1	1	1	1	1	1	1	1	1	1	1	1	1	1	1	1	1	1	1	1	1	1	1	1	1	1	1	1	1	1	1	1	1	1	1	1	1
NC_001137.3	406750	CAAGG	TAAAA	upstream_gene_variant	exon-NM_001179012.1-1	GENE_exon-NM_001179012.1-1	c.-2402_-2398delCCTTGinsTTTTA		1	1	1	1	1	1	1	1	1	1	1	1	1	1	1	1	1	1	1	1	1	1	1	1	1	1	1	1	1	1	1	1	1	1	1	1	1	1	1	1	1
NC_001137.3	406935	G	T	upstream_gene_variant	exon-NM_001179012.1-1	GENE_exon-NM_001179012.1-1	c.-2583C>A		1	1	1	1	1	1	1	1	1	1	1	1	1	1	1	1	1	1	1	1	1	1	1	1	1	1	1	1	1	1	1	1	1	1	1	1	1	1	1	1	1
NC_001137.3	407018	C	T	upstream_gene_variant	exon-NM_001179012.1-1	GENE_exon-NM_001179012.1-1	c.-2666G>A		1	1	1	1	1	1	1	1	1	1	1	1	0.970588	1	1	1	1	1	1	1	1	1	1	1	1	1	1	1	1	1	1	1	1	1	1	1	1	1	1	1	1
NC_001137.3	407063	C	T	upstream_gene_variant	exon-NM_001179012.1-1	GENE_exon-NM_001179012.1-1	c.-2711G>A		1	0.945946	0.965517	1	1	0.972973	0.955556	0.96	0.972973	0.9375	1	1	1	0.972973	1	0.944444	0.972222	1	0.97561	1	0.975	1	1	0.965517	1	1	0.972222	0.954545	0.966102	1	1	1	1	1	0.967742	0.972973	0.961538	0.972973	1	0.967742	0.95
NC_001137.3	407140	CC	AT	upstream_gene_variant	exon-NM_001179012.1-1	GENE_exon-NM_001179012.1-1	c.-2789_-2788delGGinsAT		1	1	1	1	1	1	1	1	1	1	1	1	1	1	1	1	1	1	1	1	1	1	1	1	1	1	1	1	1	1	1	1	1	1	1	1	1	1	1	1	1
NC_001137.3	407153	T	A	upstream_gene_variant	exon-NM_001179012.1-1	GENE_exon-NM_001179012.1-1	c.-2801A>T		0.954545	1	1	1	0.945946	1	1	1	1	1	1	1	0.965517	1	1	0.97561	1	0.969697	1	1	0.975	1	1	1	0.97561	1	0.97619	1	0.978723	1	1	1	1	1	1	1	1	1	1	1	0.956522
NC_001137.3	407199	T	C	upstream_gene_variant	exon-NM_001179012.1-1	GENE_exon-NM_001179012.1-1	c.-2847A>G		1	1	1	1	1	1	1	1	1	1	1	1	1	1	1	1	1	1	1	1	1	1	1	1	1	1	1	1	1	1	1	1	1	1	1	1	1	1	1	1	1
NC_001137.3	407205	T	C	upstream_gene_variant	exon-NM_001179012.1-1	GENE_exon-NM_001179012.1-1	c.-2853A>G		1	1	1	1	1	1	1	1	1	1	1	1	1	1	1	1	1	1	1	1	1	1	1	1	1	1	1	1	1	1	1	1	1	1	1	1	1	1	1	1	1
NC_001137.3	407419	T	C	missense_variant	exon-NM_001179014.3-1	GENE_exon-NM_001179014.3-1	c.1645A>G	p.Ile549Val	1	1	1	1	1	1	1	1	1	1	1	1	1	1	1	1	1	0.961538	1	1	1	1	1	1	1	1	1	1	1	1	1	1	1	1	1	1	1	1	1	1	1
NC_001137.3	407957	G	T	missense_variant	exon-NM_001179014.3-1	GENE_exon-NM_001179014.3-1	c.1107C>A	p.Asn369Lys	1	1	1	1	1	0.96875	1	1	1	1	1	1	1	0.964286	1	1	1	1	1	1	1	1	1	1	1	1	1	1	1	0.972222	1	1	1	1	1	1	1	1	1	1	1
NC_001137.3	408144	C	G	missense_variant	exon-NM_001179014.3-1	GENE_exon-NM_001179014.3-1	c.920G>C	p.Gly307Ala	1	1	0.965517	1	1	1	1	1	1	1	1	1	1	1	1	1	1	0.962963	1	1	1	1	1	1	1	1	1	1	1	1	1	1	1	1	1	1	1	1	1	1	1
NC_001137.3	408389	G	A	synonymous_variant	exon-NM_001179014.3-1	GENE_exon-NM_001179014.3-1	c.675C>T	p.Thr225Thr	1	1	1	1	1	1	0.969697	1	1	1	1	1	1	1	0.975	1	1	1	1	1	1	1	1	1	1	1	1	1	1	0.97561	1	1	1	1	1	1	1	0.971429	1	0.962963	1
NC_001137.3	408467	G	A	synonymous_variant	exon-NM_001179014.3-1	GENE_exon-NM_001179014.3-1	c.597C>T	p.Thr199Thr	1	1	1	1	1	1	1	1	1	1	1	1	1	1	1	1	1	1	1	1	1	1	1	1	1	1	1	1	1	1	1	1	1	1	1	1	1	1	1	1	1
NC_001137.3	408947	GTAT	ATAC	synonymous_variant	exon-NM_001179014.3-1	GENE_exon-NM_001179014.3-1	c.114_117delATACinsGTAT	p.40	1	1	1	1	1	1	1	1	1	1	1	1	1	1	1	1	1	1	1	1	1	1	1	1	1	1	1	1	1	1	1	1	1	1	1	1	1	1	1	1	1
NC_001137.3	409183	G	A	upstream_gene_variant	exon-NM_001179012.1-1	GENE_exon-NM_001179012.1-1	c.-4831C>T		1	1	1	1	1	1	1	1	1	1	1	1	1	1	1	1	1	1	1	1	1	1	1	1	1	1	1	1	1	1	1	1	1	1	1	1	1	1	1	1	1
NC_001137.3	409209	A	G	upstream_gene_variant	exon-NM_001179012.1-1	GENE_exon-NM_001179012.1-1	c.-4857T>C		1	1	1	1	1	1	1	1	1	1	1	1	1	1	1	1	1	1	1	1	1	1	1	1	1	1	1	1	1	1	1	1	1	1	1	1	1	1	1	1	1
NC_001137.3	409300	T	C	upstream_gene_variant	exon-NM_001179012.1-1	GENE_exon-NM_001179012.1-1	c.-4948A>G		1	1	1	1	1	1	1	1	1	1	1	1	1	1	1	1	1	1	1	1	1	1	1	1	1	1	1	1	1	1	1	1	1	1	1	1	1	1	1	1	1
NC_001137.3	409333	C	G	upstream_gene_variant	exon-NM_001179012.1-1	GENE_exon-NM_001179012.1-1	c.-4981G>C		1	1	1	1	1	1	0.970588	1	1	1	1	1	1	1	1	1	0.967742	1	1	1	1	1	1	1	1	1	1	1	1	1	1	1	1	1	1	1	1	1	1	1	1
NC_001137.3	409394	A	G	upstream_gene_variant	exon-NM_001179014.3-1	GENE_exon-NM_001179014.3-1	c.-331T>C		1	1	1	1	1	1	1	1	1	1	1	1	1	1	1	1	1	1	1	1	1	1	1	1	1	1	1	1	1	1	1	1	1	1	1	1	1	1	1	1	1
NC_001137.3	409516	G	A	upstream_gene_variant	exon-NM_001179014.3-1	GENE_exon-NM_001179014.3-1	c.-453C>T		1	1	1	1	1	1	1	1	1	1	1	1	1	1	1	1	1	1	1	1	1	1	1	1	1	1	1	1	1	1	1	1	1	1	1	1	1	1	1	1	1
NC_001137.3	409528	TATACG	CATAG	upstream_gene_variant	exon-NM_001179014.3-1	GENE_exon-NM_001179014.3-1	c.-470_-465delCGTATAinsCTATG		1	1	1	1	1	1	1	1	1	1	1	1	1	1	1	1	1	1	1	1	1	1	1	1	1	1	1	1	1	1	1	1	1	1	1	1	1	1	1	1	1
NC_001137.3	410181	GAAAAAAAATGC	GAAAAAAATGC	frameshift_variant&start_lost	exon-NM_001179015.3-1	GENE_exon-NM_001179015.3-1	c.1delA	p.Met1fs	1	1	1	1	1	1	1	1	1	1	1	1	1	1	1	1	1	1	1	1	1	1	1	1	1	1	1	1	1	1	1	1	1	1	1	1	1	1	1	1	1
NC_001137.3	410473	G	A	synonymous_variant	exon-NM_001179015.3-1	GENE_exon-NM_001179015.3-1	c.285G>A	p.Leu95Leu	1	1	1	1	1	1	1	1	1	1	1	1	1	1	1	1	1	1	1	1	1	1	1	1	1	1	1	1	1	1	1	1	1	1	1	1	1	1	1	1	1
NC_001137.3	410947	G	A	synonymous_variant	exon-NM_001179015.3-1	GENE_exon-NM_001179015.3-1	c.759G>A	p.Arg253Arg	1	1	1	1	1	1	1	1	1	1	1	1	1	1	1	1	1	1	1	1	1	1	1	1	1	1	1	1	1	1	1	1	1	1	1	1	1	1	1	1	1
NC_001137.3	411277	G	A	synonymous_variant	exon-NM_001179015.3-1	GENE_exon-NM_001179015.3-1	c.1089G>A	p.Arg363Arg	1	1	1	1	1	1	1	1	1	1	1	0.966667	1	1	1	1	1	1	1	1	1	0.961538	1	1	1	1	1	1	1	1	1	1	1	1	1	1	1	1	1	1	1
NC_001137.3	412632	ATTTTTTTTTTATTTATGGTG	ATTTTTTTTTTTATTTATGGTG	upstream_gene_variant	exon-NM_001179014.3-1	GENE_exon-NM_001179014.3-1	c.-3580_-3579insA		1	0.96	1	0.9375	1	1	0.947368	1	0.939394	0.909091	1	0.933333	0.931034	1	0.964286	1	1	1	1	0.958333	0.96	1	1	0.969697	1	1	0.909091	1	1	1	0.947368	1	0.962963	1	0.888889	0.952381	0.909091	1	0.966667	1	0.96
NC_001137.3	412892	A	G	upstream_gene_variant	exon-NM_001179014.3-1	GENE_exon-NM_001179014.3-1	c.-3829T>C		1	1	1	1	1	1	1	1	1	1	1	1	1	1	1	1	1	1	1	1	1	1	1	1	1	1	1	1	1	1	1	1	1	1	1	1	1	1	1	1	1
NC_001137.3	412969	T	G	upstream_gene_variant	exon-NM_001179014.3-1	GENE_exon-NM_001179014.3-1	c.-3906A>C		1	1	1	1	1	0.971429	1	1	1	0.965517	0.97619	1	0.976744	0.923077	0.930233	0.95122	0.969697	0.970588	1	1	0.97561	0.928571	1	0.971429	0.933333	1	1	0.970588	0.970588	0.918919	1	0.928571	0.972222	0.977778	0.969697	1	1	1	0.96875	1	1
NC_001137.3	413111	T	C	upstream_gene_variant	exon-NM_001179014.3-1	GENE_exon-NM_001179014.3-1	c.-4048A>G		1	1	1	1	1	1	1	1	1	1	1	1	1	1	1	1	1	1	1	1	1	1	1	1	1	1	1	1	1	1	1	1	1	1	1	1	0.954545	1	1	1	1
NC_001137.3	413129	G	A	upstream_gene_variant	exon-NM_001179014.3-1	GENE_exon-NM_001179014.3-1	c.-4066C>T		1	1	1	1	1	1	1	1	1	1	1	1	1	1	1	1	1	1	1	1	1	1	1	1	1	1	1	1	1	1	1	1	1	1	1	1	1	1	1	1	1
NC_001137.3	413160	GG	AA	upstream_gene_variant	exon-NM_001179014.3-1	GENE_exon-NM_001179014.3-1	c.-4098_-4097delCCinsTT		1	1	1	1	1	1	1	1	1	1	1	1	1	1	1	1	1	1	1	1	1	1	1	1	1	1	1	1	1	1	1	1	1	1	1	1	1	1	1	1	1
NC_001137.3	413233	G	A	upstream_gene_variant	exon-NM_001179014.3-1	GENE_exon-NM_001179014.3-1	c.-4170C>T		1	1	1	1	1	1	1	1	1	1	1	1	1	1	1	1	1	1	1	1	1	1	1	1	1	1	1	1	1	1	1	1	1	1	1	1	1	1	1	1	1
NC_001137.3	413281	T	A	upstream_gene_variant	exon-NM_001179014.3-1	GENE_exon-NM_001179014.3-1	c.-4218A>T		1	0.95122	1	0.933333	1	0.965517	1	0.96875	0.961538	0.9375	0.970588	1	1	0.958333	0.958333	1	0.95	1	0.958333	0.894737	0.966667	1	0.965517	1	1	1	1	0.962963	0.9	1	1	1	1	0.925	0.894737	0.952381	1	0.97561	1	1	0.954545
NC_001137.3	413862	C	A	synonymous_variant	exon-NM_001179016.1-1	GENE_exon-NM_001179016.1-1	c.318G>T	p.Ser106Ser	1	1	1	1	1	1	1	1	1	1	1	1	1	1	1	1	1	1	1	1	1	1	1	1	1	1	1	1	1	1	1	1	1	1	1	1	1	1	1	1	1
NC_001137.3	414190	T	A	upstream_gene_variant	exon-NM_001179016.1-1	GENE_exon-NM_001179016.1-1	c.-11A>T		0.958333	1	1	1	1	1	1	1	1	1	1	0.964286	0.971429	1	1	1	1	1	1	0.96875	1	1	1	1	1	1	1	1	1	1	1	1	1	1	1	1	1	1	1	1	1
NC_001137.3	414243	A	G	upstream_gene_variant	exon-NM_001179016.1-1	GENE_exon-NM_001179016.1-1	c.-64T>C		1	1	1	1	1	1	1	1	1	1	1	1	1	1	1	1	1	1	1	1	1	1	1	1	1	1	1	1	1	1	1	1	1	1	1	1	1	1	1	1	1
NC_001137.3	414432	CAAAA	CAAT	upstream_gene_variant	exon-NM_001179016.1-1	GENE_exon-NM_001179016.1-1	c.-257_-256delTTinsA		1	1	1	1	1	1	1	1	1	1	1	1	1	1	1	1	1	1	1	1	1	1	1	1	1	1	1	1	1	1	1	1	1	1	1	1	1	1	1	1	1
NC_001137.3	414642	T	C	synonymous_variant	exon-NM_001179017.1-1	GENE_exon-NM_001179017.1-1	c.162T>C	p.Pro54Pro	1	1	1	1	1	1	1	1	1	1	1	1	1	1	1	1	1	1	1	1	1	1	1	1	1	1	1	1	1	1	1	1	1	1	1	1	1	1	1	1	1
NC_001137.3	414720	C	T	synonymous_variant	exon-NM_001179017.1-1	GENE_exon-NM_001179017.1-1	c.240C>T	p.Gly80Gly	1	1	1	0.958333	1	1	1	1	1	1	1	1	1	1	1	1	1	1	1	1	1	1	1	1	1	1	1	1	1	1	1	1	1	1	1	1	1	1	1	1	1
NC_001137.3	414780	T	C	synonymous_variant	exon-NM_001179017.1-1	GENE_exon-NM_001179017.1-1	c.300T>C	p.Ile100Ile	1	1	1	1	1	1	1	1	1	1	1	1	1	1	1	1	1	1	1	1	1	1	1	1	1	1	1	1	1	1	1	1	1	1	1	1	1	1	1	1	1
NC_001137.3	415070	G	A	missense_variant	exon-NM_001179017.1-1	GENE_exon-NM_001179017.1-1	c.590G>A	p.Gly197Glu	1	1	1	1	1	1	1	1	1	1	1	1	1	1	1	1	1	1	1	1	1	1	1	1	1	1	1	1	1	1	1	1	1	1	1	1	1	1	1	1	1
NC_001137.3	415310	T	C	missense_variant	exon-NM_001179017.1-1	GENE_exon-NM_001179017.1-1	c.830T>C	p.Leu277Ser	1	1	1	1	1	1	1	1	1	1	1	1	1	1	1	1	1	1	1	1	1	1	1	1	1	1	1	1	1	1	1	1	1	1	1	1	1	1	1	1	1
NC_001137.3	415411	C	A	synonymous_variant	exon-NM_001179017.1-1	GENE_exon-NM_001179017.1-1	c.931C>A	p.Arg311Arg	1	1	1	1	1	1	1	1	1	1	1	1	1	1	1	1	1	1	1	0.966667	1	1	1	1	1	1	1	0.961538	1	1	0.961538	1	1	1	1	0.9375	1	1	1	1	1
NC_001137.3	415484	A	T	missense_variant	exon-NM_001179017.1-1	GENE_exon-NM_001179017.1-1	c.1004A>T	p.Glu335Val	1	1	1	1	1	1	1	1	1	1	1	1	1	1	1	1	1	1	1	1	1	1	1	1	1	1	1	1	1	1	1	1	1	1	1	1	1	1	1	1	1
NC_001137.3	415657	GA	TG	upstream_gene_variant	exon-NM_001179016.1-1	GENE_exon-NM_001179016.1-1	c.-1479_-1478delTCinsCA		1	1	1	1	1	1	1	1	1	1	1	1	1	1	1	1	1	1	1	1	1	1	1	1	1	1	1	1	1	1	1	1	1	1	1	1	1	1	1	1	1
NC_001137.3	415894	A	C	synonymous_variant	exon-NM_001179018.3-1	GENE_exon-NM_001179018.3-1	c.36A>C	p.Leu12Leu	1	1	1	1	1	1	1	1	1	1	1	1	1	1	1	1	1	1	1	1	1	1	1	1	1	1	1	1	1	1	1	1	1	1	1	1	1	1	1	1	1
NC_001137.3	416514	C	A	upstream_gene_variant	exon-NM_001179016.1-1	GENE_exon-NM_001179016.1-1	c.-2335G>T		1	1	1	1	1	1	1	1	1	1	1	1	1	1	1	1	1	1	1	1	1	1	1	1	1	1	1	1	1	1	1	1	1	1	1	1	1	1	1	1	1
NC_001137.3	416544	C	T	upstream_gene_variant	exon-NM_001179016.1-1	GENE_exon-NM_001179016.1-1	c.-2365G>A		1	1	1	1	1	1	1	1	1	1	1	1	1	1	1	1	1	1	1	1	1	1	1	1	1	1	1	1	1	1	1	1	1	1	1	1	1	1	1	1	1
NC_001137.3	416576	C	T	upstream_gene_variant	exon-NM_001179016.1-1	GENE_exon-NM_001179016.1-1	c.-2397G>A		1	1	1	1	1	1	1	1	1	1	1	1	1	1	1	1	1	1	1	1	1	1	1	1	1	1	1	1	1	1	1	1	1	1	1	1	1	1	1	1	1
NC_001137.3	416582	G	A	upstream_gene_variant	exon-NM_001179016.1-1	GENE_exon-NM_001179016.1-1	c.-2403C>T		1	1	1	1	1	1	1	1	1	1	1	1	1	1	1	1	1	1	1	1	1	1	1	1	1	1	1	1	1	1	1	1	1	1	1	1	1	1	1	1	1
NC_001137.3	416792	C	T	upstream_gene_variant	exon-NM_001179016.1-1	GENE_exon-NM_001179016.1-1	c.-2613G>A		1	1	1	1	1	1	1	1	1	1	1	1	1	1	1	1	1	1	1	1	1	1	1	1	1	1	1	1	1	1	1	1	1	1	1	1	1	1	1	1	1
NC_001137.3	416815	A	G	upstream_gene_variant	exon-NM_001179016.1-1	GENE_exon-NM_001179016.1-1	c.-2636T>C		1	1	1	1	1	1	1	1	1	1	1	1	1	1	1	1	1	1	1	1	1	1	1	1	1	1	1	1	1	1	1	1	1	1	1	1	1	1	1	1	1
NC_001137.3	416927	C	A	upstream_gene_variant	exon-NM_001179016.1-1	GENE_exon-NM_001179016.1-1	c.-2748G>T		1	1	1	1	1	1	1	1	1	1	1	1	1	1	1	1	1	1	1	1	1	1	1	1	1	1	1	1	1	1	1	1	1	1	1	1	1	1	1	1	1
NC_001137.3	417310	C	T	synonymous_variant	exon-NM_001179019.3-1	GENE_exon-NM_001179019.3-1	c.30C>T	p.Val10Val	1	1	1	1	1	1	1	1	1	1	1	1	1	1	1	1	1	1	1	1	1	1	1	1	1	1	1	1	1	1	1	1	1	1	1	1	1	1	1	1	1
NC_001137.3	417320	A	G	missense_variant	exon-NM_001179019.3-1	GENE_exon-NM_001179019.3-1	c.40A>G	p.Asn14Asp	1	1	1	1	1	1	1	1	1	1	1	1	1	1	1	1	1	1	1	1	1	1	1	1	1	1	1	1	1	1	1	1	1	1	1	1	1	1	1	1	1
NC_001137.3	417511	G	A	synonymous_variant	exon-NM_001179019.3-1	GENE_exon-NM_001179019.3-1	c.231G>A	p.Gln77Gln	1	1	1	1	1	1	1	1	1	1	1	1	1	1	1	1	1	1	1	1	1	1	1	1	1	1	1	1	1	1	1	1	1	1	1	1	1	1	1	1	1
NC_001137.3	417748	G	A	synonymous_variant	exon-NM_001179019.3-1	GENE_exon-NM_001179019.3-1	c.468G>A	p.Lys156Lys	1	1	1	1	1	1	1	1	1	1	1	1	1	1	1	1	1	1	1	1	1	1	1	1	1	1	1	1	1	1	1	1	1	1	1	1	1	1	1	1	1
NC_001137.3	417790	A	G	synonymous_variant	exon-NM_001179019.3-1	GENE_exon-NM_001179019.3-1	c.510A>G	p.Lys170Lys	1	1	1	1	1	1	1	1	1	1	1	1	1	1	1	1	1	1	1	1	1	1	1	1	1	1	1	1	1	1	1	1	1	1	1	1	1	1	1	1	1
NC_001137.3	418504	A	G	synonymous_variant	exon-NM_001179019.3-1	GENE_exon-NM_001179019.3-1	c.1224A>G	p.Lys408Lys	1	1	1	1	1	1	1	1	1	1	1	1	1	1	1	1	1	1	1	1	1	1	1	1	1	1	1	1	1	1	1	1	1	1	1	1	1	1	1	1	1
NC_001137.3	418513	A	T	missense_variant	exon-NM_001179019.3-1	GENE_exon-NM_001179019.3-1	c.1233A>T	p.Lys411Asn	1	1	1	1	0.981818	1	1	1	0.975	1	1	1	1	1	1	1	1	1	1	1	1	1	1	0.952381	1	1	1	1	1	1	1	1	1	1	1	1	1	1	1	1	0.96875
NC_001137.3	418792	G	A	synonymous_variant	exon-NM_001179019.3-1	GENE_exon-NM_001179019.3-1	c.1512G>A	p.Glu504Glu	1	1	1	1	1	1	1	1	1	1	1	1	1	1	1	1	1	1	1	1	1	1	1	1	1	1	1	1	1	1	1	1	1	1	1	1	1	1	1	1	1
NC_001137.3	418874	G	A	missense_variant	exon-NM_001179019.3-1	GENE_exon-NM_001179019.3-1	c.1594G>A	p.Gly532Ser	1	1	1	1	1	1	1	1	1	1	1	1	1	1	0.975	1	1	1	1	1	1	1	1	1	1	1	1	1	1	1	1	1	1	1	1	1	1	1	1	1	1
NC_001137.3	419038	A	G	synonymous_variant	exon-NM_001179019.3-1	GENE_exon-NM_001179019.3-1	c.1758A>G	p.Lys586Lys	1	1	1	1	1	1	1	1	1	1	1	1	1	1	1	1	1	1	1	1	1	1	1	1	1	1	1	1	1	1	1	1	1	1	1	1	1	1	1	1	1
NC_001137.3	419228	G	C	missense_variant	exon-NM_001179019.3-1	GENE_exon-NM_001179019.3-1	c.1948G>C	p.Ala650Pro	1	1	1	1	1	1	1	1	1	1	1	1	1	1	1	1	1	1	1	1	1	1	1	1	1	1	1	1	1	1	1	1	1	1	1	1	1	1	1	1	1
NC_001137.3	419275	C	T	synonymous_variant	exon-NM_001179019.3-1	GENE_exon-NM_001179019.3-1	c.1995C>T	p.Val665Val	1	1	1	1	1	1	1	1	1	1	1	1	1	1	1	1	1	1	1	1	1	1	1	1	1	1	1	1	1	1	1	1	1	1	1	1	1	1	1	1	1
NC_001137.3	419536	T	G	missense_variant	exon-NM_001179019.3-1	GENE_exon-NM_001179019.3-1	c.2256T>G	p.Ile752Met	1	1	1	1	1	1	1	1	1	1	1	1	1	1	1	1	1	1	1	1	1	0.947368	1	0.96	1	1	1	1	1	1	1	1	1	0.970588	1	1	1	1	1	1	1
NC_001137.3	419568	G	A	missense_variant	exon-NM_001179019.3-1	GENE_exon-NM_001179019.3-1	c.2288G>A	p.Arg763His	1	1	1	1	1	1	1	1	1	1	1	1	1	1	1	1	1	1	1	1	1	1	1	1	1	1	1	1	1	1	1	1	1	1	1	0.935484	1	1	1	1	1
NC_001137.3	419631	T	G	missense_variant	exon-NM_001179019.3-1	GENE_exon-NM_001179019.3-1	c.2351T>G	p.Ile784Arg	1	1	1	1	1	1	0.974359	1	1	1	1	1	1	1	1	1	1	1	1	1	1	1	1	1	1	1	1	1	1	1	1	1	1	1	1	1	1	1	1	1	1
NC_001137.3	419815	A	T	synonymous_variant	exon-NM_001179019.3-1	GENE_exon-NM_001179019.3-1	c.2535A>T	p.Ser845Ser	1	1	1	1	1	1	1	1	1	1	1	1	1	1	1	1	1	1	1	1	1	1	1	1	1	1	1	1	1	1	1	1	1	1	1	1	1	1	1	1	1
NC_001137.3	419827	T	A	synonymous_variant	exon-NM_001179019.3-1	GENE_exon-NM_001179019.3-1	c.2547T>A	p.Ser849Ser	1	1	1	1	1	1	1	1	1	1	1	1	1	1	1	1	1	1	1	1	1	1	1	1	1	1	1	1	1	1	1	1	1	1	1	1	1	1	1	1	1
NC_001137.3	420040	T	C	synonymous_variant	exon-NM_001179019.3-1	GENE_exon-NM_001179019.3-1	c.2760T>C	p.Ser920Ser	1	1	1	1	1	1	1	1	1	1	1	1	1	1	1	1	1	1	1	1	1	1	1	1	1	1	1	1	1	1	1	1	1	1	1	1	1	1	1	1	1
NC_001137.3	420266	T	C	synonymous_variant	exon-NM_001179019.3-1	GENE_exon-NM_001179019.3-1	c.2986T>C	p.Leu996Leu	1	1	1	1	1	1	1	1	1	1	1	1	1	1	1	1	1	1	1	1	1	1	1	1	1	1	1	1	1	1	1	1	1	1	1	1	1	1	1	1	1
NC_001137.3	420279	A	G	missense_variant	exon-NM_001179019.3-1	GENE_exon-NM_001179019.3-1	c.2999A>G	p.Gln1000Arg	1	1	1	1	1	1	1	1	1	1	1	1	1	1	1	1	1	1	1	1	1	1	1	1	1	1	0.958333	1	1	1	1	1	1	1	1	1	1	1	1	1	1
NC_001137.3	420292	C	T	synonymous_variant	exon-NM_001179019.3-1	GENE_exon-NM_001179019.3-1	c.3012C>T	p.Arg1004Arg	1	1	1	1	1	1	1	1	1	1	1	1	1	1	1	1	1	1	1	1	1	1	1	1	1	1	1	1	1	1	1	1	1	1	1	1	1	1	1	1	1
NC_001137.3	420376	A	G	synonymous_variant	exon-NM_001179019.3-1	GENE_exon-NM_001179019.3-1	c.3096A>G	p.Leu1032Leu	1	1	1	1	1	1	1	1	1	1	1	1	1	1	1	1	1	1	1	1	1	1	1	1	1	1	1	1	1	1	1	1	1	1	1	1	1	1	1	1	1
NC_001137.3	420432	A	G	missense_variant	exon-NM_001179019.3-1	GENE_exon-NM_001179019.3-1	c.3152A>G	p.Asp1051Gly	1	1	1	1	1	1	1	1	1	1	1	1	1	1	1	1	1	1	1	1	1	1	1	1	1	1	1	1	1	1	1	1	1	1	1	1	1	1	1	1	1
NC_001137.3	420596	C	A	missense_variant	exon-NM_001179019.3-1	GENE_exon-NM_001179019.3-1	c.3316C>A	p.His1106Asn	1	1	1	1	1	1	1	1	1	1	1	1	1	1	1	1	1	1	1	1	1	1	1	1	1	1	1	1	1	1	1	1	1	1	1	1	1	1	1	1	1
NC_001137.3	420619	T	C	synonymous_variant	exon-NM_001179019.3-1	GENE_exon-NM_001179019.3-1	c.3339T>C	p.Asn1113Asn	1	1	1	1	1	1	1	1	1	1	1	1	1	1	1	1	1	1	1	1	1	1	1	1	1	1	1	1	1	1	1	0.956522	1	1	1	1	1	1	1	1	1
NC_001137.3	421040	C	T	upstream_gene_variant	COM2	gene-YER130C	c.-74C>T		1	1	1	1	1	1	1	1	1	1	1	1	1	1	1	1	1	1	1	1	1	1	1	1	1	1	1	1	1	1	1	1	1	1	1	1	1	1	1	1	1
NC_001137.3	421052	A	G	upstream_gene_variant	COM2	gene-YER130C	c.-62A>G		1	1	1	1	1	1	1	1	1	1	1	1	1	1	1	1	1	1	1	1	1	0.941176	1	1	1	1	1	1	1	1	1	1	1	1	1	1	1	1	1	1	1
NC_001137.3	421193	A	G	synonymous_variant	exon-NM_001179020.1-1	GENE_exon-NM_001179020.1-1	c.1254T>C	p.Phe418Phe	1	1	1	1	1	1	1	1	1	1	1	1	1	1	1	1	1	1	1	1	1	1	1	1	1	1	1	1	1	1	1	1	1	1	1	1	1	1	1	1	1
NC_001137.3	421719	C	T	missense_variant	exon-NM_001179020.1-1	GENE_exon-NM_001179020.1-1	c.728G>A	p.Arg243Lys	1	1	1	1	1	1	1	1	1	1	1	1	1	1	1	1	1	1	1	1	1	1	1	1	1	1	1	1	1	1	1	1	1	1	1	1	1	1	1	1	1
NC_001137.3	421961	A	G	synonymous_variant	exon-NM_001179020.1-1	GENE_exon-NM_001179020.1-1	c.486T>C	p.Ile162Ile	1	1	1	1	1	1	1	1	1	1	1	1	1	1	1	1	1	1	1	1	1	1	1	1	1	1	1	1	1	1	1	1	1	1	1	1	1	1	1	1	1
NC_001137.3	422000	G	A	synonymous_variant	exon-NM_001179020.1-1	GENE_exon-NM_001179020.1-1	c.447C>T	p.Ser149Ser	1	1	1	1	1	1	1	1	1	1	1	1	1	1	1	1	1	1	1	1	1	1	1	1	1	1	1	1	1	1	1	1	1	1	1	1	1	1	1	1	1
NC_001137.3	422021	C	T	synonymous_variant	exon-NM_001179020.1-1	GENE_exon-NM_001179020.1-1	c.426G>A	p.Leu142Leu	1	1	1	1	1	1	1	1	1	1	1	1	1	1	1	1	1	1	1	1	1	1	1	1	1	1	1	1	1	1	1	1	1	1	1	1	1	1	1	1	1
NC_001137.3	422226	A	C	missense_variant	exon-NM_001179020.1-1	GENE_exon-NM_001179020.1-1	c.221T>G	p.Val74Gly	1	1	1	1	1	1	1	0.975	1	1	1	1	1	1	1	1	1	1	1	1	1	1	1	1	1	1	1	1	0.964286	1	1	1	1	1	1	1	1	1	1	1	1
NC_001137.3	422255	T	A	synonymous_variant	exon-NM_001179020.1-1	GENE_exon-NM_001179020.1-1	c.192A>T	p.Leu64Leu	1	1	1	1	1	1	1	1	1	1	1	1	0.977273	1	1	1	1	1	1	1	1	1	1	1	0.966667	1	1	1	1	1	1	1	1	1	1	1	1	1	1	1	1
NC_001137.3	422613	G	C	upstream_gene_variant	exon-NM_001179020.1-1	GENE_exon-NM_001179020.1-1	c.-167C>G		1	1	1	1	1	1	1	1	1	1	1	1	1	1	1	1	1	1	1	1	1	1	1	1	1	1	1	1	1	1	1	1	1	1	1	1	1	1	1	1	1
NC_001137.3	422789	G	A	upstream_gene_variant	exon-NM_001179020.1-1	GENE_exon-NM_001179020.1-1	c.-343C>T		1	1	1	1	1	1	1	1	1	1	1	1	1	1	1	1	1	1	1	1	1	1	1	1	1	1	1	1	1	1	1	1	1	1	1	1	1	1	1	1	1
NC_001137.3	423037	G	A	upstream_gene_variant	exon-NM_001179020.1-1	GENE_exon-NM_001179020.1-1	c.-591C>T		1	1	1	1	1	1	1	1	1	1	1	1	1	1	1	1	1	1	1	1	1	1	1	1	1	1	1	1	1	1	1	1	1	1	1	1	1	1	1	1	1
NC_001137.3	423069	T	A	upstream_gene_variant	exon-NM_001179020.1-1	GENE_exon-NM_001179020.1-1	c.-623A>T		1	1	1	1	1	1	1	1	1	1	1	1	1	1	1	0.966667	1	1	1	0.96	1	1	1	1	1	1	1	1	1	1	0.973684	1	1	1	1	1	0.962963	1	1	1	1
NC_001137.3	423233	G	C	upstream_gene_variant	exon-NM_001179020.1-1	GENE_exon-NM_001179020.1-1	c.-787C>G		1	1	1	1	1	1	1	1	1	1	1	1	1	1	1	1	1	1	1	0.975	1	1	1	1	1	1	1	1	1	1	1	1	1	0.969697	1	0.972973	1	1	1	1	1
NC_001137.3	423672	ATTTTTCA	ATTTTCA	upstream_gene_variant	exon-NM_001179020.1-1	GENE_exon-NM_001179020.1-1	c.-1231delA		1	1	1	1	1	1	1	1	1	1	1	1	1	1	1	1	1	1	1	1	1	1	1	1	1	1	1	1	1	1	1	1	1	1	1	1	0.941176	1	1	1	1
NC_001137.3	423827	A	G	upstream_gene_variant	exon-NM_001179020.1-1	GENE_exon-NM_001179020.1-1	c.-1381T>C		1	1	1	1	1	1	1	1	1	1	1	1	1	1	1	1	1	1	1	1	1	1	1	1	1	1	1	1	1	1	1	1	1	1	1	1	1	1	1	1	1
NC_001137.3	424029	T	C	synonymous_variant	exon-NM_001179021.1-1	GENE_exon-NM_001179021.1-1	c.78T>C	p.Cys26Cys	1	1	1	1	1	1	1	1	1	1	1	1	1	1	1	1	1	1	1	1	1	1	1	1	1	1	1	1	1	1	1	1	1	1	1	1	1	1	1	1	1
NC_001137.3	424927	A	G	upstream_gene_variant	exon-NM_001179020.1-1	GENE_exon-NM_001179020.1-1	c.-2481T>C		1	1	1	1	1	1	1	1	1	1	1	1	1	1	1	1	1	1	1	1	1	1	1	1	1	1	1	1	1	1	1	1	1	1	1	1	1	1	1	1	1
NC_001137.3	425041	CAAAAAAAAAAATTCT	CAAAAAAAAAAAATTCT	upstream_gene_variant	exon-NM_001179020.1-1	GENE_exon-NM_001179020.1-1	c.-2607_-2606insT		1	0.970588	1	0.75	1	0.928571	0.914286	0.827586	0.952381	0.913043	0.954545	0.944444	0.973684	1	0.9375	1	1	1	1	1	0.97561	0.954545	0.928571	0.931034	1	1	0.941176	1	0.958333	1	1	1	1	1	0.964286	1	0.962963	0.972222	0.92	1	0.956522
NC_001137.3	455545	C	T	synonymous_variant	exon-NM_001179032.1-1	GENE_exon-NM_001179032.1-1	c.492G>A	p.Lys164Lys	1	1	1	1	1	1	1	1	1	1	1	1	1	1	1	1	1	1	1	1	1	1	1	1	1	1	1	1	1	1	1	1	1	1	1	1	1	1	1	1	1
NC_001137.3	517529	T	C	upstream_gene_variant	BCK2	gene-YER167W	c.-686T>C		1	1	1	1	1	1	1	1	1	1	1	1	1	1	1	1	1	1	1	1	1	1	1	1	1	1	1	1	1	1	1	1	1	1	1	1	1	1	1	1	1
NC_001137.3	531474	T	A	synonymous_variant	exon-NM_001179062.1-1	GENE_exon-NM_001179062.1-1	c.4548A>T	p.Ala1516Ala	1	0.978723	1	1	1	1	0.97561	1	1	1	1	1	1	1	1	1	1	1	1	1	1	1	1	1	1	1	1	1	1	1	1	1	1	1	0.974359	1	1	1	1	1	1
NC_001137.3	549523	G	A	upstream_gene_variant	ISC10	gene-YER180C	c.-200G>A		1	1	1	1	1	1	1	1	1	1	1	1	1	1	1	1	1	1	1	1	1	1	1	1	1	1	1	1	1	1	1	1	1	1	1	1	1	1	1	1	1
NC_001138.5	76783	A	G	upstream_gene_variant	exon-NM_001179933.1-1	GENE_exon-NM_001179933.1-1	c.-2356T>C		1	1	1	1	1	1	1	1	1	1	1	1	1	1	1	1	1	1	1	1	1	1	1	1	1	1	1	1	1	1	1	1	1	1	1	1	1	1	1	1	1
NC_001138.5	76851	G	A	synonymous_variant	exon-NM_001179936.1-1	GENE_exon-NM_001179936.1-1	c.21G>A	p.Thr7Thr	1	1	1	1	1	1	1	1	1	1	1	1	1	1	1	1	1	1	1	1	1	1	1	1	1	1	1	1	1	1	1	1	1	1	1	1	1	1	1	1	1
NC_001138.5	76860	C	T	synonymous_variant	exon-NM_001179936.1-1	GENE_exon-NM_001179936.1-1	c.30C>T	p.Ile10Ile	1	1	1	1	1	1	1	1	1	1	1	1	1	1	1	1	1	1	1	1	1	1	1	1	1	1	1	1	1	1	1	1	1	1	1	1	1	1	1	1	1
NC_001138.5	76914	T	C	synonymous_variant	exon-NM_001179936.1-1	GENE_exon-NM_001179936.1-1	c.84T>C	p.Ser28Ser	1	1	1	1	1	1	1	1	1	1	1	1	1	1	1	1	1	1	1	1	1	1	1	1	1	1	1	1	1	1	1	1	1	1	1	1	1	1	1	1	1
NC_001138.5	76992	T	C	synonymous_variant	exon-NM_001179936.1-1	GENE_exon-NM_001179936.1-1	c.162T>C	p.Ala54Ala	1	1	1	1	1	1	1	1	1	1	1	1	1	1	1	1	1	1	1	1	1	1	1	1	1	1	1	1	1	1	1	1	1	1	1	1	1	1	1	1	1
NC_001138.5	77007	T	G	synonymous_variant	exon-NM_001179936.1-1	GENE_exon-NM_001179936.1-1	c.177T>G	p.Ser59Ser	1	1	1	1	1	1	1	1	1	1	1	1	1	1	1	1	1	1	1	1	1	0.965517	1	1	1	1	1	1	1	1	1	1	1	1	1	1	1	1	1	1	1
NC_001138.5	85406	T	C	missense_variant	exon-NM_001179941.1-1	GENE_exon-NM_001179941.1-1	c.1829A>G	p.Lys610Arg	1	1	1	1	1	1	1	1	1	1	1	1	1	1	1	1	1	1	1	1	1	1	1	1	1	1	1	1	1	1	1	1	1	1	1	1	1	1	1	1	1
NC_001138.5	85688	G	C	missense_variant	exon-NM_001179941.1-1	GENE_exon-NM_001179941.1-1	c.1547C>G	p.Ala516Gly	1	1	1	1	0.966667	1	1	1	1	1	1	1	1	0.956522	1	1	0.967742	1	1	1	1	1	1	1	1	1	1	1	1	1	1	1	1	1	1	1	1	1	1	1	1
NC_001138.5	85718	T	A	missense_variant	exon-NM_001179941.1-1	GENE_exon-NM_001179941.1-1	c.1517A>T	p.Gln506Leu	1	1	1	0.967742	0.965517	1	1	1	0.971429	1	1	1	1	1	0.975	1	1	1	1	1	1	1	1	1	1	1	1	1	1	1	1	1	1	1	1	1	1	1	1	1	1
NC_001138.5	85912	C	G	synonymous_variant	exon-NM_001179941.1-1	GENE_exon-NM_001179941.1-1	c.1323G>C	p.Leu441Leu	1	1	1	1	1	1	1	1	1	1	1	1	1	1	1	1	1	1	1	1	1	1	1	1	1	0.967742	1	1	1	1	1	1	1	1	1	1	1	1	1	1	1
NC_001138.5	86322	A	G	synonymous_variant	exon-NM_001179941.1-1	GENE_exon-NM_001179941.1-1	c.913T>C	p.Leu305Leu	1	1	1	1	1	1	1	1	1	1	1	1	1	1	1	1	1	1	1	1	1	1	1	1	1	1	1	1	1	1	1	1	1	1	1	1	1	1	1	1	1
NC_001138.5	86374	A	G	synonymous_variant	exon-NM_001179941.1-1	GENE_exon-NM_001179941.1-1	c.861T>C	p.Tyr287Tyr	1	1	1	1	1	1	1	1	1	1	1	1	1	1	1	1	1	1	1	1	1	1	1	1	1	1	1	1	1	1	1	1	1	1	1	1	1	1	1	1	1
NC_001138.5	86446	T	C	synonymous_variant	exon-NM_001179941.1-1	GENE_exon-NM_001179941.1-1	c.789A>G	p.Ser263Ser	1	1	1	1	1	1	1	1	1	1	1	1	1	1	1	1	1	1	1	1	1	1	1	1	1	1	1	1	1	1	1	1	1	1	1	1	1	1	1	1	1
NC_001138.5	86452	G	A	synonymous_variant	exon-NM_001179941.1-1	GENE_exon-NM_001179941.1-1	c.783C>T	p.Thr261Thr	1	1	1	1	0.97561	1	1	1	1	1	1	1	1	1	1	1	1	1	1	1	1	1	1	1	1	1	1	1	1	1	1	1	1	1	1	1	1	1	1	1	1
NC_001138.5	86499	G	A	synonymous_variant	exon-NM_001179941.1-1	GENE_exon-NM_001179941.1-1	c.736C>T	p.Leu246Leu	1	1	1	1	1	1	1	1	1	1	1	1	1	1	1	1	1	1	1	1	1	1	1	1	1	1	1	1	1	1	1	1	1	1	1	1	1	1	1	1	1
NC_001138.5	86631	C	T	missense_variant	exon-NM_001179941.1-1	GENE_exon-NM_001179941.1-1	c.604G>A	p.Ala202Thr	1	1	0.97561	1	1	1	1	1	1	1	1	1	1	1	1	1	1	1	1	1	1	1	1	1	1	1	1	1	1	1	1	1	1	1	1	1	1	1	1	1	1
NC_001138.5	86721	G	T	missense_variant	exon-NM_001179941.1-1	GENE_exon-NM_001179941.1-1	c.514C>A	p.Arg172Ser	1	1	1	1	1	1	1	1	1	1	1	1	1	1	1	1	1	1	1	1	1	1	1	1	1	1	1	1	1	1	1	1	1	1	1	1	1	1	1	1	1
NC_001138.5	87400	C	T	upstream_gene_variant	exon-NM_001179941.1-1	GENE_exon-NM_001179941.1-1	c.-166G>A		1	1	1	1	1	0.961538	1	1	1	1	1	0.96	1	1	1	1	1	1	1	1	1	1	1	1	1	1	1	1	0.973684	1	1	1	1	1	1	1	1	1	1	1	1
NC_001138.5	87438	A	G	upstream_gene_variant	exon-NM_001179941.1-1	GENE_exon-NM_001179941.1-1	c.-204T>C		1	1	1	1	1	1	1	1	1	1	1	1	1	1	1	1	1	1	1	1	1	1	1	1	1	1	1	1	1	1	1	1	1	1	1	1	1	1	1	1	1
NC_001138.5	87585	TAAAAAAAACGT	TAAAAAAACGT	upstream_gene_variant	exon-NM_001179941.1-1	GENE_exon-NM_001179941.1-1	c.-359delT		1	1	1	1	1	1	1	1	0.967742	1	1	1	1	1	1	1	1	1	1	1	1	1	1	1	0.958333	1	1	1	1	1	1	1	1	1	1	1	1	1	1	1	1
NC_001138.5	87634	G	A	upstream_gene_variant	exon-NM_001179941.1-1	GENE_exon-NM_001179941.1-1	c.-400C>T		1	1	1	1	1	1	1	1	1	1	1	1	1	1	1	1	1	1	1	1	1	1	1	1	1	1	1	1	1	1	1	1	1	1	1	1	1	1	1	1	1
NC_001138.5	87650	T	C	upstream_gene_variant	exon-NM_001179941.1-1	GENE_exon-NM_001179941.1-1	c.-416A>G		1	1	1	1	1	1	1	1	1	1	1	1	1	1	1	1	1	1	1	1	1	1	1	1	1	1	1	1	1	1	1	1	1	1	1	1	1	1	1	1	1
NC_001138.5	88475	T	C	missense_variant	exon-NM_001179942.1-1	GENE_exon-NM_001179942.1-1	c.1871A>G	p.Gln624Arg	1	1	1	1	1	1	1	1	1	1	1	1	1	1	1	1	1	1	1	1	1	1	1	1	1	1	1	1	1	1	1	1	1	1	1	1	1	1	1	1	1
NC_001138.5	88711	A	T	synonymous_variant	exon-NM_001179942.1-1	GENE_exon-NM_001179942.1-1	c.1635T>A	p.Pro545Pro	1	1	1	1	0.98	1	1	1	1	1	1	1	1	1	1	1	1	1	1	1	1	1	1	1	1	1	1	1	1	1	1	1	1	1	1	1	1	1	1	1	1
NC_001138.5	88726	G	A	synonymous_variant	exon-NM_001179942.1-1	GENE_exon-NM_001179942.1-1	c.1620C>T	p.Asp540Asp	1	1	1	1	1	1	1	1	1	1	1	1	1	1	1	1	1	1	1	1	1	1	1	1	1	1	1	1	1	1	1	1	1	1	1	1	1	1	1	1	1
NC_001138.5	88828	A	G	synonymous_variant	exon-NM_001179942.1-1	GENE_exon-NM_001179942.1-1	c.1518T>C	p.Asp506Asp	1	1	1	1	1	1	1	1	1	1	1	1	1	1	1	1	1	1	1	1	1	1	1	1	1	1	1	1	1	1	1	1	1	1	1	1	1	1	1	1	1
NC_001138.5	88843	T	A	synonymous_variant	exon-NM_001179942.1-1	GENE_exon-NM_001179942.1-1	c.1503A>T	p.Val501Val	1	1	1	1	1	1	1	1	1	1	1	1	1	1	1	1	1	1	1	1	1	1	1	1	1	1	1	1	1	1	1	1	1	1	1	1	1	1	1	1	1
NC_001138.5	88861	G	T	synonymous_variant	exon-NM_001179942.1-1	GENE_exon-NM_001179942.1-1	c.1485C>A	p.Ser495Ser	1	1	1	1	1	1	1	1	1	1	1	1	1	1	1	1	1	1	1	1	1	1	1	1	1	1	1	1	1	1	1	1	1	1	1	1	1	1	1	1	1
NC_001138.5	89012	G	A	missense_variant	exon-NM_001179942.1-1	GENE_exon-NM_001179942.1-1	c.1334C>T	p.Thr445Ile	1	1	1	1	1	1	1	1	1	1	1	1	1	1	1	1	1	1	1	1	1	1	1	1	1	1	1	1	1	1	1	1	1	1	1	1	1	1	1	1	1
NC_001138.5	89086	AGCT	TGCA	synonymous_variant	exon-NM_001179942.1-1	GENE_exon-NM_001179942.1-1	c.1257_1260delAGCTinsTGCA	p.421	1	1	1	1	1	1	1	1	1	1	1	1	1	1	1	1	1	1	1	1	1	1	1	1	0.958333	1	1	1	1	1	1	1	1	1	1	1	1	1	1	1	1
NC_001138.5	89110	C	T	synonymous_variant	exon-NM_001179942.1-1	GENE_exon-NM_001179942.1-1	c.1236G>A	p.Arg412Arg	1	1	1	1	1	1	1	1	1	1	1	1	1	1	1	1	1	1	1	1	1	1	1	1	1	1	1	1	1	1	1	1	1	1	1	1	1	1	1	1	1
NC_001138.5	89149	G	C	synonymous_variant	exon-NM_001179942.1-1	GENE_exon-NM_001179942.1-1	c.1197C>G	p.Pro399Pro	1	1	1	1	1	1	0.965517	1	1	1	1	1	1	1	1	1	1	1	1	1	1	1	1	1	1	1	1	1	1	1	1	1	1	1	1	1	1	1	1	1	1
NC_001138.5	89173	C	T	synonymous_variant	exon-NM_001179942.1-1	GENE_exon-NM_001179942.1-1	c.1173G>A	p.Leu391Leu	1	1	1	1	1	1	1	1	1	1	1	1	1	1	1	1	1	1	1	1	1	1	1	1	1	1	1	1	1	1	1	1	1	1	1	1	1	1	1	1	1
NC_001138.5	89605	T	A	synonymous_variant	exon-NM_001179942.1-1	GENE_exon-NM_001179942.1-1	c.741A>T	p.Thr247Thr	1	1	1	1	1	1	1	1	1	1	1	1	1	1	1	1	1	1	1	1	1	1	1	1	0.975	1	1	1	1	1	1	1	1	1	1	1	1	1	1	1	1
NC_001138.5	89727	A	G	synonymous_variant	exon-NM_001179942.1-1	GENE_exon-NM_001179942.1-1	c.619T>C	p.Leu207Leu	1	1	1	1	1	1	0.979592	1	1	1	1	1	1	1	1	1	1	1	1	1	1	1	1	1	1	1	1	1	1	1	1	1	1	1	1	1	1	1	1	1	1
NC_001138.5	90217	A	G	synonymous_variant	exon-NM_001179942.1-1	GENE_exon-NM_001179942.1-1	c.129T>C	p.Gly43Gly	1	1	1	1	1	1	1	1	1	1	1	1	1	1	1	1	1	1	1	1	1	1	1	1	1	1	1	1	1	1	1	1	1	1	1	1	1	1	1	1	1
NC_001138.5	90244	T	C	synonymous_variant	exon-NM_001179942.1-1	GENE_exon-NM_001179942.1-1	c.102A>G	p.Leu34Leu	1	1	1	1	1	1	1	1	1	1	1	1	1	1	1	1	1	1	1	1	1	1	1	1	1	1	1	1	1	1	1	1	1	1	1	1	1	1	1	1	1
NC_001138.5	90286	G	A	synonymous_variant	exon-NM_001179942.1-1	GENE_exon-NM_001179942.1-1	c.60C>T	p.Ser20Ser	1	1	1	1	1	1	1	1	1	1	1	1	1	1	1	1	1	1	1	1	1	1	1	1	1	1	1	1	1	1	1	1	1	1	1	1	1	1	1	1	1
NC_001138.5	90659	C	T	upstream_gene_variant	exon-NM_001179941.1-1	GENE_exon-NM_001179941.1-1	c.-3425G>A		1	1	1	1	1	1	1	1	1	1	1	1	1	1	1	1	1	1	1	1	1	1	1	1	1	1	1	1	1	1	1	1	1	1	1	1	1	1	1	1	1
NC_001138.5	90767	C	T	upstream_gene_variant	exon-NM_001179941.1-1	GENE_exon-NM_001179941.1-1	c.-3533G>A		1	1	1	1	1	1	1	0.95	1	1	1	1	1	1	1	1	1	1	1	1	1	1	1	1	1	1	1	1	1	1	1	1	1	1	1	1	1	1	1	1	1
NC_001138.5	90772	T	G	upstream_gene_variant	exon-NM_001179941.1-1	GENE_exon-NM_001179941.1-1	c.-3538A>C		1	1	1	1	1	1	1	1	1	1	1	1	0.967742	1	1	1	1	1	1	1	1	1	1	1	0.97619	1	1	1	1	1	1	1	1	1	1	1	1	1	1	1	1
NC_001138.5	90819	A	G	upstream_gene_variant	exon-NM_001179941.1-1	GENE_exon-NM_001179941.1-1	c.-3585T>C		1	1	1	1	1	1	1	1	1	1	1	1	1	1	1	1	1	1	1	1	1	1	1	1	1	1	1	1	1	1	1	1	1	1	1	1	1	1	1	1	1
NC_001138.5	90829	G	A	upstream_gene_variant	exon-NM_001179941.1-1	GENE_exon-NM_001179941.1-1	c.-3595C>T		1	1	0.961538	1	1	1	1	1	1	1	1	1	1	1	1	1	1	1	1	1	1	1	1	1	1	1	1	1	1	1	1	1	1	1	1	1	0.969697	1	1	1	1
NC_001138.5	90851	C	A	upstream_gene_variant	exon-NM_001179941.1-1	GENE_exon-NM_001179941.1-1	c.-3617G>T		1	1	1	1	1	1	1	1	1	1	1	1	1	1	1	1	1	1	1	1	1	1	1	1	1	1	1	1	1	1	1	1	1	1	1	1	1	1	1	1	1
[truncated: 6,353 more rows]
[truncated: 5 more columns]
