# Supplementary material for: Aneuploidy of specific chromosomes is beneficial to cells lacking spindle checkpoint protein Bub3
Source: PLoS Genet. 2025 Feb 4;21(2):e1011576. doi: 10.1371/journal.pgen.1011576 (PMC11819610; doi:10.1371/journal.pgen.1011576)
Supplement: S2 Data — Excel file of the raw data from the microscopy experiments. (XLSX) [file pgen.1011576.s013.xlsx]

## Sheet: Primary screen for chr III
						No Rapamycin					Rapamycin
	Plasmid	PLATE	ROW	COL		# Aneuploid cells	#Euploid cells	Total cells	Aneuploidy percentage		# Aneuploid cells	#Euploid cells	Total cells	Aneuploidy percentage		Fold-change increase
	pLB227								1.4					21.9		3
	pLB553								5.5					7.3		1
1	P2E6	A002	e	6		21	485	506	4.1502		81	475	556	14.5683		1.99566
2	P2F6	A002	f	6		47	461	508	9.25197		57	251	308	18.5065		2.53514
3	P2G6	A002	g	6		62	444	506	12.253		74	344	418	17.7033		2.42512
4	P2H6	A002	h	6		37	472	509	7.26916		58	464	522	11.1111		1.52207
5	P2A7	A002	a	7		12	504	516	2.32558		13	508	521	2.4952		0.341808
6	P2B7	A002	b	7		70	343	413	16.9492		46	113	159	28.9308		3.96313
7	P2C7	A002	c	7		64	240	304	21.0526		10	53	63	15.873		2.17439
8	P2D7	A002	d	7		64	123	187	34.2246		53	161	214	24.7664		3.39265
9	P2E7	A002	e	7		17	495	512	3.32031		61	439	500	12.2		1.67123
10	P2F7	A002	f	7		33	454	487	6.77618		54	359	413	13.0751		1.7911
11	P2G7	A002	g	7		28	473	501	5.58882		80	448	528	15.1515		2.07555
12	P2H7	A002	h	7		11	492	503	2.18688		20	496	516	3.87597		0.530955
13	P2A8	A002	a	8		89	422	511	17.4168		116	337	453	25.6071		3.50782
14	P2B8	A002	b	8		18	488	506	3.55731		97	386	483	20.0828		2.75107
15	P2C8	A002	c	8		72	432	504	14.2857		102	394	496	20.5645		2.81706
16	P2D8	A002	d	8		29	462	491	5.90631		83	392	475	17.4737		2.39366
17	P2E8	A002	e	8		32	465	497	6.43863		43	204	247	17.4089		2.38478
18	P2F8	A002	f	8		32	430	462	6.92641		75	355	430	17.4419		2.3893
19	P2G8	A002	g	8		19	371	390	4.87179		63	302	365	17.2603		2.36442
20	P2H8	A002	h	8		29	448	477	6.07966		70	320	390	17.9487		2.45873
21	P2A9	A002	a	9		67	443	510	13.1373		111	386	497	22.334		3.05945
22	P2B9	A002	b	9		19	499	518	3.66795		57	441	498	11.4458		1.56792
23	P2C9	A002	c	9		27	449	476	5.67227		52	301	353	14.7309		2.01793
24	P2D9	A002	d	9		30	495	525	5.71429		51	401	452	11.2832		1.54564
25	P2E9	A002	e	9		61	502	563	10.8348		65	315	380	17.1053		2.34319
26	P2F9	A002	f	9		4	510	514	0.77821		25	487	512	4.88281		0.668878
27	P2G9	A002	g	9		7	507	514	1.36187		23	481	504	4.56349		0.625136
28	P2H9	A002	h	9		51	405	456	11.1842		36	167	203	17.734		2.42931
29	P2A10	A002	a	10		54	452	506	10.6719		91	410	501	18.1637		2.48817
30	P2B10	A002	b	10		31	474	505	6.13861		21	212	233	9.01288		1.23464
31	P2C10	A002	c	10		15	490	505	2.9703		38	497	535	7.1028		0.972987
32	P2D10	A002	d	10		47	461	508	9.25197		50	315	365	13.6986		1.87652
33	P2E10	A002	e	10		35	480	515	6.79612		81	420	501	16.1677		2.21475
34	P2F10	A002	f	10		37	483	520	7.11538		78	424	502	15.5378		2.12847
35	P2G10	A002	g	10		34	480	514	6.61479		58	462	520	11.1538		1.52792
36	P2H10	A002	h	10		39	477	516	7.55814		95	400	495	19.1919		2.62903
37	P2A11	A002	a	11		27	462	489	5.52147		25	200	225	11.1111		1.52207
38	P2B11	A002	b	11		29	410	439	6.60592		70	377	447	15.66		2.1452
39	P2C11	A002	c	11		90	526	616	14.6104		66	307	373	17.6944		2.42389
40	P2D11	A002	d	11		34	408	442	7.69231		76	405	481	15.8004		2.16444
41	P2E11	A002	e	11		33	480	513	6.43275		100	378	478	20.9205		2.86582
42	P2F11	A002	f	11		44	472	516	8.52713		83	374	457	18.1619		2.48794
43	P2G11	A002	g	11		25	490	515	4.85437		41	497	538	7.62082		1.04395

## Sheet: Secondary screen for chr III
			No Rapamycin					Rapamycin
	Plasmid		# Aneuploid cells	#Euploid cells	Total cells	Aneuploidy percentage		# Aneuploid cells	#Euploid cells	Total cells	Aneuploidy percentage		Fold-change increase
	pLB227		14	502	516	2.71318		88	370	458	19.214		1.86292
	pLB553		50	460	510	9.80392		46	400	446	10.3139		1
	P2G11		35	459	494	7.08502		47	352	399	11.7794		1.14209
	P2A11		27	468	495	5.45455		25	282	307	8.14332		0.789548
	P2G10		14	457	471	2.9724		34	434	468	7.26496		0.704385
	P2D10		38	396	434	8.75576		66	370	436	15.1376		1.46769
	P2C10		12	487	499	2.40481		39	471	510	7.64706		0.741432
	P2G9		5	432	437	1.14416		10	488	498	2.00803		0.194692
	P2D9		33	482	515	6.40777		36	479	515	6.99029		0.677754
	P2B9		10	500	510	1.96078		56	452	508	11.0236		1.06881
	P2H7		2	500	502	0.398406		27	509	536	5.03731		0.4884
	P2F7		23	485	508	4.52756		36	477	513	7.01754		0.680397
	P2A7		14	492	506	2.7668		21	484	505	4.15842		0.403186
	P2H6		49	474	523	9.36902		55	465	520	10.5769		1.0255

## Sheet: chromosome comparison
1 cell cycle
			No Rapamycin			Rapamycin
	Strain number	Chromosome	Euploid	Aneuploid	Percent aneuploid	Euploid	Aneuploid	Percent aneuploid
	10346	II	503	2	0.39604	480	30	5.88235
			315	2	0.630915	322	14	4.16667
			508	4	0.78125	481	21	4.18327
	9391	III	505	4	0.785855	529	21	3.81818
			503	5	0.984252	530	19	3.46084
			501	6	1.18343	495	19	3.6965
	10348	IV	502	8	1.56863	533	36	6.32689
			499	10	1.96464	501	22	4.2065
			507	9	1.74419	497	27	5.15267
	10349	V	510	3	0.584795	481	20	3.99202
			314	2	0.632911	394	15	3.66748
			355	3	0.837989	277	12	4.15225
	10456	VIII	510	5	0.970874	481	21	4.18327
			386	4	1.02564	238	12	4.8
			493	6	1.2024	267	13	4.64286
18 cell cycles
			No Rapamycin			Rapamycin
	Strain number	Chromosome	Euploid	Aneuploid	Percent aneuploid	Euploid	Aneuploid	Percent aneuploid
	10346	II	510	6	1.16279	435	67	13.3466
			509	4	0.779727	443	64	12.6233
			500	3	0.596421	449	62	12.1331
	9391	III	505	3	0.590551	456	66	12.6437
			500	3	0.596421	483	70	12.6582
			502	2	0.396825	440	65	12.8713
	10348	IV	506	5	0.978474	482	23	4.55446
			510	7	1.35397	477	27	5.35714
			500	5	0.990099	458	27	5.56701
	10349	V	507	3	0.588235	480	25	4.9505
			502	2	0.396825	490	34	6.48855
			510	6	1.16279	489	35	6.67939
	10456	VIII	500	2	0.398406	450	62	12.1094
			502	5	0.986193	450	60	11.7647
			506	5	0.978474	470	75	13.7615

## Sheet: Chr I
			No Rapamycin			Rapamycin
	Strain number	o/e gene(s)	Euploid	Aneuploid	Percent aneuploid	Euploid	Aneuploid	Percent aneuploid
	10538	Empty	518	3	0.575816	457	51	10.0394
			407	1	0.245098	454	64	12.3552
			514	4	0.772201	430	63	12.7789
	10539	BUB3	499	15	2.91829	498	17	3.30097
			504	11	2.13592	508	15	2.86807
			520	10	1.88679	450	10	2.17391
	10541	SLI15	502	8	1.56863	473	44	8.51064
			497	10	1.97239	463	43	8.49802
			500	7	1.38067	470	50	9.61538
	10815	BIR1	508	8	1.55039	434	66	13.2
			498	5	0.994036	447	62	12.1807
			502	6	1.1811	447	70	13.5397
	10540	BIK1	504	6	1.17647	490	42	7.89474
			520	10	1.88679	500	54	9.74729
			501	5	0.988142	494	56	10.1818
	10660	CSM1	500	4	0.793651	454	79	14.8218
			509	7	1.35659	450	78	14.7727
			502	6	1.1811	448	67	13.0097
	10746	KCC4	509	7	1.35659	463	62	11.8095
			526	9	1.68224	431	50	10.395
			512	4	0.775194	452	64	12.4031
	10628	SLI15 + BIK1	506	8	1.55642	493	34	6.45161
			500	4	0.793651	475	25	5
			501	6	1.18343	485	33	6.37066
	10763	SLI15 + KCC4	531	11	2.02952	505	22	4.17457
			505	10	1.94175	511	30	5.54529
			514	14	2.65152	523	26	4.73588
	10761	BIK1 + KCC4	511	8	1.54143	474	43	8.31721
			500	6	1.18577	470	52	9.96169
			504	5	0.982318	469	49	9.45946
	10825	SLI15 + BIR1	500	3	0.596421	493	17	3.33333
			503	3	0.592885	525	24	4.37158
			501	3	0.595238	496	18	3.50195

## Sheet: Chr II
			No Rapamycin			Rapamycin
	Strain number	o/e gene(s)	Euploid	Aneuploid	Percent aneuploid	Euploid	Aneuploid	Percent aneuploid
	10437	Empty	509	8	1.54739	468	70	13.0112
			520	7	1.32827	453	73	13.8783
			511	6	1.16054	464	68	12.782
	10438	BUB3	511	12	2.29446	521	16	2.97952
			515	9	1.71756	510	14	2.67176
			540	9	1.63934	531	13	2.38971
	10439	SLI15	517	16	3.00188	520	15	2.80374
			514	15	2.83554	527	19	3.47985
			503	10	1.94932	511	18	3.40265
	10802	BIR1	498	4	0.796813	471	41	8.00781
			505	3	0.590551	482	37	7.12909
			515	3	0.579151	468	35	6.95825
	10440	BIK1	505	5	0.980392	450	46	9.27419
			508	3	0.587084	467	56	10.7075
			503	3	0.592885	450	70	13.4615
	10656	CSM1	502	6	1.1811	460	63	12.0459
			511	5	0.968992	442	59	11.7764
			502	4	0.790514	467	72	13.3581
	10746	KCC4	508	4	0.78125	453	88	16.2662
			512	4	0.775194	433	83	16.0853
			500	2	0.398406	466	75	13.8632
	10629	SLI15 + BIK1	500	5	0.990099	488	33	6.33397
			496	4	0.8	490	25	4.85437
			510	2	0.390625	488	23	4.50098
	10766	SLI15 + KCC4	500	3	0.596421	495	14	2.75049
			502	4	0.790514	506	22	4.16667
			506	2	0.393701	518	17	3.17757
	10759	BIK1 + KCC4	509	5	0.972763	511	49	8.75
			511	4	0.776699	508	49	8.79713
			510	5	0.970874	514	53	9.34744
	10821	SLI15 + BIR1	504	2	0.395257	505	16	3.07102
			510	1	0.195695	514	22	4.10448
			508	2	0.392157	510	20	3.77358

## Sheet: Chr III
			No Rapamycin			Rapamycin
	Strain number	o/e gene(s)	Euploid	Aneuploid	Percent aneuploid	Euploid	Aneuploid	Percent aneuploid
	10449	Empty	534	9	1.65746	439	69	13.5827
			508	8	1.55039	450	71	13.6276
			515	12	2.27704	472	60	11.2782
	10450	BUB3	504	11	2.13592	510	14	2.67176
			514	10	1.9084	510	11	2.11132
			506	9	1.74757	504	9	1.75439
	10452	SLI15	517	6	1.14723	470	51	9.78887
			511	8	1.54143	485	34	6.55106
			511	9	1.73077	471	57	10.7955
	10814	BIR1	501	5	0.988142	472	50	9.57854
			507	6	1.16959	480	53	9.94371
			500	5	0.990099	483	50	9.38086
	10451	BIK1	510	11	2.11132	501	24	4.57143
			507	15	2.87356	526	30	5.39568
			513	11	2.09924	521	32	5.78662
	10658	CSM1	501	6	1.18343	453	64	12.3791
			516	4	0.769231	445	68	13.2554
			500	4	0.793651	453	64	12.3791
	10744	KCC4	510	6	1.16279	487	34	6.52591
			508	9	1.74081	500	32	6.01504
			496	5	0.998004	496	38	7.1161
	10627	SLI15 + BIK1	496	6	1.19522	480	31	6.06654
			502	4	0.790514	498	35	6.5666
			508	4	0.78125	486	35	6.71785
	10762	SLI15 + KCC4	507	7	1.36187	520	22	4.05904
			510	6	1.16279	519	16	2.99065
			500	5	0.990099	520	24	4.41176
	10760	BIK1 + KCC4	515	5	0.961538	488	38	7.22433
			517	6	1.14723	495	43	7.99257
			510	6	1.16279	502	45	8.22669
	10824	SLI15 + BIR1	503	3	0.592885	503	21	4.00763
			505	4	0.785855	508	24	4.51128
			499	4	0.795229	499	19	3.66795

## Sheet: Chr VIII
			No Rapamycin			Rapamycin
	Strain number	o/e gene(s)	Euploid	Aneuploid	Percent aneuploid	Euploid	Aneuploid	Percent aneuploid
	10457	Empty	529	6	1.1215	498	75	13.089
			504	9	1.75439	466	63	11.9093
			506	6	1.17188	476	62	11.5242
	10458	BUB3	503	10	1.94932	510	13	2.48566
			506	14	2.69231	530	13	2.39411
			506	9	1.74757	508	16	3.05344
	10460	SLI15	508	12	2.30769	468	56	10.687
			526	11	2.04842	472	47	9.05588
			516	14	2.64151	474	54	10.2273
	10816	BIR1	502	6	1.1811	432	70	13.9442
			516	9	1.71429	467	65	12.218
			510	5	0.970874	470	80	14.5455
	10461	NBL1	510	6	1.16279	454	52	10.2767
			505	7	1.36719	464	61	11.619
			506	10	1.93798	459	55	10.7004
	10822	SLI15 + BIR1	500	5	0.990099	488	30	5.79151
			498	2	0.4	490	25	4.85437
			490	4	0.809717	488	27	5.24272

## Sheet: Chr X
			No Rapamycin			Rapamycin
	Strain number	o/e gene(s)	Euploid	Aneuploid	Percent aneuploid	Euploid	Aneuploid	Percent aneuploid
	10468	Empty	512	3	0.582524	463	70	13.1332
			520	2	0.383142	440	71	13.8943
			505	1	0.197628	445	60	11.8812
	10469	BUB3	503	5	0.984252	530	15	2.75229
			504	8	1.5625	507	10	1.93424
			530	10	1.85185	516	16	3.00752
	10470	SLI15	505	5	0.980392	506	30	5.59701
			510	6	1.16279	509	20	3.78072
			512	6	1.1583	512	27	5.00928
	10820	BIR1	501	4	0.792079	488	27	5.24272
			502	3	0.594059	504	28	5.26316
			498	2	0.4	487	22	4.3222
	10823	SLI15 + BIR1	501	5	0.988142	508	14	2.68199
			504	5	0.982318	510	24	4.49438
			500	4	0.793651	500	18	3.4749
